# Supplementary material for: Circular RNAs are differentially expressed in prostate cancer and are potentially associated with resistance to enzalutamide
Source: Sci Rep. 2019 Jul 24;9:10739. doi: 10.1038/s41598-019-47189-2 (PMC6656767; doi:10.1038/s41598-019-47189-2)
Supplement: Supplementary file 1 — Dataset 1 [file 41598_2019_47189_MOESM1_ESM.xlsx]

## Sheet: UP
	Enzalutamide	Annotation
	Resistant	ProbeID	circRNA	Alias	circRNA_type	chrom	strand	txStart	txEnd	best_transcript	GeneSymbol	Sequence	MRE1	MRE2	MRE3	MRE4	MRE5
ASCRP3007443	100	ASCRP3007443	hsa_circRNA_101460	hsa_circ_0034067	exonic	chr15	+	22925975	22926065	NM_014608	CYFIP1	GAACAAGCCACCGTCCACTCTAGCATGCCAAATTTCAACACTAACTTTGAAGACAGAAAT	hsa-miR-802	hsa-miR-586	hsa-miR-7-2-3p	hsa-miR-7-1-3p	hsa-miR-105-5p
ASCRP3009826	100	ASCRP3009826	hsa_circRNA_101707	hsa_circ_0000673	exonic	chr16	-	11940357	11940700	NM_015659	RSL1D1	GGTTCTTGCAGATTATCTCCCTCCAAACTCTAAAGAAGGAATATAAATCCTATGAAGCCA	hsa-miR-33a-3p	hsa-let-7f-2-3p	hsa-miR-25-5p	hsa-miR-203a-3p	hsa-miR-1185-2-3p
ASCRP3007050	100	ASCRP3007050	hsa_circRNA_066536	hsa_circ_0066536	exonic	chr3	-	71739160	71759635	NM_173359	EIF4E3	CTTCTGCCCCACATAACTTTTAAAGCAGTATTTTATAAACATCCCTCCCTGGTGCCACAG	hsa-miR-519d-5p	hsa-miR-6845-3p	hsa-miR-6735-5p	hsa-miR-6876-3p	hsa-miR-4279
ASCRP3012763	100	ASCRP3012763	hsa_circRNA_026462	hsa_circ_0026462	exonic	chr12	-	53068519	53069224	uc001sav.1	KRT1	TTAAACTCCCCATTTCCTTGTTTTGCTGCAATAAACTGCATTTGAAATTCGTGGCAGCTA	hsa-miR-22-3p	hsa-miR-1908-3p	hsa-miR-1275	hsa-miR-6501-5p	hsa-miR-6829-3p
ASCRP3009454	100	ASCRP3009454	hsa_circRNA_069821	hsa_circ_0069821	exonic	chr4	+	57138486	57138658	NM_020722	KIAA1211	GGAGACCCTGGAAGACAATCTAAGACAAGAAGAAGGGAGGCAAATTCCAGCCTTTTAAAA	hsa-miR-1182	hsa-miR-6830-3p	hsa-miR-514a-5p	hsa-miR-6770-5p	hsa-miR-628-5p
ASCRP3001535	100	ASCRP3001535	hsa_circRNA_001233	hsa_circ_0000463	antisense	chr12	-	132609079	132609271	NR_003290	EP400NL	ACTCCTTTCCCTGTGCTTTCCGATACTCACCACCAGGACTGTGACTTCCTGAATGCACTG	hsa-miR-627-5p	hsa-miR-550a-5p	hsa-miR-515-3p	hsa-miR-499a-3p	hsa-miR-550a-3-5p
ASCRP3005517	100	ASCRP3005517	hsa_circRNA_404646	nan	exonic	chr1	-	208315673	208391347	NM_025179	PLXNA2	CCTTCTCCATTGATCAGCGCTACCTGTACGTCATGTCTGAGAGACAGAATCATGTGAGGG	hsa-miR-3918	hsa-miR-4726-5p	hsa-miR-4640-5p	hsa-miR-6762-5p	hsa-miR-423-5p
ASCRP3013012	100	ASCRP3013012	hsa_circRNA_101179	hsa_circ_0028912	exonic	chr12	+	121004627	121009094	NM_014868	RNF10	TTCCCTTCCTTTGCCCAGACCCAGAAGTCCACATTCCCCTCGAGAATCTACAGCAGTTTC	hsa-miR-765	hsa-miR-422a	hsa-miR-874-5p	hsa-miR-186-3p	hsa-miR-328-3p
ASCRP3007431	100	ASCRP3007431	hsa_circRNA_000129	hsa_circ_0000129	exonic	chr1	-	151145974	151149507	ENST00000491094	VPS72	GAAATGTGTGACATTGCAGACTTGATCCTGCTCCCTCGGTGTCTGCATTGACTCCTCATG	hsa-miR-4665-5p	hsa-miR-1275	hsa-miR-5088-5p	hsa-miR-3138	hsa-miR-6756-5p
ASCRP3006423	100	ASCRP3006423	hsa_circRNA_104598	hsa_circ_0002754	exonic	chr8	-	41905895	41907225	NM_001099412	KAT6A	CTCTTTCCTGTTTACCTCCAGTGTCCCTTCTTCCACATGAAAAGGATAAGGATTCTTTCT	hsa-miR-374a-3p	hsa-miR-541-5p	hsa-miR-383-3p	hsa-miR-501-5p	hsa-miR-145-5p
ASCRP3001644	100	ASCRP3001644	hsa_circRNA_100604	hsa_circ_0009172	exonic	chr10	-	70218860	70229920	NR_102264	DNA2	ACTTCCCTCAGATGCAGCTCTCTCTATTTCAGAAGAAAGTGGTAGCTTCCTTTCCAAGAA	hsa-miR-578	hsa-miR-21-3p	hsa-miR-642a-5p	hsa-miR-607	hsa-miR-138-5p
ASCRP3006208	100	ASCRP3006208	hsa_circRNA_404959	nan	exonic	chr12	+	7301567	7303659	NM_014718	CLSTN3	CTCCCACAGAAACTCCAGTGCTTCAGCGAAGAGTCCTGCGTCTCCATCCCTGAAGTGGAG	hsa-miR-6848-5p	hsa-miR-6081	hsa-miR-6720-5p	hsa-miR-5591-5p	hsa-miR-6165
ASCRP3005770	100	ASCRP3005770	hsa_circRNA_047641	hsa_circ_0047641	exonic	chr18	-	46783379	46798673	NM_017653	DYM	CGTTCTCTCCATCAGTATGCTGCCCAGAGGATCATCAGGTTTTACCAATTCTTGAGATTC	hsa-miR-6888-5p	hsa-miR-5189-5p	hsa-miR-628-5p	hsa-miR-3187-5p	hsa-miR-7843-3p
ASCRP3008591	100	ASCRP3008591	hsa_circRNA_103664	hsa_circ_0003534	exonic	chr4	-	76902524	76903190	NM_018115	SDAD1	GATCTTCTCTCCTGCAATCATACCGTATTGGATCCAGATCTGCGAATGTTTCTACAGCAG	hsa-miR-514a-5p	hsa-miR-526b-5p	hsa-miR-499a-3p	hsa-miR-185-5p	hsa-miR-330-5p
ASCRP3005370	50	ASCRP3005370	hsa_circRNA_006941	hsa_circ_0006941	exonic	chr19	-	11526612	11527733	NM_001035223	RGL3	CCTCAGGTGTGGACAGGCTCCCAGCCCCATTGCCAATACCTTCCTCCACTATCGAACCAG	hsa-miR-5685	hsa-miR-6786-5p	hsa-miR-6791-5p	hsa-miR-1236-3p	hsa-miR-127-5p
ASCRP3009947	50	ASCRP3009947	hsa_circRNA_406683	nan	intronic	chr5	+	140305480	140308910	ENST00000289272	PCDHA13	GTATTCAGATTCGGAATAGGAAAGGGGATCACGCTAATGTCAATGCCATGATCGTCAAGG	hsa-miR-5001-5p	hsa-miR-4734	hsa-miR-6893-3p	hsa-miR-5589-5p	hsa-miR-7846-3p
ASCRP3010245	50	ASCRP3010245	hsa_circRNA_103112	hsa_circ_0001178	exonic	chr21	+	17135209	17138460	NM_013396	USP25	GTGGGAAGCCAAGCAGATACAACACCAGCAGACGTTTTTGAATCAACTGAGAGAAATTAC	hsa-miR-651-3p	hsa-miR-520d-3p	hsa-miR-370-3p	hsa-miR-93-3p	hsa-miR-20b-3p
ASCRP3011873	50	ASCRP3011873	hsa_circRNA_104401	hsa_circ_0005513	exonic	chr7	+	74119495	74133260	NM_032999	GTF2I	TGACTATTGAAGGTGGTCGTGTGATGGTAACAGATGCTGACAGGTCAATACTATCTCCAG	hsa-miR-516b-3p	hsa-miR-516a-3p	hsa-miR-620	hsa-miR-185-3p	hsa-miR-619-3p
ASCRP3005632	50	ASCRP3005632	hsa_circRNA_102761	hsa_circ_0009043	exonic	chr2	-	72945231	72960247	NM_015189	EXOC6B	CGCAAACATTCAGACAAAATTGGAGAGACTGCCATGAAGCAAAATCAAGTGACGGATACT	hsa-miR-7-5p	hsa-miR-152-3p	hsa-miR-450a-2-3p	hsa-miR-30d-3p	hsa-miR-331-5p
ASCRP3012620	50	ASCRP3012620	hsa_circRNA_037274	hsa_circ_0037274	exonic	chr16	-	981641	1004666	NR_033645	LMF1	TGTCTTCCCTTCCCTGATCTTGGAGAACATAGAGCTGCCAGTTACTGAGTCGTGGCATTC	hsa-miR-6879-5p	hsa-miR-339-5p	hsa-miR-6735-5p	hsa-miR-9500	hsa-miR-455-3p
ASCRP3007269	50	ASCRP3007269	hsa_circRNA_405412	nan	intronic	chr15	-	83627726	83628060	ENST00000560374	HOMER2	CTTTTGATAGGGGTGTCCGCCCCAGTCCTACACCCACTTCATGCCTTCTGTGAGAAGCTG	hsa-miR-6783-3p	hsa-miR-1915-5p	hsa-miR-1343-3p	hsa-miR-3929	hsa-miR-622
ASCRP3012023	50	ASCRP3012023	hsa_circRNA_104075	hsa_circ_0075736	exonic	chr6	-	17669523	17669777	NM_005124	NUP153	TGCAAAAAGAATTCCATCCATTGTTTCTTCTCCTCTGAATTCTGCACCAGTTAGAAGACA	hsa-miR-16-2-3p	hsa-miR-129-5p	hsa-miR-33a-5p	hsa-miR-582-3p	hsa-miR-16-1-3p
ASCRP3013193	50	ASCRP3013193	hsa_circRNA_103312	hsa_circ_0001278	exonic	chr3	+	31617887	31621588	NM_178862	STT3B	TTGCACTTCAGTTCACATACTATTTATGGGTTTAACTATAGATCAACACATCATCTTGCA	hsa-miR-190a-5p	hsa-miR-301a-3p	hsa-miR-130b-3p	hsa-miR-532-5p	hsa-miR-205-5p
ASCRP3005371	50	ASCRP3005371	hsa_circRNA_101051	hsa_circ_0026143	exonic	chr12	+	49722709	49723237	NM_005480	TROAP	CCTCAGTCCTGCTCTGAAGATCCTGCCCTGCCCTGGGACAGCCATGACTCCCACCTGATG	hsa-miR-593-5p	hsa-miR-762	hsa-miR-887-3p	hsa-miR-514a-5p	hsa-miR-93-3p
ASCRP3013058	50	ASCRP3013058	hsa_circRNA_406350	nan	exonic	chr3	+	129180070	129188260	NM_018262	IFT122	TTCTACCAGCTGAGTGGAAAACAGGCACAATGATGCTATACAATGTGTCTCCTACAATCC	hsa-miR-4707-5p	hsa-miR-2355-5p	hsa-miR-922	hsa-miR-4776-5p	hsa-miR-23a-5p
ASCRP3002549	50	ASCRP3002549	hsa_circRNA_065384	hsa_circ_0065384	exonic	chr3	+	48491442	48495818	NM_032166	ATRIP	ATAAACTGGCTGCTCCCTCTGTTTCCCATGTCAGGTGATCATAAGGTCCACAGATTATTA	hsa-miR-6844	hsa-miR-627-3p	hsa-miR-942-5p	hsa-miR-373-3p	hsa-miR-6874-5p
ASCRP3007157	50	ASCRP3007157	hsa_circRNA_102138	hsa_circ_0044907	exonic	chr17	+	58013575	58013902	NM_003161	RPS6KB1	CTTTAAACCTCTGTTGCTGCTGAAAAGAAATGCTGCTTCTCGTCTGGGAGCTGGTCCTGG	hsa-miR-766-3p	hsa-miR-569	hsa-miR-520f-5p	hsa-miR-22-5p	hsa-miR-199a-5p
ASCRP3004840	50	ASCRP3004840	hsa_circRNA_100696	hsa_circ_0008896	exonic	chr10	+	122273422	122280607	NM_001030059	PPAPDC1A	CATTCCTCCTGCAATTTCTTTCCTCACACCCCTGGCTGTTATTTGTGTGGTGAAAATTAT	hsa-miR-30a-3p	hsa-miR-30d-3p	hsa-miR-2113	hsa-miR-30e-3p	hsa-miR-10b-3p
ASCRP3012596	50	ASCRP3012596	hsa_circRNA_103706	hsa_circ_0002782	exonic	chr4	-	103225473	103236987	NM_022154	SLC39A8	TGTCAGTGTGGTATCTCTACAGTGTTTAACTGCTGAAGAGATCTTTTCCCTTCATGGCTT	hsa-miR-374a-3p	hsa-miR-888-3p	hsa-miR-2113	hsa-miR-551b-5p	hsa-miR-432-5p
ASCRP3012860	50	ASCRP3012860	hsa_circRNA_103717	hsa_circ_0070617	exonic	chr4	-	108614926	108622441	NM_005443	PAPSS1	TTAGTGTGCATCACAAGTTTCATATCACCTTACACTCAGGGAATGCAGAGAGCAACCAAT	hsa-miR-520a-5p	hsa-miR-338-3p	hsa-miR-628-5p	hsa-miR-525-5p	hsa-miR-370-3p
ASCRP3006907	50	ASCRP3006907	hsa_circRNA_104537	hsa_circ_0003511	exonic	chr7	-	156549086	156619438	NM_022458	LMBR1	CTTAGAGGAAGAAGCACTCCAGAGACGACTAAATGGTTGTTTTTGAGCACGTTCACTCTC	hsa-miR-621	hsa-miR-802	hsa-miR-520f-3p	hsa-miR-582-3p	hsa-miR-876-5p
ASCRP3004980	50	ASCRP3004980	hsa_circRNA_405708	nan	exonic	chr18	+	77193578	77211816	NM_006162	NFATC1	CCACAACTTCCTGCAGGACTCCAAGGTCATTTTCGTGGAGAAAGCCCCAGCCCGACCCTG	hsa-miR-4481	hsa-miR-6875-3p	hsa-miR-4745-5p	hsa-miR-6827-3p	hsa-miR-4722-5p
ASCRP3009985	50	ASCRP3009985	hsa_circRNA_104423	hsa_circ_0001721	exonic	chr7	+	90355880	90356126	NM_012395	CDK14	GTCACCTAAAGTTAGGCGGCACTCCAGCCCCAGCTCGATATGTGTCACAAAGATGTCTAC	hsa-miR-301a-5p	hsa-miR-371a-3p	hsa-miR-29b-1-5p	hsa-miR-221-5p	hsa-miR-372-3p
ASCRP3006148	50	ASCRP3006148	hsa_circRNA_104293	hsa_circ_0079262	exonic	chr7	-	5545042	5545261	NM_024963	FBXL18	CTCATCCACACCGTGTTGCTGCAAAAGGACTATCAGGACATATCCAATGATGATGATGAC	hsa-miR-652-5p	hsa-miR-346	hsa-miR-124-3p	hsa-miR-510-5p	hsa-miR-497-5p
ASCRP3007014	50	ASCRP3007014	hsa_circRNA_102062	hsa_circ_0007990	exonic	chr17	-	37840849	37842272	NM_033419	PGAP3	CTTCGCCTGGGCTGGACCTGTCGGGACGACTGTAAGTATGAGTGTATGTGGGTCACCGTT	hsa-miR-18a-5p	hsa-miR-485-5p	hsa-miR-150-3p	hsa-miR-433-5p	hsa-miR-18b-5p
ASCRP3007912	50	ASCRP3007912	hsa_circRNA_401117	nan	exonic	chr12	+	133721019	133728490	NM_015394	ZNF10	GACCCATCCTGCTTTGTCTCCTCAGCACTCTGCTGTCACTCAAGGAAGTATCATCAAGAA	hsa-miR-4677-5p	hsa-miR-6733-3p	hsa-miR-199a-5p	hsa-miR-578	hsa-miR-657
ASCRP3009530	50	ASCRP3009530	hsa_circRNA_070616	hsa_circ_0070616	exonic	chr4	-	108608194	108622441	NM_005443	PAPSS1	GGATGTCAAAGGACTCTACAAAAAAGCCCGGGCAGGAGAAATTAAAGGGAATGCAGAGAG	hsa-miR-4786-3p	hsa-miR-6841-3p	hsa-miR-642a-5p	hsa-miR-5704	hsa-miR-574-5p
ASCRP3009369	50	ASCRP3009369	hsa_circRNA_001654	hsa_circ_0001605	intronic	chr6	+	42903447	42905047	ENST00000372836	CNPY3	GGAAGGTCAGGCCTGCATGTATCTTAGTGTGTCTGCTGGTGTGAGTGTGATTTGAAGATG	hsa-miR-665	hsa-miR-129-5p	hsa-miR-539-3p	hsa-miR-520a-5p	hsa-miR-30b-3p
ASCRP3001302	50	ASCRP3001302	hsa_circRNA_100544	hsa_circ_0017643	exonic	chr10	-	7325865	7327916	NM_001018039	SFMBT2	ACCAGTTGGTTGGTGTCAAGAGAATAAATACAGAATGGACCCACCTTCAGCAATCAAAGA	hsa-miR-582-3p	hsa-miR-188-3p	hsa-miR-539-5p	hsa-miR-623	hsa-miR-659-5p
ASCRP3012217	50	ASCRP3012217	hsa_circRNA_100543	hsa_circ_0000211	exonic	chr10	-	7318853	7327916	NM_001018039	SFMBT2	TGCTGCCAAATTTCCTCTTCCAATGGAAGTGTTTAAGCAATCAAAGAGAAGTACACAGAC	hsa-miR-582-3p	hsa-miR-103a-3p	hsa-miR-107	hsa-miR-188-3p	hsa-miR-539-5p
ASCRP3008906	50	ASCRP3008906	hsa_circRNA_405270	nan	intergenic	chr14	+	84112887	84132553	nan	nan	GCAGAAATAAGCTCTCCACCAAGGAAAAACCACTGCAAACAATTTGCTACAAGCAAGAAG	hsa-miR-1277-5p	hsa-miR-3976	hsa-miR-3145-3p	hsa-miR-2054	hsa-miR-1252-5p
ASCRP3006825	50	ASCRP3006825	hsa_circRNA_075900	hsa_circ_0075900	exonic	chr6	-	27106071	27106460	NM_080593	HIST1H2BK	CTGTGGTCCTCAGCCCTGTACCTTAATAAATTTGTATGCCTTTTCTCTTAGGAGGGACTT	hsa-miR-4428	hsa-miR-6856-5p	hsa-miR-580-5p	hsa-miR-6758-5p	hsa-miR-545-5p
ASCRP3013452	50	ASCRP3013452	hsa_circRNA_000510	hsa_circ_0000510	intronic	chr13	+	114518962	114519190	ENST00000458001	GAS6-AS1	TTTGCAGCGTGTTCTGGATGGGGAGAGGTGCAGTCACTGCTCAGGGACACGGGTTCTTTT	hsa-miR-4740-3p	hsa-miR-6778-3p	hsa-miR-6836-3p	hsa-miR-6501-3p	hsa-miR-523-3p
ASCRP3004078	50	ASCRP3004078	hsa_circRNA_103244	hsa_circ_0008806	exonic	chr22	+	42204878	42209826	NM_024821	CCDC134	CAGAACCCATTTAAAATCGACCGCACAGAGCTCAAGAGGTTTGGATATGGACCTTCTTCA	hsa-miR-625-5p	hsa-miR-766-3p	hsa-miR-615-5p	hsa-miR-22-5p	hsa-miR-561-5p
ASCRP3005691	50	ASCRP3005691	hsa_circRNA_407160	nan	exonic	chr9	+	17366614	17395067	NM_017738	CNTLN	CGGCTGGGAGGATGTGAGTGAAAGCAGGATGAATCTTGAAGAAGAATTAGATGAACTTAA	hsa-miR-1250-3p	hsa-miR-4775	hsa-miR-29a-5p	hsa-miR-3191-5p	hsa-miR-632
ASCRP3000554	50	ASCRP3000554	hsa_circRNA_406091	nan	exonic	chr20	-	25000645	25004277	NM_032501	ACSS1	AAGAAGTATGATCGCTCCTCCCTGCGGACCCTGGGGTCAGCCAAGTGCAAGGTGGTTATC	hsa-miR-6812-5p	hsa-miR-138-5p	hsa-miR-4756-5p	hsa-miR-342-5p	hsa-miR-4456
ASCRP3004852	50	ASCRP3004852	hsa_circRNA_101975	hsa_circ_0008310	exonic	chr17	+	7849045	7849304	NM_053051	CNTROB	CATTCTTTCCAGCCCCTGGAGCCCAAACCAGACCTCACTTCATCCACAGGCTCCTCCTGC	hsa-miR-23a-5p	hsa-miR-423-5p	hsa-miR-875-3p	hsa-miR-877-3p	hsa-miR-30b-3p
ASCRP3001707	50	ASCRP3001707	hsa_circRNA_406763	nan	intronic	chr6	-	35604790	35614627	ENST00000540787	FKBP5	AGAAATGAACCATTTGTCTTTAGTCTTGGCAAAGGTGTTTGCTGACTAGCACTTTGGAGA	hsa-miR-1273g-3p	hsa-miR-1285-3p	hsa-miR-619-5p	hsa-miR-1183	hsa-miR-512-5p
ASCRP3001557	50	ASCRP3001557	hsa_circRNA_001440	hsa_circ_0001440	exonic	chr4	-	129913321	129960251	NM_144643	SCLT1	ACTGAACAAAGTGTGATAATCGAACAACTCCGAAAAAAACTTAGAAACAGGTGGGTGAGA	hsa-miR-4676-3p	hsa-miR-892c-3p	hsa-miR-452-5p	hsa-miR-223-3p	hsa-miR-1250-3p
ASCRP3005262	50	ASCRP3005262	hsa_circRNA_405920	nan	antisense	chr2	-	85190038	85194004	TCONS_00003752	XLOC_001550	CCCTGGATTTCAGAAATGGATGTCATCTGTCCATGGAGGAGTAGGACTCCTCAAAGGCAG	hsa-miR-4656	hsa-miR-1273h-5p	hsa-miR-6511a-5p	hsa-miR-30b-3p	hsa-miR-3929
ASCRP3005595	50	ASCRP3005595	hsa_circRNA_104533	hsa_circ_0083092	exonic	chr7	+	155471301	155473602	NM_053043	RBM33	CGAGATCAATGAACCTTTAGATGAATTTACAAATCAGTCGGATTTGTCAGATGAAGAGCT	hsa-miR-578	hsa-miR-125b-5p	hsa-miR-26b-3p	hsa-miR-512-5p	hsa-miR-335-3p
ASCRP3012817	50	ASCRP3012817	hsa_circRNA_100353	hsa_circ_0003247	exonic	chr1	-	155408117	155429689	NM_018489	ASH1L	TTACCAGAGGAAGAAGAGCAAGAGAATAATAAAAGGCTCCCAGCCAACCTCTGATAAACC	hsa-miR-627-3p	hsa-miR-329-5p	hsa-miR-25-3p	hsa-miR-378a-3p	hsa-miR-766-5p
ASCRP3009906	50	ASCRP3009906	hsa_circRNA_101457	hsa_circ_0004934	exonic	chr15	-	20671447	20671623	NR_036432	HERC2P3	GTAGATGCCTCCTCTGTGTAGCTCTCCGACGTCTCATAAGCTTTTGTCTGGTCCTCTGAG	hsa-miR-650	hsa-miR-579-5p	hsa-miR-376c-3p	nan	nan
ASCRP3003208	50	ASCRP3003208	hsa_circRNA_102431	hsa_circ_0048956	exonic	chr19	-	7163042	7163210	NM_000208	INSR	ATTATTGCCTCAAAGACCCCTCTGTGCCCCTGGATCCAATCTCAGTGTCTAACTCATCAT	hsa-miR-196a-5p	hsa-miR-196b-5p	hsa-miR-876-3p	hsa-let-7b-5p	hsa-miR-571
ASCRP3010575	50	ASCRP3010575	hsa_circRNA_102802	hsa_circ_0056048	exonic	chr2	-	112101637	112101814	uc002the.2	LOC541471	TAACAGCAACATGGCTCTGCCGACTTCCAGTTCTGGAACAAGATGGTTAAACTCATTTTT	hsa-miR-877-5p	hsa-miR-423-5p	hsa-miR-627-3p	hsa-miR-204-5p	hsa-miR-552-5p
ASCRP3007482	50	ASCRP3007482	hsa_circRNA_104934	hsa_circ_0007311	exonic	chr9	+	131669435	131671600	NM_019594	LRRC8A	GAACCTCCAGAACCTAGCCATCACGGCCAACCGGGTTGAACCATGATTCCGGTGACAGAG	hsa-miR-766-3p	hsa-miR-764	hsa-miR-377-5p	hsa-miR-526b-5p	hsa-miR-216a-3p
ASCRP3002839	50	ASCRP3002839	hsa_circRNA_101838	hsa_circ_0039930	exonic	chr16	+	68160350	68160513	NM_004555	NFATC3	ATCCTGTTGTGAAGCACATCTTCATTACCTCCACTAGACTGGCCTTTACCAGCTCATTTT	hsa-miR-23b-3p	hsa-miR-23a-3p	hsa-miR-433-3p	hsa-miR-130a-5p	hsa-miR-30e-3p
ASCRP3007487	50	ASCRP3007487	hsa_circRNA_000407	hsa_circ_0000407	antisense	chr12	+	56558216	56558309	NM_003075	SMARCC2	GAACGGGAGATGGTGGTGATGCCCATGCAGGTTAGGATGTAGAGGGTTCGCCATGGACAC	hsa-miR-197-3p	hsa-miR-4639-3p	hsa-miR-5001-3p	hsa-miR-7110-3p	hsa-miR-5587-3p
ASCRP3006175	50	ASCRP3006175	hsa_circRNA_047467	hsa_circ_0047467	sense overlapping	chr18	-	34376033	34409158	NM_015476	TPGS2	CTCATTTCTTTTGCAGCTTCCTATAAAGTTTGTCTTCCTCATCAGTCCCGGCTCCAGAAC	hsa-miR-619-5p	hsa-miR-4739	hsa-miR-6797-5p	hsa-miR-6855-5p	hsa-miR-6756-5p
ASCRP3005515	50	ASCRP3005515	hsa_circRNA_100629	hsa_circ_0005164	exonic	chr10	+	76598440	76603236	NM_012330	KAT6B	CCTTCTACCCCATGAGAAAGACCAGATTTGCCTGAAGACCTGGATAATCTCCATTTTTGT	hsa-miR-302b-5p	hsa-miR-22-5p	hsa-miR-758-5p	hsa-miR-494-5p	hsa-miR-204-3p
ASCRP3005758	50	ASCRP3005758	hsa_circRNA_103372	hsa_circ_0003748	exonic	chr3	-	48726970	48728915	NM_016291	IP6K2	CGTGTGTGTGGCATGCAGCCATAAGTTAGAAGAAGAATTTGAGTGGCTAAAGAAATCTGA	hsa-miR-494-5p	hsa-miR-577	hsa-miR-628-5p	hsa-miR-647	hsa-miR-526b-5p
ASCRP3004467	50	ASCRP3004467	hsa_circRNA_103671	hsa_circ_0070098	exonic	chr4	+	79158663	79176529	NM_025074	FRAS1	CAGTGCTTCACAGCTCAGTGTCAGCCTCTATTTTGTAACCAGGATGCCACAATTTGGAAG	hsa-miR-612	hsa-miR-603	hsa-miR-616-5p	hsa-miR-31-5p	hsa-miR-433-3p
ASCRP3009177	50	ASCRP3009177	hsa_circRNA_103206	hsa_circ_0001222	exonic	chr22	+	32874967	32881196	NM_012179	FBXO7	GCTACTCTCACCTGTGTGCCTTTGGGAAACCTGATTGTTGTAAATGTTCTAATACCCGAT	hsa-miR-516b-5p	hsa-miR-21-3p	hsa-miR-124-3p	hsa-miR-379-3p	hsa-miR-432-5p
ASCRP3002445	50	ASCRP3002445	hsa_circRNA_103548	hsa_circ_0068514	exonic	chr3	+	189455528	189456563	NM_003722	TP63	AGTGACCCCATGTGGTTTCGTAGAAACCCCAGCTCATTTCTCTTGGAAAGAAAGTTATTA	hsa-miR-422a	hsa-miR-455-3p	hsa-miR-875-3p	hsa-miR-518c-5p	hsa-miR-378a-3p
ASCRP3002768	50	ASCRP3002768	hsa_circRNA_100111	hsa_circ_0007283	exonic	chr1	-	27432375	27436268	NM_003047	SLC9A1	ATCACTGTCATCTTCTTCACCGTCTTTGTGCAGGTCCTGTATCACCTCTTTGAGGAGTTT	hsa-miR-30b-3p	hsa-miR-339-3p	hsa-miR-598-5p	hsa-miR-299-3p	hsa-miR-365a-5p
ASCRP3010823	50	ASCRP3010823	hsa_circRNA_406871	nan	sense overlapping	chr6	-	146209155	146216108	NM_173082	SHPRH	TAGAAGAAAGAATGCAGGCAATGCTGAAAACTGCTGAGAGAAGCCATTCTACAAAAGTGG	hsa-miR-3662	hsa-miR-548m	hsa-miR-6751-5p	hsa-miR-1271-3p	hsa-miR-548c-3p
ASCRP3012834	50	ASCRP3012834	hsa_circRNA_001898	hsa_circ_0001898	exonic	chr9	-	135221647	135224822	NM_015046	SETX	TTACTTGCTTCTACATGAACGTGTTAGTACAGAATGAGCACATGTTGTTGGTGTACGCCA	hsa-miR-6079	hsa-miR-6828-5p	hsa-miR-3928-3p	hsa-miR-3145-3p	hsa-miR-4691-3p
ASCRP3001096	50	ASCRP3001096	hsa_circRNA_102772	hsa_circ_0004964	exonic	chr2	+	85270686	85276771	NM_020122	KCMF1	ACAGAATTCCCAGTTTCTTTTAACAAGATTTGTCCAATATGTGCAGCGTTACCTGGAGGC	hsa-miR-204-3p	hsa-miR-137	hsa-miR-21-3p	hsa-miR-135a-5p	hsa-miR-135b-5p
ASCRP3013276	50	ASCRP3013276	hsa_circRNA_061107	hsa_circ_0061107	exonic	chr20	+	60962120	60963576	NM_001024	RPS21	TTGTCATAAATAAATAATGAAAACCTACTTGCCCGCCGATATCTCTGCCGGGTGACTAGC	hsa-miR-212-5p	hsa-miR-452-3p	hsa-miR-8070	hsa-miR-6893-3p	hsa-miR-544a
ASCRP3002764	50	ASCRP3002764	hsa_circRNA_102239	hsa_circ_0000817	exonic	chr17	+	80521229	80529746	NM_004514	FOXK2	ATCACTAAAAATTATCCCTACTACAGGACTGCGGACAAGGGCTGGCAGGTGCACATTCAG	hsa-miR-149-3p	hsa-miR-328-5p	hsa-miR-449b-5p	hsa-miR-449a	hsa-miR-762
ASCRP3011719	50	ASCRP3011719	hsa_circRNA_104310	hsa_circ_0079385	exonic	chr7	+	6624646	6624891	NM_018106	ZDHHC4	TCTTTCTTATTCAGGTGTGTGTAACTGGTGTGTGCACCGTTTCGACCATCACTGTGTTTG	hsa-miR-499a-3p	hsa-miR-1271-3p	hsa-miR-216a-3p	hsa-miR-197-3p	hsa-miR-489-3p
ASCRP3008397	50	ASCRP3008397	hsa_circRNA_104644	hsa_circ_0084727	exonic	chr8	-	70650274	70674110	NM_030958	SLCO5A1	GAGTCACAGTTTGGTATCCCAGCCTCCAATGCCAGCATCTACACTGCCATCATGTATGTC	hsa-miR-450a-1-3p	hsa-miR-183-5p	hsa-miR-619-5p	hsa-miR-1-3p	hsa-miR-206
ASCRP3012103	50	ASCRP3012103	hsa_circRNA_102000	hsa_circ_0042444	exonic	chr17	+	20795542	20795745	NR_104185	CCDC144NL-AS1	TGCATTTAATGAACATGACACAAATCACTATGTAATATAGTTAGCCTTTGAACAACACGG	hsa-miR-30c-2-3p	hsa-miR-30c-1-3p	hsa-miR-765	hsa-miR-17-3p	hsa-miR-766-5p
ASCRP3011877	50	ASCRP3011877	hsa_circRNA_101213	hsa_circ_0029426	exonic	chr12	+	131357380	131357465	NM_006325	RAN	TGACTGGTGAATTTGAGAAGAAGTATGTAGCTTGTATTGGTTGGTGATGGTGGTACTGGA	hsa-miR-431-3p	hsa-miR-493-3p	hsa-miR-372-5p	nan	nan
ASCRP3000491	50	ASCRP3000491	hsa_circRNA_009044	hsa_circ_0009044	exonic	chr1	-	227213755	227223308	NM_003607	CDC42BPA	AACTCCATGGAATGGATTCAGACTCTTCCTCTCAAAAAGTGTGTGGATTCTCATGCCATA	hsa-miR-3149	hsa-miR-7161-3p	hsa-miR-512-3p	hsa-miR-876-5p	hsa-miR-9-5p
ASCRP3006590	50	ASCRP3006590	hsa_circRNA_104207	hsa_circ_0078150	exonic	chr6	+	147527106	147560406	NM_139244	STXBP5	CTGCCATACTACATTCGCTTAAATTTTGCAGAGAAAGACTGTTCGCCATGGATTTCCCTA	hsa-miR-506-3p	hsa-miR-587	hsa-miR-29a-3p	hsa-miR-29b-3p	hsa-miR-29c-3p
ASCRP3000460	50	ASCRP3000460	hsa_circRNA_101914	hsa_circ_0041019	exonic	chr16	-	89824984	89833645	NM_000135	FANCA	AACGCACTGATGGATTTCCACCAAAGATTTTGTACAGCAGCAATTTCTTACTCTCTCTGC	hsa-miR-766-5p	hsa-miR-298	hsa-miR-345-3p	hsa-miR-490-5p	hsa-miR-20b-5p
ASCRP3003474	50	ASCRP3003474	hsa_circRNA_104297	hsa_circ_0004703	exonic	chr7	+	5941287	5949747	NM_015622	CCZ1	CAAATACCTTACCACCTCCCTTTTTCCAAGGCACATCGAACCTGAGGACAAGGTTTATAG	hsa-miR-100-3p	hsa-miR-26b-5p	hsa-miR-556-5p	hsa-miR-370-5p	hsa-miR-136-5p
ASCRP3013438	50	ASCRP3013438	hsa_circRNA_006862	hsa_circ_0006862	exonic	chr1	+	212216334	212220759	NM_016448	DTL	TTTGAGAAAGGATGGTCTTCACAATACCCTCTTCAATCCCTTCTGACTGGTTATCAGTGC	hsa-miR-1248	hsa-miR-6770-5p	hsa-miR-20a-3p	hsa-miR-6853-3p	hsa-miR-587
ASCRP3013409	50	ASCRP3013409	hsa_circRNA_005086	hsa_circ_0005086	exonic	chr12	+	121002874	121004783	NM_014868	RNF10	TTTCTCCTCTCAGCAGAAGTCCAGGTTCCCATGCAGGATGTTCGACAGCGTCACAGATAT	hsa-miR-5009-5p	hsa-miR-422a	hsa-miR-8058	hsa-miR-6847-5p	hsa-miR-6761-5p
ASCRP3005752	50	ASCRP3005752	hsa_circRNA_023115	hsa_circ_0023115	exonic	chr11	+	67351934	67352712	NM_000852	GSTP1	CGTGGAGGACCTCCGCTGCAAATACATCTCCCTCATCTACACCAACTATGCCGCTGCGCG	hsa-miR-1976	hsa-miR-1237-3p	hsa-miR-6848-5p	hsa-miR-6736-5p	hsa-miR-4710
ASCRP3002522	50	ASCRP3002522	hsa_circRNA_004182	hsa_circ_0004182	intronic	chr2	+	36596250	36623930	ENST00000426856	CRIM1	AGTTTCCAAGTCAGGATATGTGCCTTTCAGCTTTAAAGAGAATTGAAGGTTGGTTGGTGC	hsa-miR-6758-5p	hsa-miR-1277-5p	hsa-miR-3916	hsa-miR-6856-5p	hsa-miR-4716-3p
ASCRP3011696	50	ASCRP3011696	hsa_circRNA_000361	hsa_circ_0001275	antisense	chr3	-	17059499	17059748	NM_015184	PLCL2	TCTTCTTCTCCACTCCTGAATGGCTCTGATACCTGTCTTCTTGAGCTAGGGCCCTTGCTC	hsa-miR-378a-3p	hsa-miR-422a	hsa-miR-361-5p	hsa-miR-370-3p	hsa-miR-506-3p
ASCRP3013291	50	ASCRP3013291	hsa_circRNA_102248	hsa_circ_0005281	exonic	chr17	+	80721840	80730383	NM_005993	TBCD	TTGTGTCCAGAATGGATGATGAACTTGTTGTTGGACATAGTGCAAGATCAGACATCTCCA	hsa-miR-576-3p	hsa-miR-646	hsa-miR-219a-2-3p	hsa-miR-181b-2-3p	hsa-miR-181b-3p
ASCRP3006284	50	ASCRP3006284	hsa_circRNA_101141	hsa_circ_0005785	exonic	chr12	-	110819556	110834257	NM_016238	ANAPC7	CTCGCACCTTGTCGCTTAGATTGTTATGAAGTGAGTTATTCTCCCCACCTCAGAAGTACC	hsa-miR-526b-5p	hsa-miR-181d-5p	hsa-miR-181b-5p	hsa-miR-338-3p	hsa-miR-181a-5p
ASCRP3008590	50	ASCRP3008590	hsa_circRNA_101740	hsa_circ_0008616	exonic	chr16	+	19619499	19628130	NM_020314	C16orf62	GATCTTCCAGTGCATCTCCTACCATGCCCCCGAGATCACTTTTCTCCAGAGAATGCAAAT	hsa-miR-766-5p	hsa-miR-146a-3p	hsa-miR-455-3p	hsa-miR-432-3p	hsa-miR-32-3p
ASCRP3006325	50	ASCRP3006325	hsa_circRNA_101435	hsa_circ_0033144	exonic	chr14	-	99723807	99724176	NM_022898	BCL11B	CTCTCACCCACGAAAGGCATCTGTCCCAAGCAGGAGAACATTGCAGCAGAGGCTGACCAT	hsa-miR-552-3p	hsa-miR-579-3p	hsa-miR-548d-3p	hsa-miR-149-3p	hsa-miR-588
ASCRP3001656	50	ASCRP3001656	hsa_circRNA_001038	hsa_circ_0000453	antisense	chr12	-	122495211	122495481	NM_020993	BCL7A	ACTTCTTCCCTCATCAGACCATTCTCTTCCTCACCCACCAGGCCTGGACACCCCCTGAAG	hsa-miR-766-5p	hsa-miR-382-5p	hsa-miR-588	hsa-miR-586	hsa-miR-29b-2-5p
ASCRP3004420	50	ASCRP3004420	hsa_circRNA_033149	hsa_circ_0033149	exonic	chr14	-	99924615	99925522	NM_032233	SETD3	CAGTACGCCTACTTCTATAAAGTCATCCAGGCAGAAGAATTGTTTTTATGGGTTCCACGA	hsa-miR-4446-3p	hsa-miR-5580-5p	hsa-miR-616-3p	hsa-miR-6829-5p	hsa-miR-4653-3p
ASCRP3008612	50	ASCRP3008612	hsa_circRNA_102876	hsa_circ_0002024	exonic	chr2	+	191523883	191537878	NM_005966	NAB1	GATGAATTATCCCCAAAGAGAATTAAAGTGGAGGTTAAACCCATCCAGAGTAATGGCTGC	hsa-miR-450a-2-3p	hsa-miR-150-5p	hsa-miR-130b-5p	hsa-miR-497-5p	hsa-miR-501-5p
ASCRP3011635	50	ASCRP3011635	hsa_circRNA_104398	hsa_circ_0002755	exonic	chr7	+	73770739	73771807	NM_003388	CLIP2	TCTGCGAGGTGGAGAAGGAGATTGCCCTGCTCAAGGCACAGCATGAGCAGGTACTTCCAG	hsa-miR-33b-3p	hsa-miR-212-5p	hsa-miR-512-3p	hsa-miR-103a-2-5p	hsa-miR-519e-3p
ASCRP3004648	50	ASCRP3004648	hsa_circRNA_101836	hsa_circ_0000711	exonic	chr16	+	68155889	68160513	NM_004555	NFATC3	CATCTACTGGGGGACATCCTGTTGTGAAGATCTTGAGCCAGATGATTGTGCATCCATTTA	hsa-miR-744-5p	hsa-miR-576-3p	hsa-miR-661	hsa-miR-9-5p	hsa-miR-377-5p
ASCRP3005456	50	ASCRP3005456	hsa_circRNA_103171	hsa_circ_0008870	exonic	chr22	-	22160138	22162135	NM_002745	MAPK1	CCTGCTGCTCAACACCACCTGTGATCTCAAGCTCTGCTTATGATAATGTCAACAAAGTTC	hsa-miR-597-3p	hsa-miR-616-3p	hsa-miR-335-3p	hsa-miR-185-3p	hsa-miR-29a-5p
ASCRP3010221	50	ASCRP3010221	hsa_circRNA_404091	nan	exonic	chr8	+	104709313	104709524	NM_001100117	RIMS2	GTGGAGGTCGAGTGTCATTACGCTCAAACAAGAAAACTGCATCAGCAGTTTGAAATGTAT	hsa-miR-4677-5p	hsa-miR-545-3p	hsa-miR-3617-3p	hsa-miR-7112-3p	hsa-miR-182-5p
ASCRP3010116	50	ASCRP3010116	hsa_circRNA_089652	hsa_circ_0089652	exonic	chr9	-	140086068	140086817	NM_001128228	TPRN	GTCTTTCCTGCCTCTGATGATGGACTCAATAAACAGCACTGGACAAGGCTGCCTGTCCAG	hsa-miR-4763-3p	hsa-miR-6893-5p	hsa-miR-6862-3p	hsa-miR-762	hsa-miR-4685-5p
ASCRP3008949	50	ASCRP3008949	hsa_circRNA_007326	hsa_circ_0007326	exonic	chr14	-	24679553	24679974	NM_014169	CHMP4A	GCAGGGCCAGGGACATTGACAAGGTAGATGAACTGATGACTGACATCACGGAACAACAGG	hsa-miR-766-3p	hsa-miR-6875-3p	hsa-miR-5193	hsa-miR-660-3p	hsa-miR-4326
ASCRP3004704	50	ASCRP3004704	hsa_circRNA_402799	nan	exonic	chr3	+	19498259	19498474	NM_144633	KCNH8	CATGACCTCACATACAACCTCCGAGAAGGTCATGAGAGTGATGGAAAGGGGATTTAATTG	hsa-miR-3682-3p	hsa-miR-27b-3p	hsa-miR-601	hsa-miR-297	hsa-miR-27a-3p
ASCRP3009598	50	ASCRP3009598	hsa_circRNA_091419	hsa_circ_0091419	exonic	chrX	-	118920468	118923974	ENST00000361575	RPL39	GGCCTTTCTTTTTTCTTCTCACAAGACTTTCAGGATTAAGCGATTCCTGGCCAAGAAACA	hsa-miR-5586-5p	hsa-miR-4453	hsa-miR-145-5p	hsa-miR-3916	hsa-miR-3613-5p
ASCRP3002094	50	ASCRP3002094	hsa_circRNA_104756	hsa_circ_0086694	exonic	chr9	-	33932559	33933626	NM_018449	UBAP2	AGCCTCTCTGCACATGCAGCCCTCTCCTCGAGCACGTCACACACACTCCAAAGACAACAG	hsa-miR-483-5p	hsa-miR-608	hsa-miR-612	hsa-miR-504-3p	hsa-miR-320b
ASCRP3006125	50	ASCRP3006125	hsa_circRNA_104758	hsa_circ_0002976	exonic	chr9	-	33948371	33948585	NM_018449	UBAP2	CTCAGTCATCTTGTCATCCGTCCTTGGCTCAGGATTTGGAGAGCTTGCACCACCAAAAAT	hsa-miR-608	hsa-miR-1224-5p	hsa-let-7c-5p	hsa-miR-582-3p	hsa-miR-26a-1-3p
ASCRP3008345	50	ASCRP3008345	hsa_circRNA_100876	hsa_circ_0023404	exonic	chr11	+	71668272	71671937	NM_018320	RNF121	GAGGCACCCACGCTCCTACAATGTTGATATGTCAGATCTCTCTCCAGAAGAGCAATGGAG	hsa-miR-636	hsa-miR-665	hsa-miR-217	hsa-miR-136-5p	hsa-miR-646
ASCRP3010053	50	ASCRP3010053	hsa_circRNA_104158	hsa_circ_0007217	exonic	chr6	-	100895143	100901720	NM_005068	SIM1	GTCGCTCCTCCAGGCCACACTGTATCGTCAGCGTCAACTATGTCCTCACGGCTCGGCGAG	hsa-miR-323a-5p	hsa-miR-493-5p	hsa-miR-584-3p	hsa-miR-516b-5p	hsa-miR-17-3p
ASCRP3004935	50	ASCRP3004935	hsa_circRNA_005655	hsa_circ_0005655	intronic	chr2	-	202277555	202278059	ENST00000332624	TRAK2	CCAAATGTGGTTTGCTTCAGGTAACTATAACTACCCAATATTGCAGCCATGGAGTCCATG	hsa-miR-101-3p	hsa-miR-582-3p	hsa-miR-1273g-3p	hsa-miR-3128	hsa-miR-944
ASCRP3009345	50	ASCRP3009345	hsa_circRNA_001676	hsa_circ_0000423	exonic	chr12	-	80180153	80183460	ENST00000550903	PPP1R12A	GGAACTAACAGATCTTAAATTACAGTTGGAAAAGGCCACCCAGCCCTGTAAGACCAGTAA	hsa-miR-15b-3p	hsa-miR-627-3p	hsa-miR-208a-5p	hsa-miR-29b-1-5p	hsa-miR-96-3p
ASCRP3009678	50	ASCRP3009678	hsa_circRNA_100134	hsa_circ_0000044	exonic	chr1	-	31465236	31479949	NM_014676	PUM1	GGGACTTTTTGACTACAATTCTCAACAACAGCAGCTCTTGCCAGGTAAAAAGTTTTGGGA	hsa-miR-767-5p	hsa-miR-632	hsa-miR-590-5p	hsa-miR-330-5p	hsa-miR-885-5p
ASCRP3003945	50	ASCRP3003945	hsa_circRNA_101536	hsa_circ_0035482	exonic	chr15	+	59376327	59377984	NM_017610	RNF111	CACCTCCTCGACTTCATCACTTACAATTAGGAGCTCTTCCTTTAATGGCGGGCACATGAA	hsa-miR-562	hsa-miR-584-3p	hsa-miR-647	hsa-miR-668-3p	hsa-miR-766-3p
ASCRP3002845	50	ASCRP3002845	hsa_circRNA_405814	nan	intronic	chr19	+	57088080	57089646	ENST00000594953	ZNF470	ATCCTTGATTTGTCATCAGAGATGTCATACTGACTTGGAGTGTGTGTGGGTGACCAAATC	hsa-miR-4262	hsa-miR-181c-5p	hsa-miR-181b-5p	hsa-miR-181a-5p	hsa-miR-181d-5p
ASCRP3009107	50	ASCRP3009107	hsa_circRNA_008382	hsa_circ_0008382	exonic	chr2	+	231222519	231226412	NM_138402	SP140L	GCCTGACATCAAACTAAGTCTTAAACAAGGCTGTTCACGGAAGACCAGGATGTAGATGAG	hsa-miR-511-5p	hsa-miR-302d-3p	hsa-miR-302c-3p	hsa-miR-3688-3p	hsa-miR-302a-3p
ASCRP3006559	50	ASCRP3006559	hsa_circRNA_405551	nan	exonic	chr17	-	19823348	19839743	NM_007202	AKAP10	CTGATGTAAGGAAATCAAAAGGTACTTCTCCCTCCAAGCCACACATCCTCTTGGATTTGA	hsa-miR-6895-5p	hsa-miR-378i	hsa-miR-1236-3p	hsa-miR-6736-5p	hsa-miR-892b
ASCRP3010495	50	ASCRP3010495	hsa_circRNA_103777	hsa_circ_0001461	exonic	chr4	-	187627716	187630999	NM_005245	FAT1	GTTTTCAAAATAGGTGAAGAGACAGATTCCCGACAGTTAAGCAATGGGGAGACATTTGGC	hsa-miR-329-5p	hsa-miR-626	hsa-miR-135b-5p	hsa-miR-548a-3p	hsa-miR-657
ASCRP3012344	50	ASCRP3012344	hsa_circRNA_400896	nan	exonic	chr12	+	20782841	20792891	NM_000921	PDE3A	TGGAGATTGGATATAGGGATATTCCTTGTGCCCTCGCTAAAATTTCACCTCTTTCATCGC	hsa-miR-3938	hsa-miR-2467-5p	hsa-miR-221-3p	hsa-miR-623	hsa-miR-4291
ASCRP3010124	50	ASCRP3010124	hsa_circRNA_101234	hsa_circ_0004865	exonic	chr13	+	24796956	24798720	NM_001166271	SPATA13	GTGAACATTGGTGTGGCAGCCGGCCCAGAAGAAAAGGAGAAGGAGGAGCCCGTGGCCACC	hsa-miR-330-5p	hsa-miR-661	hsa-miR-767-3p	hsa-miR-22-5p	hsa-miR-328-5p
ASCRP3000497	50	ASCRP3000497	hsa_circRNA_103740	hsa_circ_0001439	exonic	chr4	-	129913321	129925031	NM_144643	SCLT1	AACTGAACAAAGTGTGATAATCGAACAACTCCGAAAAAAACTTAGGTTGCACAGTGAATT	hsa-miR-452-5p	hsa-miR-223-3p	hsa-miR-452-3p	hsa-miR-622	hsa-miR-212-3p
ASCRP3010141	50	ASCRP3010141	hsa_circRNA_406207	nan	sense overlapping	chr22	+	46189424	46202902	NM_013236	ATXN10	GTGACAGTAACCCCTCTCTTCAATCTTTCTGTGACAAATGACTAGAATTCTGGAGCCTGC	hsa-miR-3916	hsa-miR-6878-5p	hsa-miR-329-5p	hsa-miR-3145-3p	hsa-miR-4644
ASCRP3006986	50	ASCRP3006986	hsa_circRNA_400766	nan	exonic	chr11	+	65043362	65049992	NM_002689	POLA2	CTTCCATTTTATCAGCCCACTGAAGAGGATGCAGGGTTCTCAGAAGCGAGCTATCTCTAC	hsa-miR-3192-5p	hsa-miR-4489	hsa-miR-7157-3p	hsa-miR-1914-5p	hsa-miR-8075
ASCRP3005867	50	ASCRP3005867	hsa_circRNA_103923	hsa_circ_0073647	exonic	chr5	-	115837905	115840678	NM_020796	SEMA6A	CTACATTGCTGCTAGGGTGAAGTAGAGAAATAAAGTCTCCCCGCTGAACTACTATGAGGT	hsa-miR-429	hsa-miR-23b-5p	hsa-miR-200b-3p	hsa-miR-105-3p	hsa-miR-656-5p
ASCRP3005932	50	ASCRP3005932	hsa_circRNA_407059	nan	intronic	chr8	-	38287206	38287466	ENST00000326324	FGFR1	CTACTTCTCCGTCAATCCCAGCCCTGGGGAGCCCCTGTGGAAGTGGAGTCCTTCCTGGTC	hsa-miR-1184	hsa-miR-4734	hsa-miR-7156-3p	hsa-miR-412-3p	hsa-miR-3130-3p
ASCRP3000887	50	ASCRP3000887	hsa_circRNA_101102	hsa_circ_0000419	exonic	chr12	+	70193988	70195501	NM_022456	RAB3IP	AATGCGGAGGACCAAAGCTGACTTATCCTTGTATAATGAATTCCGATTGTGGAAGGATGA	hsa-miR-580-3p	hsa-miR-503-3p	hsa-miR-376a-2-5p	hsa-miR-141-5p	hsa-miR-589-3p
ASCRP3012034	50	ASCRP3012034	hsa_circRNA_101300	hsa_circ_0000504	exonic	chr13	-	113170753	113181798	NM_006322	TUBGCP3	TGCAAAGCTCCTGAGAAACATGCCAGTTTTTTGTAGCATCAGATCCAACAGTTAAAACAG	hsa-miR-485-5p	hsa-miR-641	hsa-miR-520a-5p	hsa-miR-659-5p	hsa-miR-92a-3p
ASCRP3012030	50	ASCRP3012030	hsa_circRNA_100434	hsa_circ_0016123	exonic	chr1	+	204085634	204086835	NM_005686	SOX13	TGCAAACCAGGGACCCAAGAGAGCCTAGCAGAGAAGGAGCTCCAGCTTCTGGTCATGATT	hsa-miR-93-3p	hsa-miR-377-5p	hsa-miR-367-5p	hsa-miR-555	hsa-miR-370-3p
ASCRP3006659	50	ASCRP3006659	hsa_circRNA_104526	hsa_circ_0006784	exonic	chr7	-	151960100	152012423	NM_170606	KMT2C	CTGGAAATGCAAATGAACAGCTCTGCGCTTTTTGTTACTGTGGGGAAAAAAGTTCCTTAG	hsa-miR-18a-5p	hsa-miR-18b-5p	hsa-miR-29b-1-5p	hsa-miR-29b-2-5p	hsa-miR-603
ASCRP3006568	50	ASCRP3006568	hsa_circRNA_404642	nan	sense overlapping	chr1	+	204085631	204086835	NM_005686	SOX13	CTGCAAACCAGCAGGGACCCAAGAGAGCCTAGCAGAGAAGGAGCTCCAGCTTCTGGTCAT	hsa-miR-6071	hsa-miR-6812-5p	hsa-miR-4685-3p	hsa-miR-210-5p	hsa-miR-4481
ASCRP3003019	50	ASCRP3003019	hsa_circRNA_001490	hsa_circ_0001490	exonic	chr5	+	61653517	61657356	NM_004520	KIF2A	ATGCATTAGCAGATTGATGAACATAGGATATGTGTGTGTGTAAGAAAACGACCACTCAAT	hsa-miR-659-3p	hsa-miR-5002-5p	hsa-miR-203b-5p	hsa-miR-4460	hsa-miR-6718-5p
ASCRP3004684	50	ASCRP3004684	hsa_circRNA_104828	hsa_circ_0087564	exonic	chr9	+	97041039	97055351	NM_003448	ZNF169	CATCTTCTGGACCTTTGTCCAGATTTGCCTCTGCAACTTGACTCTCCTCTAGGAAGAGTA	hsa-miR-766-3p	hsa-miR-502-5p	hsa-miR-15a-3p	hsa-miR-612	hsa-miR-338-3p
ASCRP3000422	50	ASCRP3000422	hsa_circRNA_102984	hsa_circ_0006117	exonic	chr20	+	2944917	2945848	NM_002836	PTPRA	AACCACTCCAGAAACTTTCCCTCCTTCAGATAAGCATGGATTCCTGGTTCATTCTTGTTC	hsa-miR-152-5p	hsa-miR-582-3p	hsa-miR-26b-3p	hsa-miR-140-5p	hsa-miR-96-5p
ASCRP3007143	50	ASCRP3007143	hsa_circRNA_406157	nan	sense overlapping	chr21	+	45302384	45323900	NM_020132	AGPAT3	CTTGTGCCTTGGTGTGTGTTATCGGAGGTTTCATTCCTGGAAAATCCAGTGTCTATGAAA	hsa-miR-4739	hsa-miR-1273h-5p	hsa-miR-5787	hsa-miR-1273g-3p	hsa-miR-4656
ASCRP3007377	50	ASCRP3007377	hsa_circRNA_005272	hsa_circ_0005272	exonic	chr4	+	154191486	154197282	NM_015271	TRIM2	GAAAGCCTCTCTCTTGCCCAAACCACGATGGGAATCAGCAGCGTGCAGGGTCAAAGACAG	hsa-miR-4763-3p	hsa-miR-6721-5p	hsa-miR-6740-5p	hsa-miR-6774-5p	hsa-miR-6860
ASCRP3012345	50	ASCRP3012345	hsa_circRNA_002722	hsa_circ_0002722	exonic	chr14	+	71867510	71884913	ENST00000554126	SIPA1L1	TGGAGCAAATGGTCTTAAAACATTTTGGAAAAAGTTGAAGCTCTCCTTTTCTACCCTCCT	hsa-miR-4650-3p	hsa-miR-4773	hsa-miR-3132	hsa-miR-3140-3p	hsa-miR-32-3p
ASCRP3003503	50	ASCRP3003503	hsa_circRNA_100914	hsa_circ_0023903	exonic	chr11	-	85692171	85742653	NM_007166	PICALM	CAACAACCGCTTGGAATGCTGCAACAATGACTTAATTCAGTGCACAAATGAGATGAATGT	hsa-miR-1301-3p	hsa-miR-203a-5p	hsa-miR-656-5p	hsa-miR-9-5p	hsa-miR-891b
ASCRP3009298	50	ASCRP3009298	hsa_circRNA_103076	hsa_circ_0060733	exonic	chr20	+	47682728	47683817	NM_001316	CSE1L	GCTTGTTCTGGATGCCTTTGCTTTGCCTTTGACTAATCTTTTTAAGGTTGAAGATGAACC	hsa-miR-330-3p	hsa-miR-155-5p	hsa-miR-330-5p	hsa-miR-146a-3p	hsa-miR-15a-3p
ASCRP3004831	50	ASCRP3004831	hsa_circRNA_003550	hsa_circ_0003550	exonic	chr4	-	10099334	10105610	NM_017491	WDR1	CATTCAAGTTCAAGTTCACAATTGGCAACCCAGCCCTTGCTGACATCTACACAGAGCACG	hsa-miR-6734-3p	hsa-miR-6842-3p	hsa-miR-4685-3p	hsa-miR-4701-5p	hsa-miR-642a-3p
ASCRP3005734	50	ASCRP3005734	hsa_circRNA_101841	hsa_circ_0005623	exonic	chr16	+	68300495	68309152	NM_003983	SLC7A6	CGTCTCCTGGCTGCTGCTTGCATATAGTTTATGTGGCCGAGGCAGACAAGTGGAATTAGG	hsa-miR-489-3p	hsa-miR-892b	hsa-miR-449c-5p	hsa-miR-665	hsa-miR-138-5p
ASCRP3003319	50	ASCRP3003319	hsa_circRNA_007924	hsa_circ_0007924	exonic	chr14	+	55215532	55231258	NM_015589	SAMD4A	ATTTACAGCTCATAGACAAGTGTCTAATTCATGAGATGTTCCAGCCTGGCTGAAAAGCCT	hsa-miR-6842-5p	hsa-miR-3135b	hsa-miR-608	hsa-miR-6752-5p	hsa-miR-1226-5p
ASCRP3004600	50	ASCRP3004600	hsa_circRNA_406728	nan	intergenic	chr6	-	475341	484772	nan	nan	CATCAGAGCTTCGCGAGAAGGTGACCCTCTTCCTTCCAGCGGAATATGCTTTCTGACATC	hsa-miR-4775	hsa-miR-329-5p	hsa-miR-4739	hsa-miR-29a-5p	hsa-miR-4482-3p
ASCRP3006919	50	ASCRP3006919	hsa_circRNA_102334	hsa_circ_0007117	exonic	chr18	-	23612362	23637706	NM_005637	SS18	CTTATGGATATGACCAGCCACCCACACAGAATATGCCTATGGGTCCTGGAGGGATGAATC	hsa-miR-370-3p	hsa-miR-608	hsa-miR-323a-5p	hsa-miR-93-3p	hsa-miR-647
ASCRP3001508	50	ASCRP3001508	hsa_circRNA_101486	hsa_circ_0034682	exonic	chr15	+	41535864	41555081	NM_007236	CHP1	ACTCAACAGCCGAAGCAACAAACTGCACTTTTCCCACAGTCAAATCACTCGCCTCTACAG	hsa-miR-518c-5p	hsa-miR-875-3p	hsa-miR-335-3p	hsa-miR-148a-5p	hsa-miR-148b-5p
ASCRP3003660	50	ASCRP3003660	hsa_circRNA_045697	hsa_circ_0045697	exonic	chr17	+	73736438	73753899	NM_000213	ITGB4	CAAGGACCCAGCCTTTGTTCTGCACTTAATAAATGGTTTTGCTACTGCTATGCCCTACGG	hsa-miR-6724-5p	hsa-miR-6773-5p	hsa-miR-6756-5p	hsa-miR-6803-5p	hsa-miR-4763-3p
ASCRP3005164	50	ASCRP3005164	hsa_circRNA_057948	hsa_circ_0057948	exonic	chr2	+	208420351	208425096	NM_004379	CREB1	CCCAGCCATCAGTTATTCAGTCTCCACAAGTCCAAACAGTTCAGGTAACTAAATGACCAT	hsa-miR-4505	hsa-miR-378g	hsa-miR-203b-3p	hsa-miR-5787	hsa-miR-3692-5p
ASCRP3004270	50	ASCRP3004270	hsa_circRNA_405587	nan	exonic	chr17	-	41886323	41888573	NM_001932	MPP3	CAGCCCCATTTATACCACCAGGCCCCGAAAGAGCCATGAGAAGGAAGGAGTGGAATATCA	hsa-miR-218-1-3p	hsa-miR-3140-5p	hsa-miR-3667-3p	hsa-miR-8089	hsa-miR-149-5p
ASCRP3005161	50	ASCRP3005161	hsa_circRNA_406401	nan	intergenic	chr3	-	178626309	178639698	nan	nan	CCCAGAGAAGTAACCCTCTTCCACATGGTGTCTCATGGATTCAGGCTCTGTATTTGAAGA	hsa-miR-3916	hsa-miR-1252-5p	hsa-miR-4685-5p	hsa-miR-5584-5p	hsa-miR-3662
ASCRP3000004	50	ASCRP3000004	hsa_circRNA_407121	nan	exonic	chr8	-	125597327	125603476	NM_014751	MTSS1	AAAAAAGAAGTCCTCGGATACGCTGAAACTGCAGAAGAAAGCAAAAAAAGGTGGGACCAG	hsa-miR-4677-5p	hsa-miR-3182	hsa-miR-6875-3p	hsa-miR-544a	hsa-miR-5586-5p
ASCRP3003018	50	ASCRP3003018	hsa_circRNA_100110	hsa_circ_0006913	exonic	chr1	+	27087346	27089776	NM_006015	ARID1A	ATGCATGTTGCTGCCAACTCTATCCAAAACAGGATCTATCTGGTTCAATAGATGACCTCC	hsa-miR-637	hsa-miR-485-5p	hsa-miR-656-5p	hsa-miR-873-3p	hsa-miR-125a-3p
ASCRP3002685	50	ASCRP3002685	hsa_circRNA_100796	hsa_circ_0021727	exonic	chr11	+	35222628	35226187	NM_000610	CD44	ATATCGCCAAACACCCAAAGAAGACTCCCATTCGACAACAGGGACAGCTGTTTCAACCAC	hsa-miR-23a-5p	hsa-miR-23b-5p	hsa-miR-218-5p	hsa-miR-433-3p	hsa-miR-494-5p
ASCRP3013489	50	ASCRP3013489	hsa_circRNA_032154	hsa_circ_0032154	exonic	chr14	-	63881857	63888812	NM_006246	PPP2R5E	TTTGTATTACAGGTATCTTGCAATATATTCAGAACTCTCCCTCCTAGTGACAGCAATGAA	hsa-miR-4760-3p	hsa-miR-595	hsa-miR-4762-3p	hsa-miR-588	hsa-miR-181b-5p
ASCRP3009096	50	ASCRP3009096	hsa_circRNA_058191	hsa_circ_0058191	exonic	chr2	+	217363519	217366188	NM_000998	RPL37A	GCCTATAATAAATGGGTTAATTTATGTAACAAACTTCCGCTCGTCCGCCTAATACCGCGC	hsa-miR-4739	hsa-miR-4661-3p	hsa-miR-6077	hsa-miR-4269	hsa-miR-5580-5p
ASCRP3005433	50	ASCRP3005433	hsa_circRNA_052258	hsa_circ_0052258	exonic	chr19	+	56146824	56156989	uc002qln.3	ZNF581	CCTGAGACTGATCAAACAATAAACACGTTTCCCACTCTGAGGGAGGTGAGGGTGCTGGAG	hsa-miR-6735-5p	hsa-miR-7843-5p	hsa-miR-6808-5p	hsa-miR-1226-5p	hsa-miR-4632-5p
ASCRP3012669	50	ASCRP3012669	hsa_circRNA_103107	hsa_circ_0061251	exonic	chr21	-	11020812	11029717	uc002yis.1	TPTE	TGTGGTCAGTGTTACCATCCATACTGTGTCAGTATTAAGGAGGCTTGGAGTACCCATAAT	hsa-miR-203a-3p	hsa-miR-513a-3p	hsa-miR-212-5p	hsa-miR-654-3p	hsa-miR-183-5p
ASCRP3000751	50	ASCRP3000751	hsa_circRNA_005965	hsa_circ_0005965	exonic	chr4	-	108603170	108615162	NM_005443	PAPSS1	AAGTTGTGGAACTTCTACAGGAACGGGCTTGTCTGGAGCGGGAAAGACTACTGTGAGCAT	hsa-miR-6841-3p	hsa-miR-3119	hsa-miR-769-5p	hsa-miR-5704	hsa-miR-574-5p
ASCRP3005787	50	ASCRP3005787	hsa_circRNA_102796	hsa_circ_0055954	exonic	chr2	-	107446521	107460490	NM_032528	ST6GAL2	CTAAAGAGAAGATTCAACCAAACCCACCATCTTCTGGTTTCATTGGTTCATTCTGCCACC	hsa-miR-889-5p	hsa-miR-361-3p	hsa-miR-660-3p	hsa-miR-219a-1-3p	hsa-miR-486-3p
ASCRP3001038	50	ASCRP3001038	hsa_circRNA_008584	hsa_circ_0008584	intronic	chr18	+	7754370	7755918	ENST00000332175	PTPRM	ACACAAAACTTGTTCTCCCTCTAGTGTTCCACTTGCACAGGGGTACTTGAATCTAAAACA	hsa-miR-5195-3p	hsa-miR-4441	hsa-miR-4270	hsa-miR-1207-5p	hsa-miR-4763-3p
ASCRP3006187	50	ASCRP3006187	hsa_circRNA_101336	hsa_circ_0031554	exonic	chr14	-	31813101	31844174	NM_015473	HEATR5A	CTCCACGACATGTCAACTTGTCTAGCCTGGTTAGCTGCCTCTGTGTCCTGCAGTTGTTAG	hsa-miR-320b	hsa-miR-320a	hsa-miR-320c	hsa-miR-128-3p	hsa-miR-585-5p
ASCRP3011373	50	ASCRP3011373	hsa_circRNA_100120	hsa_circ_0000038	exonic	chr1	+	28800065	28802803	NM_023923	PHACTR4	TCCCATTCAGTACCGAGATGAAGAAGATGAAGATGAAAGCTATCAGACTGAACTGTCCCA	hsa-miR-365a-5p	hsa-miR-370-3p	hsa-miR-877-3p	hsa-miR-92a-2-5p	hsa-miR-92b-5p
ASCRP3007203	50	ASCRP3007203	hsa_circRNA_101251	hsa_circ_0006900	exonic	chr13	+	40293372	40301685	NM_020751	COG6	CTTTCTTCTAAGTGCCACAGTGAAGTTGAACTCCCACCACCTGATCTTGGACCAAGTTCT	hsa-miR-641	hsa-miR-642a-3p	hsa-miR-595	hsa-miR-218-5p	hsa-miR-150-3p
ASCRP3013550	50	ASCRP3013550	hsa_circRNA_086684	hsa_circ_0086684	exonic	chr9	-	33921690	33973235	NM_018449	UBAP2	TTTTCTCTTGCCCAATCCCCACCTAATAAAGTTCTGAGAGCATGGATTTGGACGTGGCAG	hsa-miR-8089	hsa-miR-3692-5p	hsa-miR-92a-2-5p	hsa-miR-3620-5p	hsa-miR-6829-5p
ASCRP3003559	50	ASCRP3003559	hsa_circRNA_101816	hsa_circ_0005941	exonic	chr16	+	53907697	53922863	NM_001080432	FTO	CAACCCATGGCTCAACTGGAAGCACTGTGGAAGAAGATGGAGGGTGTGATGATCTCAATG	hsa-miR-1323	hsa-miR-598-3p	hsa-miR-520f-3p	hsa-miR-103a-2-5p	hsa-miR-514a-3p
ASCRP3006553	50	ASCRP3006553	hsa_circRNA_001726	hsa_circ_0001726	intronic	chr7	-	99090662	99092254	ENST00000462024	ZNF394	CTGATGCCAGGTTTGGAAAGCAGAGTGGAGAACAAAGAGTTGATTCCAATGCAACAAATT	hsa-miR-670-3p	hsa-miR-8056	hsa-miR-188-3p	hsa-miR-4452	hsa-miR-6830-5p
ASCRP3006109	50	ASCRP3006109	hsa_circRNA_400043	hsa_circ_0092303	intronic	chr19	-	3620270	3620690	ENST00000221899	CACTIN	CTCAGCCTCCTGTGCCTGCAGAGCCCACTGGGCAGGGCCCTCCCTTTCCAGGGCCTGGAG	hsa-miR-661	hsa-miR-328-3p	hsa-miR-149-3p	hsa-miR-617	hsa-miR-874-3p
ASCRP3003552	50	ASCRP3003552	hsa_circRNA_100912	hsa_circ_0003695	exonic	chr11	-	85692171	85695016	NM_007166	PICALM	CAACCAAAGGTTGCACCAACAACCGCTTGGAATGCTGCAACAATGGATTCACTCCTTCTC	hsa-miR-656-5p	hsa-miR-361-3p	hsa-miR-9-5p	hsa-miR-196a-3p	hsa-miR-140-5p
ASCRP3004804	50	ASCRP3004804	hsa_circRNA_406326	nan	intronic	chr3	+	113795789	113798724	ENST00000281273	QTRTD1	CATTAAAAGGACTTTCTGATTTCCTTCCTTGCATTGTCCTCATGCCAGTGTTCGGTTAGG	hsa-miR-548e-5p	hsa-miR-130b-3p	hsa-miR-6855-5p	hsa-miR-1304-3p	hsa-miR-1273f
ASCRP3012703	50	ASCRP3012703	hsa_circRNA_002131	hsa_circ_0002131	exonic	chr8	+	26248758	26265892	NM_004331	BNIP3L	TGTTCATTCCATCTCTCTTCCTTTCTCATGTTTTGGCTTTGGGGCTAGGGTTCCTGGGTG	hsa-miR-136-5p	hsa-miR-627-3p	hsa-miR-942-5p	hsa-miR-6500-5p	hsa-miR-5003-3p
ASCRP3007613	50	ASCRP3007613	hsa_circRNA_040773	hsa_circ_0040773	exonic	chr16	-	87448881	87452507	NM_015144	ZCCHC14	GAAGCTCAAGACCCAGCTGGAGCTGGAAAAGTCCTGGCAATCCCTCCCTTTCTAAAGTAG	hsa-miR-5589-5p	hsa-miR-4778-3p	hsa-miR-3622b-5p	hsa-miR-3605-5p	hsa-miR-5704
ASCRP3002640	50	ASCRP3002640	hsa_circRNA_104645	hsa_circ_0001811	exonic	chr8	-	74585341	74601048	NM_014393	STAU2	ATAGAGCTAATTACAACTTTCGGGGCATGTACAATCAGAGATGTTCTCAGTGCAGCTGAG	hsa-miR-450a-1-3p	hsa-miR-654-3p	hsa-miR-103a-2-5p	hsa-miR-484	hsa-miR-657
ASCRP3005702	50	ASCRP3005702	hsa_circRNA_006002	hsa_circ_0006002	intronic	chr18	-	77693968	77695598	ENST00000357575	PQLC1	CGGTCCTTCCTGGCATTGCTTCTGTGGACTGGAGTGGTCACAAGCCCACCCATGATCAAG	hsa-miR-608	hsa-miR-3714	hsa-miR-1910-3p	hsa-miR-4692	hsa-miR-6878-5p
ASCRP3011408	50	ASCRP3011408	hsa_circRNA_103715	hsa_circ_0070612	exonic	chr4	-	108574646	108622441	NM_005443	PAPSS1	TCCTACTGAGCTAAAGCAGAAATTTAAAGATATGAATGCTGGGAATGCAGAGAGCAACCA	hsa-miR-499a-3p	hsa-miR-373-5p	hsa-miR-628-5p	hsa-miR-142-3p	hsa-miR-512-3p
ASCRP3005542	50	ASCRP3005542	hsa_circRNA_405265	nan	sense overlapping	chr14	-	77817350	77818094	NM_213601	TMED8	CCTTTGAGATGGCCTCCCTGCTCCAGAGAATGAAGATCTAGAAAACAAGGATACCTCTTT	hsa-miR-5095	hsa-miR-5096	hsa-miR-1290	hsa-miR-8067	hsa-miR-566
ASCRP3003411	50	ASCRP3003411	hsa_circRNA_065264	hsa_circ_0065264	exonic	chr3	-	47703823	47717078	NM_003074	SMARCC1	CAAAAGCGGCTTTGGGTTCCTGCTGCTCAACAGATGCTAAATTTTCCTGAGAAAAACAAG	hsa-miR-1182	hsa-miR-3926	hsa-miR-514b-5p	hsa-miR-3154	hsa-miR-4685-5p
ASCRP3013179	50	ASCRP3013179	hsa_circRNA_077628	hsa_circ_0077628	exonic	chr6	-	110988636	111095140	NM_001300963	CDK19	TTGATGGTATCCATTACCTCCATGCAAATTGGGTGCTTCACAGAGACTTGATTCCAGGAG	hsa-miR-5011-3p	hsa-miR-7152-5p	hsa-miR-301b-3p	hsa-miR-3977	hsa-miR-130a-3p
ASCRP3009644	50	ASCRP3009644	hsa_circRNA_001409	hsa_circ_0001204	intronic	chr22	+	20070853	20070981	ENST00000351989	DGCR8	GGCTGGGCAGGGTTTTGTCCACCTTGTGTCTGTAGCATCTAGGATGGTGTGTGTGTGTGT	hsa-miR-612	hsa-miR-657	hsa-miR-362-3p	hsa-miR-377-3p	hsa-miR-136-5p
ASCRP3006436	50	ASCRP3006436	hsa_circRNA_101998	hsa_circ_0042435	exonic	chr17	+	20149238	20209395	NM_001033553	SPECC1	CTGAAAGTGTAGGCATCAAACCCAGCCTGACCTGTGGATGAAGAGCCAGAGTCCTCTGAG	hsa-miR-637	hsa-miR-365a-5p	hsa-miR-581	hsa-miR-193a-5p	hsa-miR-514a-5p
ASCRP3004685	50	ASCRP3004685	hsa_circRNA_103551	hsa_circ_0068563	exonic	chr3	-	194947437	194947585	NM_152531	XXYLT1	CATCTTCTTCCTCTCGGTCGCCATGCATCAGATCATGCCCAAAGGTCATCTTCCACGATG	hsa-miR-520d-3p	hsa-miR-520a-3p	hsa-miR-302c-3p	hsa-miR-302a-3p	hsa-miR-302b-3p
ASCRP3004155	50	ASCRP3004155	hsa_circRNA_102576	hsa_circ_0008001	exonic	chr19	-	46334641	46334846	NM_004819	SYMPK	CAGAGCCCATTATCCCTGTCACTCAGCCCCGGTGTAGAGCAGACCAAACAGTGCAAGGAG	hsa-miR-197-3p	hsa-miR-328-5p	hsa-miR-1224-3p	hsa-miR-877-3p	hsa-miR-212-5p
ASCRP3010047	50	ASCRP3010047	hsa_circRNA_104399	hsa_circ_0080576	exonic	chr7	+	73790216	73795193	NM_003388	CLIP2	GTCGAATGACATTTCAGAGGAGACGATCAGGACGAAGGAAACTGTGGAGGCTGACCACAG	hsa-miR-661	hsa-miR-660-3p	hsa-miR-766-3p	hsa-miR-1301-3p	hsa-miR-145-5p
ASCRP3009125	50	ASCRP3009125	hsa_circRNA_402125	nan	exonic	chr19	+	48917247	48919412	NM_000836	GRIN2D	GCCTTCCTCGGTACTTCATGAACATCACGTGGGATAACCGGGATTACTCCTTCAATGAGG	hsa-miR-8075	hsa-miR-3180-3p	hsa-miR-92b-5p	hsa-miR-4710	hsa-miR-3191-3p
ASCRP3003921	50	ASCRP3003921	hsa_circRNA_100529	hsa_circ_0000206	exonic	chr10	+	1130342	1142186	NM_014023	WDR37	CACCCCAGCCTGTTGCTGACACTAGTATTGTCTCCAGCTTTAAGACCACGACATCGAGAG	hsa-miR-488-5p	hsa-miR-511-5p	hsa-miR-489-3p	hsa-miR-449c-5p	hsa-miR-892b
ASCRP3004299	50	ASCRP3004299	hsa_circRNA_008518	hsa_circ_0008518	exonic	chr9	+	35295692	35313986	NM_006377	UNC13B	CAGCTGCAGGAGCTTTTGAAGACCCTGATAGTGCCGTCGATGACCGAGATAGTGACTATC	hsa-miR-920	hsa-miR-6756-5p	hsa-miR-92a-2-5p	hsa-miR-8059	hsa-miR-4471
ASCRP3003715	50	ASCRP3003715	hsa_circRNA_104206	hsa_circ_0001649	exonic	chr6	-	146209155	146216113	NM_173082	SHPRH	CAATAGAAGAAAGAATGCAGGCAATGCTGAAAACTGCTGAGAGAAGGGCAGCCATTCTAC	hsa-miR-653-5p	hsa-miR-15a-5p	hsa-miR-203a-3p	hsa-miR-16-5p	hsa-miR-195-5p
ASCRP3012668	50	ASCRP3012668	hsa_circRNA_100540	hsa_circ_0017628	exonic	chr10	-	7262372	7327916	NM_001018039	SFMBT2	TGTGGCTTCACCTGGAAGCAATCAAAGAGAAGTACACAGACTGGACAGAATTTCTCATAC	hsa-miR-103a-3p	hsa-miR-107	hsa-miR-15a-3p	hsa-miR-205-5p	hsa-miR-224-5p
ASCRP3007618	50	ASCRP3007618	hsa_circRNA_101063	hsa_circ_0026302	exonic	chr12	-	51467605	51470430	NM_030809	CSRNP2	GAAGGAAGAGAAACTCCATGCCAAGAAAATGAAGAATCCTAATGTACCTGGCTAGCTGGT	hsa-miR-612	hsa-miR-485-5p	hsa-miR-571	hsa-miR-212-5p	hsa-miR-764
ASCRP3006838	50	ASCRP3006838	hsa_circRNA_003997	hsa_circ_0003997	exonic	chr11	-	122953792	122955421	NM_024769	CLMP	CTGTGTGGTGCGAGTAACTGTACAGTGTGATCACTTACTCCAGTCGTCATGTCTACAATA	hsa-miR-378g	hsa-miR-650	hsa-miR-370-5p	hsa-miR-6868-3p	hsa-miR-1237-3p
ASCRP3011209	50	ASCRP3011209	hsa_circRNA_104761	hsa_circ_0001847	exonic	chr9	-	33953282	33963789	NM_018449	UBAP2	TCAGAGCCTGAACTGGCATCAAATACTCACAACATAGCTCAGGATCTGTCAAACAAAAGT	hsa-miR-34c-5p	hsa-miR-449a	hsa-miR-449b-5p	hsa-miR-449c-5p	hsa-miR-370-3p
ASCRP3006230	50	ASCRP3006230	hsa_circRNA_062980	hsa_circ_0062980	exonic	chr22	+	32871223	32881196	NM_001033024	FBXO7	CTCCGCTACTCTCACCTGTGTGCCTTTGGGAAACCTGATTGTTGTAAATGGGCCAAGTGC	hsa-miR-3171	hsa-miR-4666b	hsa-miR-6771-5p	hsa-miR-6787-3p	hsa-miR-509-3-5p
ASCRP3001178	50	ASCRP3001178	hsa_circRNA_070520	hsa_circ_0070520	exonic	chr4	-	103226145	103236987	NM_022154	SLC39A8	ACATATGGTCAGTGTTTAACTGCTGAAGAGATCTTTTCCCTTCATGGCTTTTCAAATGCT	hsa-miR-8063	hsa-miR-4689	hsa-miR-2113	hsa-miR-6513-5p	hsa-miR-1179
ASCRP3006339	50	ASCRP3006339	hsa_circRNA_066113	hsa_circ_0066113	exonic	chr3	-	52777367	52786352	NM_003157	NEK4	CTCTCCTCTGACTGCAGCGTCACTCAGGGTGAAGGCAAATGTTTGTCCCAGGAGAAACCC	hsa-miR-6783-3p	hsa-miR-1304-3p	hsa-miR-4695-5p	hsa-miR-661	hsa-miR-6739-3p
ASCRP3009084	50	ASCRP3009084	hsa_circRNA_101721	hsa_circ_0038095	exonic	chr16	+	16126965	16150152	NM_004996	ABCC1	GCCCTTTCTGAATCCCTGCCCAGAGTCCAGCGCTTCCTTCCTGTCGAGGATCACCTTCTG	hsa-miR-185-3p	hsa-miR-643	hsa-miR-134-3p	hsa-miR-432-5p	hsa-miR-380-5p
ASCRP3008722	50	ASCRP3008722	hsa_circRNA_403556	nan	exonic	chr6	+	21668877	21743273	uc010jpp.1	LINC00340	GATGTGCTTCTGAGGTGGGCTGTGGAATGCCATGTGTAATTACTATTATCAGCATCTAGA	hsa-miR-508-5p	hsa-miR-8062	hsa-miR-580-5p	hsa-miR-4758-5p	hsa-miR-1238-5p
ASCRP3001941	50	ASCRP3001941	hsa_circRNA_104532	hsa_circ_0001772	exonic	chr7	+	155465560	155473602	NM_053043	RBM33	AGATGAATTTACATGAACTTGAAGATGATTTACTTGGAGAAGATTTGCTATCTGGCAAAA	hsa-miR-578	hsa-miR-125b-5p	hsa-miR-26b-3p	hsa-miR-512-5p	hsa-miR-335-3p
ASCRP3008951	50	ASCRP3008951	hsa_circRNA_102787	hsa_circ_0001055	exonic	chr2	-	100623093	100625394	NM_002285	AFF3	GCAGGGGGAGTGTCTATGAACCAGATAGAAATGCATTACGGAGGAAAGAACGAGAAAGAA	hsa-miR-296-3p	hsa-miR-661	hsa-miR-130b-5p	hsa-miR-152-5p	hsa-miR-632
ASCRP3003564	50	ASCRP3003564	hsa_circRNA_100091	hsa_circ_0002402	exonic	chr1	-	21599191	21616649	NM_001397	ECE1	CAACCTCTGGGAACACAACCAAGCAATCATCAAGCACCTCCTCGATGTCGACGTACAAGC	hsa-miR-615-5p	hsa-miR-432-5p	hsa-miR-143-5p	hsa-miR-512-3p	hsa-miR-493-3p
ASCRP3011205	50	ASCRP3011205	hsa_circRNA_100668	hsa_circ_0019607	exonic	chr10	-	103552595	103570071	NM_012215	MGEA5	TCAGACCTTATTTTCCTAAGGATGAGAGCAACTTATGACTCTCATCTCTGCTGCACGAGA	hsa-miR-16-1-3p	hsa-miR-374a-3p	hsa-miR-17-5p	hsa-miR-106a-5p	hsa-miR-376c-5p
ASCRP3010108	50	ASCRP3010108	hsa_circRNA_061260	hsa_circ_0061260	exonic	chr21	-	11047480	11049621	NM_181704	BAGE4	GTCTTCAACGAATTATGAAATCTGTACCAACCAACGGCTGGAAATGCAAACGAAGGAAGA	hsa-miR-4720-5p	hsa-miR-4799-3p	hsa-miR-510-5p	hsa-miR-4277	hsa-miR-5000-3p
ASCRP3001025	50	ASCRP3001025	hsa_circRNA_102034	hsa_circ_0005397	exonic	chr17	+	30500849	30503232	NM_018307	RHOT1	ACAAGTCGATGGATTCCTCTCATAAATGAAAGAACAGACAAAGACAGCAGGTTCCTCCCC	hsa-miR-26b-3p	hsa-miR-382-5p	hsa-miR-181a-3p	hsa-miR-330-5p	hsa-miR-125a-3p
ASCRP3000513	50	ASCRP3000513	hsa_circRNA_103361	hsa_circ_0001296	exonic	chr3	-	47719687	47727660	NM_003074	SMARCC1	AACTTGACTGGAGATGTGTGTGCTGTGATGAGGAAGATGAAGATCCTGCCAAAGGTGATC	hsa-miR-449c-3p	hsa-miR-582-5p	hsa-miR-509-3p	hsa-miR-510-5p	hsa-miR-369-5p
ASCRP3001809	50	ASCRP3001809	hsa_circRNA_102628	hsa_circ_0052767	exonic	chr2	-	15601324	15651474	NM_015909	NBAS	AGACCACTTCTCCACATGAATATTCTGTTTTGCTGCCCGAAGCTTGACTTTTACTTGTTG	hsa-miR-136-5p	hsa-miR-670-3p	hsa-miR-578	hsa-miR-519d-5p	hsa-miR-138-2-3p
ASCRP3007317	50	ASCRP3007317	hsa_circRNA_029031	hsa_circ_0029031	exonic	chr12	+	122372152	122406075	NM_144668	WDR66	GAAAATCACCTTAAGGGCCACGCCAATATTATCTCCTGCCTCTGCGTCAGTGAAGACAGG	hsa-miR-6766-5p	hsa-miR-6844	hsa-miR-6730-5p	hsa-miR-4685-5p	hsa-miR-3180-5p
ASCRP3010000	50	ASCRP3010000	hsa_circRNA_100630	hsa_circ_0005235	exonic	chr10	+	76602357	76603236	NM_012330	KAT6B	GTCAGCCTTCTACCCCATGAGAAAGACCAGGTCTTGATTTCCCAGTTAAAGATGTTCTTC	hsa-miR-22-5p	hsa-miR-758-5p	hsa-miR-494-5p	hsa-miR-410-5p	hsa-miR-302b-5p
ASCRP3008204	50	ASCRP3008204	hsa_circRNA_400027	hsa_circ_0092367	intronic	chr15	+	25325262	25326442	uc001yxh.1	SNURF-SNRPN	GAGATTGTGTGTGGATCGATGCATTTGCAGAAACAAAGATTGTGTGTGGATCGATGATGA	hsa-miR-324-5p	hsa-miR-561-5p	hsa-miR-671-5p	hsa-miR-613	hsa-miR-422a
ASCRP3012423	50	ASCRP3012423	hsa_circRNA_404925	nan	exonic	chr11	-	107260799	107263621	NM_152434	CWF19L2	TGGCATCTAAGAATGAAGACCAGCAAGAAGTAATCCTTGTCAGAACAGATCAGTCTGGAA	hsa-miR-4753-3p	hsa-miR-6809-3p	hsa-miR-1236-3p	hsa-miR-130b-5p	hsa-miR-3180-5p
ASCRP3007040	50	ASCRP3007040	hsa_circRNA_103387	hsa_circ_0065932	exonic	chr3	+	51675764	51677990	NM_015106	RAD54L2	CTTCTCTCTACAAGCCAGAGTCTTTCCACCTTGGCTCTCATCGAGGAATTCCTTGGAAAA	hsa-miR-342-5p	hsa-miR-502-5p	hsa-miR-516a-3p	hsa-miR-516b-3p	hsa-miR-619-5p
ASCRP3009580	50	ASCRP3009580	hsa_circRNA_405304	nan	sense overlapping	chr15	+	30875096	30938498	NR_026858	ULK4P1	GGCCACCAGGCTTCTCCTTTCCCCGCTGATAATGAAACAACCACCATCGGTTAAATTTGA	hsa-miR-619-5p	hsa-miR-4739	hsa-miR-7851-3p	hsa-miR-1273g-3p	hsa-miR-3192-5p
ASCRP3007044	50	ASCRP3007044	hsa_circRNA_014737	hsa_circ_0014737	exonic	chr1	-	156444899	156446994	NM_005920	MEF2D	CTTCTCTTCCATGCCCACTGCCTACAACACAGGGAATGGCTACGTCAGTGCTCGGGCTTC	hsa-miR-1273h-5p	hsa-miR-6803-5p	hsa-miR-6819-5p	hsa-miR-637	hsa-miR-1229-5p
ASCRP3009080	50	ASCRP3009080	hsa_circRNA_400059	hsa_circ_0092289	intronic	chr20	-	17595565	17595865	ENST00000246043	RRBP1	GCCCTCCTGCGCTGTCGAAATGTGAAGCATGTAGAACGTGAAGTGCGTTCCTCAGCCACA	hsa-miR-762	hsa-miR-185-3p	hsa-miR-329-3p	hsa-miR-29a-3p	hsa-miR-521
ASCRP3009625	50	ASCRP3009625	hsa_circRNA_064808	hsa_circ_0064808	exonic	chr3	+	36484855	36527741	NM_003149	STAC	GGCTCTGACTCACCTCACAGAACCTCTCTCCAGAAACTAAAACGATCACTTTCTTTCAAG	hsa-miR-3135b	hsa-miR-6754-5p	hsa-miR-6515-5p	hsa-miR-4731-5p	hsa-miR-103a-2-5p
ASCRP3009777	50	ASCRP3009777	hsa_circRNA_001572	hsa_circ_0001572	sense overlapping	chr6	+	4032518	4032815	NM_003913	PRPF4B	GGTCACCCAGCAGAAGACCTGGTCGTAGTCCTAAAAGAAGAAGTTTATCTCCTACTGATG	hsa-miR-6839-3p	hsa-miR-4699-3p	hsa-miR-6857-5p	hsa-miR-511-5p	hsa-miR-1290
ASCRP3006581	50	ASCRP3006581	hsa_circRNA_102249	hsa_circ_0000818	exonic	chr17	+	80721840	80739597	NM_005993	TBCD	CTGCAGGCCCTGAATGGATGATGAACTTGTTGTTGGACATAGTGCAAGATCAGACATCTC	hsa-miR-484	hsa-miR-381-3p	hsa-miR-576-3p	hsa-miR-363-3p	hsa-miR-646
ASCRP3009588	50	ASCRP3009588	hsa_circRNA_103357	hsa_circ_0003602	exonic	chr3	-	47702783	47719801	NM_003074	SMARCC1	GGCCCGATGAGCCAGAGAAGCTTGATACTTGGCATATCGAAATTTTATGATTGACACGTA	hsa-miR-629-5p	hsa-miR-17-3p	hsa-miR-424-5p	hsa-miR-101-3p	hsa-miR-432-5p
ASCRP3004213	50	ASCRP3004213	hsa_circRNA_406470	nan	intronic	chr4	-	44295420	44325662	ENST00000360029	KCTD8	CAGATGCTTGGCAGCAGCAGCTCTCATGAAGGATTCTAAGGATGGGATAAAAAAATCAAA	hsa-miR-3145-3p	hsa-miR-1277-5p	hsa-miR-153-5p	hsa-miR-548n	hsa-miR-2054
ASCRP3007397	50	ASCRP3007397	hsa_circRNA_000746	hsa_circ_0000746	antisense	chr17	+	27207184	27207404	NM_004475	FLOT2	GAAAGTGGGGTAAAGGAGAGGAAGAGGAGGAGGATGGACAGATGCACAGAGAACTTCAAG	hsa-miR-511-5p	hsa-miR-3173-5p	hsa-miR-5010-3p	hsa-miR-663b	hsa-miR-328-3p
ASCRP3013033	50	ASCRP3013033	hsa_circRNA_056159	hsa_circ_0056159	exonic	chr2	+	113856936	113891590	uc002tix.1	IL1RN	TTCCTGTGACTTCAGCTCTGTTTTACAATAAAATCTTGAAAATGCAGCTCCCATGCAGCC	hsa-miR-4695-5p	hsa-miR-6751-5p	hsa-miR-6775-5p	hsa-miR-2467-3p	hsa-miR-1205
ASCRP3011491	50	ASCRP3011491	hsa_circRNA_007215	hsa_circ_0007215	sense overlapping	chr4	+	3316517	3344780	NM_002926	RGS12	TCGCTCCCTTGATGATCTTGAGTGATCTTTAAAGAGTCTTGCAGAAGAGACTACACAGCA	hsa-miR-7111-3p	hsa-miR-4739	hsa-miR-6873-3p	hsa-miR-6830-3p	hsa-miR-6895-3p
ASCRP3008750	50	ASCRP3008750	hsa_circRNA_005210	hsa_circ_0005210	exonic	chr6	-	139262471	139269050	NM_031922	REPS1	GATTCAGCAGATCATGGAGCTTTGTGGTGCAACAAGACTTGGTTATTTTGGAAGAAGTCA	hsa-miR-92a-2-5p	hsa-miR-6507-5p	hsa-miR-6884-5p	hsa-miR-485-5p	hsa-miR-218-5p
ASCRP3013327	50	ASCRP3013327	hsa_circRNA_104193	hsa_circ_0077930	exonic	chr6	-	135748304	135778851	NM_017651	AHI1	TTTACGATTTCCATGTTGCAGATAATAATGAAGATGTTGATGGTGATGGTGTTCATGAAA	hsa-miR-335-3p	hsa-miR-587	hsa-miR-1185-2-3p	hsa-miR-105-5p	hsa-miR-1185-1-3p
ASCRP3009533	50	ASCRP3009533	hsa_circRNA_100891	hsa_circ_0023685	exonic	chr11	-	77085372	77103586	NM_002576	PAK1	GGATTACAATTCTTCTAATGCCTTGTAGCTGCTGCTGGTGGTGACAATGTCAAATAACGG	hsa-miR-219a-2-3p	hsa-miR-193b-5p	hsa-miR-542-3p	hsa-miR-589-3p	hsa-miR-338-3p
ASCRP3002433	50	ASCRP3002433	hsa_circRNA_102205	hsa_circ_0045862	exonic	chr17	+	76082583	76083174	NM_018996	TNRC6C	AGTCTTCACCCAACACCTTTGCTCCTTACCCTCTCGGCATACCAACGTTTACAAATCCAG	hsa-miR-675-5p	hsa-miR-138-5p	hsa-miR-661	hsa-miR-382-5p	hsa-miR-744-5p
ASCRP3005562	50	ASCRP3005562	hsa_circRNA_104101	hsa_circ_0001599	exonic	chr6	-	35586872	35610620	NM_004117	FKBP5	CGAAGGAGCAACAGTAGAAAGTTCTCTACTTAAAAGACAATGACTACTGATGAAGGTGCC	hsa-miR-1468-5p	hsa-miR-642a-5p	hsa-miR-561-5p	hsa-miR-29b-1-5p	hsa-miR-708-5p
ASCRP3000044	50	ASCRP3000044	hsa_circRNA_006759	hsa_circ_0006759	exonic	chr2	-	63711737	63798760	uc002sci.2	WDPCP	AAAACAGTCGGTGTGTGCTGAGCAAATGGAAGAACAAATATGTCTGTCAGAAAACCATGA	hsa-miR-329-5p	hsa-miR-30d-3p	hsa-miR-103a-2-5p	hsa-miR-30a-3p	hsa-miR-1248
ASCRP3008634	50	ASCRP3008634	hsa_circRNA_102446	hsa_circ_0049356	exonic	chr19	+	11024552	11027453	NM_199141	CARM1	GATGAGTATTTCCGGCAGCCTGTGGTGGTCTTGGTGAAGAGTAACAACCTGACGGACCGC	hsa-miR-377-5p	hsa-miR-658	hsa-miR-889-5p	hsa-miR-23b-5p	hsa-let-7i-5p
ASCRP3001952	50	ASCRP3001952	hsa_circRNA_400738	nan	exonic	chr11	+	34978930	35013926	NM_003477	PDHX	AGATGGAAAATTGTTGCCTGAAGAATACCAAGGAGGATCTTTTAGGTTGAAGAAGGAAGT	hsa-miR-6751-5p	hsa-miR-378c	hsa-miR-378a-3p	hsa-miR-378e	hsa-miR-378d
ASCRP3012686	50	ASCRP3012686	hsa_circRNA_103486	hsa_circ_0001345	exonic	chr3	+	142455220	142467302	NM_003304	TRPC1	TGTGTTCTGCAAAAAACAAAAAGGATAGCCTCCGGCATTCCAGGTGACTATTATATGGTT	hsa-miR-589-3p	hsa-miR-150-5p	hsa-miR-194-5p	hsa-miR-181d-5p	hsa-miR-629-3p
ASCRP3006046	50	ASCRP3006046	hsa_circRNA_102217	hsa_circ_0000813	exonic	chr17	+	78865519	78867665	NM_020761	RPTOR	CTCAACTCCCTCATCGGAGCTGGTGGTGGCTCTGAGTCATCTTGTGGTTCAGTATGAAAG	hsa-miR-28-5p	hsa-miR-637	hsa-miR-138-5p	hsa-miR-708-5p	hsa-miR-329-5p
ASCRP3001525	50	ASCRP3001525	hsa_circRNA_068697	hsa_circ_0068697	exonic	chr3	-	196846280	196869639	NM_004087	DLG1	ACTCCCCAGTTTCTAAAGCAGTACTTGGAGATGATGAAATTACAAGGTTAATGGCACAGA	hsa-miR-4778-3p	hsa-miR-519e-5p	hsa-miR-515-5p	hsa-miR-103a-2-5p	hsa-miR-4728-3p
ASCRP3001391	50	ASCRP3001391	hsa_circRNA_101695	hsa_circ_0007146	exonic	chr16	-	5077135	5078186	NM_016256	NAGPA	ACCTGAAGCCACCCTGAGGGCGGGAGAACTCTCCTTTTTCACCAGCCAGGACAACATGTG	hsa-miR-17-3p	hsa-miR-33b-3p	hsa-miR-885-3p	hsa-miR-128-3p	hsa-miR-329-3p
ASCRP3011063	50	ASCRP3011063	hsa_circRNA_103883	hsa_circ_0072904	exonic	chr5	+	70888752	70900295	NM_022132	MCCC2	TATTGCACAGGAGAACTACAAGCAGATGAAAGCACTAGTAAATCAGCTCCATGAACGAGT	hsa-miR-29b-1-5p	hsa-miR-330-5p	hsa-miR-875-3p	hsa-miR-586	hsa-miR-197-3p
ASCRP3007542	50	ASCRP3007542	hsa_circRNA_100550	hsa_circ_0017726	exonic	chr10	+	12123470	12139995	NM_018706	DHTKD1	GAAGACACATGTTCAGTTGATCATGGCCTTGCCAGGTTGGTGACAGTATATTGTGAGCAT	hsa-miR-518c-5p	hsa-miR-125a-3p	hsa-miR-670-3p	hsa-miR-20b-3p	hsa-miR-17-3p
ASCRP3006430	50	ASCRP3006430	hsa_circRNA_100051	hsa_circ_0009792	exonic	chr1	-	11181302	11182183	NM_004958	MTOR	CTGAAAAGCCCCAGCTCCGAGCATCCAGAGATACGCTGTCATCCCTTTATCGACCAACTC	hsa-miR-491-5p	hsa-miR-544a	hsa-miR-27b-3p	hsa-miR-27a-3p	hsa-miR-431-3p
ASCRP3010395	50	ASCRP3010395	hsa_circRNA_100165	hsa_circ_0004709	exonic	chr1	+	35879572	35881315	NM_005095	ZMYM4	GTTCTTCCCACCTTTACAGAAGCAGGAGTCAGAACCAGTACCTGTTTGAAAATGGTAGAA	hsa-miR-520d-3p	hsa-miR-548b-3p	hsa-miR-105-5p	hsa-miR-302b-3p	hsa-miR-302a-3p
ASCRP3000735	50	ASCRP3000735	hsa_circRNA_405713	nan	exonic	chr19	+	2189730	2194576	NM_032482	DOT1L	AAGTGGATGAAATGGTATGGAAAAAAGCATGCAGAATACACACTTCGAGAGCATGCAGAG	hsa-miR-631	hsa-miR-587	hsa-miR-619-3p	hsa-miR-490-3p	hsa-miR-1273g-5p
ASCRP3003439	50	ASCRP3003439	hsa_circRNA_022963	hsa_circ_0022963	exonic	chr11	+	66050718	66050862	NM_182553	CNIH2	CAAACTTGCCTTCTACCTGCTCTCCTTCTTCTATTACCTGTACAGGTACTTCCACCGTCC	hsa-miR-3154	hsa-miR-7157-5p	hsa-miR-4310	hsa-miR-6760-5p	hsa-miR-6770-5p
ASCRP3005563	50	ASCRP3005563	hsa_circRNA_006491	hsa_circ_0006491	exonic	chr18	+	42281139	42281797	NM_015559	SETBP1	CGAAGGAGGAAGAAAGAAGCCACTCCAAAAAGAAGTTGCAGATCTGATCTCTTCTGAACA	hsa-miR-6829-3p	hsa-miR-6846-5p	hsa-miR-6875-3p	hsa-miR-3127-3p	hsa-miR-1976
ASCRP3001854	50	ASCRP3001854	hsa_circRNA_104797	hsa_circ_0087293	exonic	chr9	+	82267504	82268990	NR_104239	TLE4	AGAGACTCCATCAAGCAGCAACAACTCCAGGCCCAGCATTTATCACATGGACATGGTCTC	hsa-miR-185-3p	hsa-miR-762	hsa-miR-9-5p	hsa-miR-345-3p	hsa-miR-103a-2-5p
ASCRP3004483	50	ASCRP3004483	hsa_circRNA_083026	hsa_circ_0083026	exonic	chr7	-	151927007	151933018	NM_170606	KMT2C	CAGTGTTACCATCCATACTGTGTCAGTATTAAGGGCCGTGGGTCTGGATTTCCAGGAAAG	hsa-miR-548s	hsa-miR-1237-3p	hsa-miR-212-5p	hsa-miR-1910-5p	hsa-miR-4435
ASCRP3004380	50	ASCRP3004380	hsa_circRNA_050055	hsa_circ_0050055	exonic	chr19	+	17973726	17974124	ENST00000599898	RPL18A	CAGGGCCCTCGTCCGGGTGTGCCCCAAATAAACTCAGGAACGCCCCGGTACCGAGACATG	hsa-miR-3185	hsa-miR-4674	hsa-miR-3151-5p	hsa-miR-6786-5p	hsa-miR-7160-3p
ASCRP3007579	50	ASCRP3007579	hsa_circRNA_104086	hsa_circ_0003738	exonic	chr6	+	25420341	25435832	NM_017640	LRRC16A	GAAGATATTTCCTGGCCTCTCTCCAGTGTCCTTACATCATGCCGAGCCTTCCTTGTAACA	hsa-miR-122-3p	hsa-miR-490-5p	hsa-miR-92a-2-5p	hsa-miR-562	hsa-miR-302c-3p
ASCRP3006203	50	ASCRP3006203	hsa_circRNA_059665	hsa_circ_0059665	exonic	chr20	-	25288601	25300954	NM_015600	ABHD12	CTCCATTCACTAATATCCGCGAAGAAGCTAAGAGCCATCCATTTTCAGTGGCACACCGTC	hsa-miR-6764-3p	hsa-miR-6824-3p	hsa-miR-1238-5p	hsa-miR-3606-5p	hsa-miR-216b-5p
ASCRP3000836	50	ASCRP3000836	hsa_circRNA_002161	hsa_circ_0001600	intronic	chr6	-	35586872	35614627	ENST00000540787	FKBP5	AATCCAAACGAAGGAGCAACAGTAGAAAGTGTTTGCTGACTAGCACTTTGGAGAGTGTAT	hsa-miR-619-5p	hsa-miR-20b-3p	hsa-miR-367-3p	hsa-miR-153-5p	hsa-miR-665
ASCRP3008789	50	ASCRP3008789	hsa_circRNA_101290	hsa_circ_0030724	exonic	chr13	+	99966350	99970323	NM_177967	UBAC2	GATTGTAGCCATAAGTGGACTTCCTGGCACCTGTGTTTGCTCTGTTTGTACCATTTTACT	hsa-miR-2113	hsa-miR-187-5p	hsa-miR-551b-5p	hsa-miR-558	hsa-miR-455-5p
ASCRP3004027	50	ASCRP3004027	hsa_circRNA_006522	hsa_circ_0006522	exonic	chr8	+	132952745	132971910	NM_015137	EFR3A	CACTGCTTTAAAATTATAATGTATTCCATTCAGGAGTATGCTGCTGCTGTTCCGCTTTGC	hsa-miR-4659a-3p	hsa-miR-4778-3p	hsa-miR-4328	hsa-miR-4459	hsa-miR-590-3p
ASCRP3000835	50	ASCRP3000835	hsa_circRNA_076155	hsa_circ_0076155	exonic	chr6	-	35586872	35604935	NM_004117	FKBP5	AATCCAAACGAAGGAGCAACAGTAGAAAATTGTCAAAAGAGTGGGGAATGGTGAGGAAAC	hsa-miR-6845-3p	hsa-miR-1468-5p	hsa-miR-642a-5p	hsa-miR-6834-3p	hsa-miR-561-5p
ASCRP3009717	50	ASCRP3009717	hsa_circRNA_101135	hsa_circ_0028098	exonic	chr12	+	109540643	109541416	NM_003362	UNG	GGGCTCTTATGCTCAGAAGAAGGGCAGTGCCATTGATAGGTTTGGAGAACATTTATAAAG	hsa-miR-217	hsa-miR-541-3p	hsa-miR-148b-5p	hsa-miR-570-3p	hsa-miR-15a-3p
ASCRP3008782	50	ASCRP3008782	hsa_circRNA_101537	hsa_circ_0005763	exonic	chr15	+	59376327	59381958	NM_017610	RNF111	GATTGGATGGAACATCATTCAGAGGTCCTTTCAGGGGCAATTTTGAGGCGGGCACATGAA	hsa-miR-562	hsa-miR-1185-5p	hsa-miR-584-3p	hsa-miR-647	hsa-miR-668-3p
ASCRP3004578	50	ASCRP3004578	hsa_circRNA_103844	hsa_circ_0072567	exonic	chr5	-	58476420	58489362	NM_006203	PDE4D	CATCAACAAAGCCACCATAACAGACACGGAGATGACTTGATTGTGACTCCATTTGCTCAG	hsa-miR-545-3p	hsa-miR-382-5p	hsa-miR-29b-2-5p	hsa-miR-432-3p	hsa-miR-582-5p
ASCRP3007284	50	ASCRP3007284	hsa_circRNA_104109	hsa_circ_0076413	exonic	chr6	+	42819829	42821476	NM_015349	GLTSCR1L	GAAAAAGTAGTTGGATCATCTCCTGGCCATCCAGCTGTGCAGGCTCAGAAAAAATGTCTG	hsa-miR-203a-5p	hsa-miR-23a-5p	hsa-miR-636	hsa-miR-34c-5p	hsa-miR-2113
ASCRP3011466	50	ASCRP3011466	hsa_circRNA_100770	hsa_circ_0021506	exonic	chr11	+	22225349	22249132	NM_213599	ANO5	TCGAAGATCAGGCAACCTTCTTTCCATCCTCATCAAGAAACAGAATTGGGAAAAAGTCAA	hsa-miR-19b-2-5p	hsa-miR-19b-1-5p	hsa-miR-767-3p	hsa-miR-506-5p	hsa-miR-550a-3p
ASCRP3004866	50	ASCRP3004866	hsa_circRNA_103547	hsa_circ_0003759	exonic	chr3	+	188326948	188327632	NM_005578	LPP	CATTGCAGCCAAAGAGCTCCACTGGTTCAACAGCCTCTCCTCCAGTTTCGACCCCAGTCA	hsa-miR-762	hsa-miR-92a-1-5p	hsa-miR-134-5p	hsa-miR-665	hsa-miR-485-5p
ASCRP3008620	50	ASCRP3008620	hsa_circRNA_051799	hsa_circ_0051799	exonic	chr19	+	49458943	49464519	NM_004324	BAX	GATGACCCTCTGACCCTAGCTCTTTCCTTTTTTTTTTTTTTTCATCCAGGATCGAGCAGG	hsa-miR-6879-5p	hsa-miR-6722-3p	hsa-miR-4710	hsa-miR-4632-5p	hsa-miR-328-5p
ASCRP3009065	50	ASCRP3009065	hsa_circRNA_403328	nan	exonic	chr5	-	54786787	54786942	NM_176895	PPAP2A	GCCCATTTCCTCTCTTCCATGCCTATGGCTGTTCTAAAATTGGGCCAAATATATCCATTT	hsa-miR-4632-5p	hsa-miR-600	hsa-miR-3681-5p	hsa-miR-146a-3p	hsa-miR-1224-5p
ASCRP3010803	50	ASCRP3010803	hsa_circRNA_104595	hsa_circ_0008016	exonic	chr8	-	38287199	38287466	NM_015850	FGFR1	TACTTCTCCGTCAATGTTTCAGCCCAGCCCTGGGGAGCCCCTGTGGAAGTGGAGTCCTTC	hsa-miR-412-3p	hsa-miR-363-5p	hsa-miR-608	hsa-miR-564	hsa-miR-196b-3p
ASCRP3010756	50	ASCRP3010756	hsa_circRNA_069980	hsa_circ_0069980	exonic	chr4	+	75040222	75065663	NM_001144978	MTHFD2L	TACCTGCCACTGCCAGTGCTGTTTGGGAAATAATAAAAAGAACAGACATGAAGCCATTAT	hsa-miR-141-5p	hsa-miR-329-5p	hsa-miR-5583-5p	hsa-miR-556-5p	hsa-miR-375
ASCRP3013017	50	ASCRP3013017	hsa_circRNA_104203	hsa_circ_0004368	exonic	chr6	-	139264649	139265759	NM_031922	REPS1	TTCCTATTCTTGAACTTTCTCATATTTGGTTCTTCTGCTGGTGATGCAGTGTGGTCAGGG	hsa-miR-92a-2-5p	hsa-miR-542-5p	hsa-miR-491-5p	hsa-miR-548a-3p	hsa-miR-429
ASCRP3008324	50	ASCRP3008324	hsa_circRNA_402632	nan	exonic	chr20	-	62275108	62275662	NM_015894	STMN3	GAGGAGCGGAGGAAGCCTACAAGGAGAAGATGAAGGAGCTGTCGGTGCTGTCGCTCATCT	hsa-miR-8089	hsa-miR-4700-5p	hsa-miR-4739	hsa-miR-486-3p	hsa-miR-6819-5p
ASCRP3002518	50	ASCRP3002518	hsa_circRNA_008952	hsa_circ_0008952	exonic	chr9	-	14639893	14680160	NM_178566	ZDHHC21	AGTTGGAATAACTGGACTCTTTTACACTCAACTAATTGGCATCATCACAGTTCTCATGGA	hsa-miR-299-3p	hsa-miR-1273d	hsa-miR-583	hsa-miR-6876-5p	hsa-miR-6128
ASCRP3008703	50	ASCRP3008703	hsa_circRNA_103716	hsa_circ_0006935	exonic	chr4	-	108603170	108622441	NM_005443	PAPSS1	GATGTAAATGACTGTGTCCAGCAAGTTGTGGAACTTCTACAGGAACGGGGAATGCAGAGA	hsa-miR-769-5p	hsa-miR-574-5p	hsa-miR-499a-3p	hsa-miR-520a-5p	hsa-miR-338-3p
ASCRP3006198	50	ASCRP3006198	hsa_circRNA_003402	hsa_circ_0003402	intronic	chr12	-	42521847	42523653	ENST00000280876	GXYLT1	CTCCAGTGCCTGGTAACCACCATTCTCCTCTCTGTAAGAACTGCATTGTGTAAAGATTTC	hsa-miR-4739	hsa-miR-2278	hsa-miR-577	hsa-miR-3976	hsa-miR-1303
ASCRP3010084	50	ASCRP3010084	hsa_circRNA_025054	hsa_circ_0025054	exonic	chr12	+	4382901	4388085	NM_001759	CCND2	GTCTCTGATCCGCAAGCATGCTCAGACCTTCATTGCTCTGTGTGCCACCGGCCCAGCCAG	hsa-miR-4778-3p	hsa-miR-6825-5p	hsa-miR-4433b-3p	hsa-miR-877-3p	hsa-miR-657
ASCRP3002352	50	ASCRP3002352	hsa_circRNA_006776	hsa_circ_0006776	intronic	chr22	-	28910744	28915308	ENST00000397906	TTC28	AGGTTCAACTTGGCAAATGTAGTGTTCAGTAAAATGACCAAAGCAAAATTGAAGTGCCAG	hsa-miR-6855-5p	hsa-miR-1324	hsa-miR-3174	hsa-miR-20b-3p	hsa-miR-3662
ASCRP3006351	50	ASCRP3006351	hsa_circRNA_001005	hsa_circ_0001005	exonic	chr2	-	53921020	53978078	NM_016115	ASB3	CTCTCTGCTCGTGCCTCAAACGCTTGGATTCTACAGCAACATATTGATTCATCTGAAAAC	hsa-miR-5010-3p	hsa-miR-548q	hsa-miR-186-5p	hsa-miR-324-3p	hsa-miR-1179
ASCRP3013406	50	ASCRP3013406	hsa_circRNA_101717	hsa_circ_0000676	exonic	chr16	+	16101672	16110478	NM_004996	ABCC1	TTTCTCAGATCGCTCACCCCTGTTCTCGGAAACCATCCACGACCCTGACTGGAATGTCAC	hsa-let-7e-5p	hsa-miR-124-3p	hsa-miR-877-5p	hsa-miR-506-3p	hsa-let-7c-5p
ASCRP3004871	50	ASCRP3004871	hsa_circRNA_041100	hsa_circ_0041100	exonic	chr16	+	89961445	89977071	NM_014972	TCF25	CATTGCTCTCTTCTTCCGGTCACTGTTGCCAAACTATACCATGGAGGTTCTGCTCCAGAC	hsa-miR-5580-5p	hsa-miR-4518	hsa-miR-6721-5p	hsa-miR-1909-3p	hsa-miR-4722-5p
ASCRP3005404	50	ASCRP3005404	hsa_circRNA_048766	hsa_circ_0048766	exonic	chr19	+	5691329	5691678	NM_015414	RPL36	CCTCTCCCTGAAATAAAGAACAGCTTGACAGAACGTCTGACCAAACACACCAAGTTCGTG	hsa-miR-4677-5p	hsa-miR-6770-3p	hsa-miR-149-3p	hsa-miR-4739	hsa-miR-4270
ASCRP3008873	50	ASCRP3008873	hsa_circRNA_101487	hsa_circ_0008926	exonic	chr15	+	41648236	41668026	NM_016359	NUSAP1	GCAAGTTTGTCTCGTCCCCTCAACTATGAACCACACAAAGGTAACAGAGATTCAAAGGTA	hsa-miR-432-5p	hsa-miR-29b-1-5p	hsa-miR-136-5p	hsa-miR-29b-2-5p	hsa-miR-432-3p
ASCRP3003544	50	ASCRP3003544	hsa_circRNA_007630	hsa_circ_0007630	exonic	chr3	+	152163070	152165562	NM_021038	MBNL1	CAACATGCAGTTACAACAGCATACAGCATTTCTCCCACCAGGTATGTCGAGAGTACCAAC	hsa-miR-5047	hsa-miR-1184	hsa-miR-7156-3p	hsa-miR-134-5p	hsa-miR-4716-3p
ASCRP3007061	50	ASCRP3007061	hsa_circRNA_406986	nan	sense overlapping	chr7	+	99202008	99208228	NM_001195541	GS1-259H13.2	CTTCTTTACCCTTCTTCAAGCCATGTGAGTGATGCTGACGTTAGAGGACAAGGACATGAA	hsa-miR-7851-3p	hsa-miR-6848-5p	hsa-miR-5787	hsa-miR-665	hsa-miR-661
ASCRP3005217	50	ASCRP3005217	hsa_circRNA_001642	hsa_circ_0001642	exonic	chr6	+	135507040	135524462	NM_005375	MYB	CCCCTTGCAGCATATATAGCAGTGACGAGGATGATGAGGACTTTGAGATGTGTGACCATG	hsa-miR-182-5p	hsa-miR-203a-5p	hsa-miR-4518	hsa-miR-6881-3p	hsa-miR-892c-5p
ASCRP3004640	50	ASCRP3004640	hsa_circRNA_007068	hsa_circ_0007068	sense overlapping	chr16	+	53967896	53971206	NM_001080432	FTO	CATCGGGAGAAGCTGTGTGAATGCAGGACAAATGCTGTGCTTCATGAAGTTAAAAGAGAG	hsa-miR-548ba	hsa-miR-4502	hsa-miR-450a-1-3p	hsa-miR-6757-5p	hsa-miR-548ai
ASCRP3004405	50	ASCRP3004405	hsa_circRNA_404497	nan	intronic	chr1	+	45241812	45242313	ENST00000372209	RPS8	CAGGTTCCTCTCCCTCACTTGCCTTGCTCTCCTTGGTGGGTGCGAGCGTGGGCCTGTCCG	hsa-miR-6859-5p	hsa-miR-4716-3p	hsa-miR-6834-5p	hsa-miR-4510	hsa-miR-3125
ASCRP3007077	50	ASCRP3007077	hsa_circRNA_002761	hsa_circ_0002761	exonic	chr3	-	185407142	185407415	NM_006548	IGF2BP2	CTTGACCATAAAGAACATCACTAAGCAGACCCAGTCCCGAGCCATGGAGAAGCTAAGCGG	hsa-miR-1237-5p	hsa-miR-3179	hsa-miR-6810-5p	hsa-miR-4290	hsa-miR-328-5p
ASCRP3005488	50	ASCRP3005488	hsa_circRNA_026616	hsa_circ_0026616	exonic	chr12	-	53701835	53714476	NM_015665	AAAS	CCTGTGTTTGAGCTCCTTCCCTGTGGATCAATCTTCCTGTCCTACAACTGACAAAGGATC	hsa-miR-1972	hsa-miR-4728-5p	hsa-miR-6764-5p	hsa-miR-4739	hsa-miR-6868-5p
ASCRP3005675	50	ASCRP3005675	hsa_circRNA_102571	hsa_circ_0008615	exonic	chr19	-	45901262	45901597	NM_006663	PPP1R13L	CGGACCCCCTTCTAGGGCGCCCGCTCCGGCCGGCACCATGGACAGCGAGGCATTCCAGAG	hsa-miR-766-3p	hsa-miR-136-5p	hsa-miR-223-3p	hsa-miR-665	hsa-miR-518c-5p
ASCRP3010298	50	ASCRP3010298	hsa_circRNA_103864	hsa_circ_0005730	exonic	chr5	+	68553869	68558131	NM_001799	CDK7	GTGTGGACATGTGGGCTGTTGGCTGTATATTAGCAGAGTTACTTCTAAGGGTTATAATAA	hsa-let-7f-2-3p	hsa-miR-382-5p	hsa-miR-487a-5p	hsa-miR-519d-5p	hsa-miR-22-3p
ASCRP3000843	50	ASCRP3000843	hsa_circRNA_055957	hsa_circ_0055957	exonic	chr2	-	107459490	107460490	NM_032528	ST6GAL2	AATCCTCAACTCTTCCTTGGGCGAGGAAATAGGTTCATTCTGCCACCCATCTGCATTAAG	hsa-miR-3127-3p	hsa-miR-4476	hsa-miR-6787-5p	hsa-miR-6829-3p	hsa-miR-3943
ASCRP3003355	50	ASCRP3003355	hsa_circRNA_103889	hsa_circ_0001497	exonic	chr5	-	74046403	74047318	NM_032380	GFM2	ATTTGATGCCTCTGCTGGTGTAGAGATGTTGATGATGGAGACACAGTGACAGATTTCATG	hsa-miR-635	hsa-miR-194-5p	hsa-miR-411-3p	hsa-miR-372-5p	hsa-miR-130b-5p
ASCRP3006618	50	ASCRP3006618	hsa_circRNA_079743	hsa_circ_0079743	exonic	chr7	+	30890069	30898940	NM_032222	FAM188B	CTGCTCACCCTTTCTGCCATCCTGTCCAGGTCTACAGAGCTGGGACTGCAGCCTTCAGAT	hsa-miR-597-3p	hsa-miR-371a-5p	hsa-miR-4640-5p	hsa-miR-7110-3p	hsa-miR-6741-3p
ASCRP3007663	50	ASCRP3007663	hsa_circRNA_001359	hsa_circ_0000157	intronic	chr1	-	169663839	169664181	ENST00000236147	SELL	GAAGTGGGGCAGGGAGAGTATGGGAGCCAGAGGAACATCATTATCTAATAAGTCACCTAA	hsa-miR-130b-5p	hsa-miR-182-5p	hsa-miR-888-3p	hsa-miR-451a	hsa-miR-877-3p
ASCRP3005313	50	ASCRP3005313	hsa_circRNA_000662	hsa_circ_0001171	antisense	chr20	-	55844499	55844644	uc010gir.3	BC037891	CCGGTCTCTTTAGGTCTTGGATATGAAGAGCATGTTGTCTCTTCCTCTTGCATGAGAAAA	hsa-miR-627-3p	hsa-miR-296-3p	hsa-miR-122-3p	hsa-miR-598-3p	hsa-miR-563
ASCRP3006357	50	ASCRP3006357	hsa_circRNA_003201	hsa_circ_0003201	exonic	chr4	+	6998051	7006651	NM_020773	TBC1D14	CTCTGAAGTGGAGAACGAAGAAATCTCCCAGCAAAACCAGCTGAAGAAGCTCAGAAGCAC	hsa-miR-103a-2-5p	hsa-miR-7157-3p	hsa-miR-5008-3p	hsa-miR-6737-3p	hsa-miR-6830-3p
ASCRP3000122	50	ASCRP3000122	hsa_circRNA_404317	nan	exonic	chrX	-	8553307	8565297	NM_000216	KAL1	AAACACTTCCGTTCTTCCAAAGCCTCTCTTCCCCAAGAAGAGCTACGAATGCTTGACCAG	hsa-miR-28-5p	hsa-miR-412-3p	hsa-miR-3139	hsa-miR-708-5p	hsa-miR-6754-3p
ASCRP3012300	50	ASCRP3012300	hsa_circRNA_104764	hsa_circ_0001849	exonic	chr9	-	33960823	33963789	NM_018449	UBAP2	TGGACAACAGAAGACTGGACTGAAGATAACTGGCATCAAATACTCACAACATAGCTCAGG	hsa-miR-627-5p	nan	nan	nan	nan
ASCRP3013016	50	ASCRP3013016	hsa_circRNA_404841	nan	intronic	chr11	-	8759016	8759820	ENST00000313726	ST5	TTCCTACCTCTCTACCAAAACCTCTCTTCGTCAGGTCACATGATCAACTGAAGCGTAAAG	hsa-miR-6833-3p	hsa-miR-6875-3p	hsa-miR-3667-3p	hsa-miR-6873-3p	hsa-miR-6830-3p
ASCRP3008211	50	ASCRP3008211	hsa_circRNA_406281	nan	intronic	chr3	+	52723939	52724314	ENST00000394799	GNL3	GAGCAAATGTCTTTTTCTTTTTTTCTTTTTGAGATGGAGGCTTGCTGTCCTGGGCAACAA	hsa-miR-7843-5p	hsa-miR-8063	hsa-miR-3670	hsa-miR-1250-3p	hsa-miR-6879-5p

## Sheet: DOWN
	Enzalutamide	Annotation
	Responsive	ProbeID	circRNA	Alias	circRNA_type	chrom	strand	txStart	txEnd	best_transcript	GeneSymbol	Sequence	MRE1	MRE2	MRE3	MRE4	MRE5
ASCRP3000193	100	ASCRP3000193	hsa_circRNA_002961	hsa_circ_0002961	exonic	chr8	+	98698895	98703416	NM_178812	MTDH	AAAGACTGGGGAAGGAGTTGGAGTGACCGTTCAATATTTTCTGGCATTGTCAAAGAAAAA	hsa-miR-335-3p	hsa-miR-19b-2-5p	hsa-miR-19b-1-5p	hsa-miR-495-5p	hsa-miR-136-5p
ASCRP3000550	100	ASCRP3000550	hsa_circRNA_103514	hsa_circ_0006156	exonic	chr3	+	171965322	171969331	NM_022763	FNDC3B	AAGAAGCAGCCCAAAGTCGAATGATTCAGACTTGCAAGGTGATTGAAGATAGTACTGGAG	hsa-miR-147b	hsa-miR-510-5p	hsa-miR-15b-3p	hsa-miR-1323	hsa-miR-552-3p
ASCRP3009665	100	ASCRP3009665	hsa_circRNA_029409	hsa_circ_0029409	exonic	chr12	+	129410903	129469509	uc001uhy.1	GLT1D1	GGGAAGGGCGTGTTTTTAAATTAATAAAGTGTGTCACCATTAGCCATACGAGATTAACCA	hsa-miR-10b-3p	hsa-miR-6764-5p	hsa-miR-6756-5p	hsa-miR-6819-3p	hsa-miR-663a
ASCRP3009662	100	ASCRP3009662	hsa_circRNA_103044	hsa_circ_0004870	exonic	chr20	-	34302106	34313077	NM_004902	RBM39	GGGAACAACTGGTCGTCTTCAGTTAATGGCAAGACTTGCAGAGGAGAACCTATTGATAAT	hsa-miR-145-5p	hsa-miR-380-3p	hsa-miR-623	hsa-miR-188-5p	hsa-miR-96-5p
ASCRP3003219	100	ASCRP3003219	hsa_circRNA_103754	hsa_circ_0071174	exonic	chr4	-	151656409	151729550	NM_006726	LRBA	ATTCACAGACATGCGGAATTTGAGGCAGTAGATCATCTAATGCAAAATTGCCCTCAGTTC	hsa-miR-205-5p	hsa-miR-19b-3p	hsa-miR-19a-3p	hsa-miR-558	hsa-miR-654-3p
ASCRP3004013	100	ASCRP3004013	hsa_circRNA_100036	hsa_circ_0009582	exonic	chr1	-	8555122	8684439	NM_012102	RERE	CACTGAACACAACTGTGTGTATATCGAGAGTCGGAGGCCAAACACACCGTATTTCATCTG	hsa-miR-105-5p	hsa-miR-16-5p	hsa-miR-424-5p	hsa-miR-15a-5p	hsa-miR-377-3p
ASCRP3004792	100	ASCRP3004792	hsa_circRNA_089762	hsa_circ_0089762	exonic	chrM	-	7586	7982	uc022bqs.1	JA760602	CATGTGCCATGTCGCCTGGTTCTAGGAATAATGGGGGAAGTATGTAGGAGTTGAAGATTA	hsa-miR-554	hsa-miR-3129-3p	hsa-miR-4540	hsa-miR-7975	hsa-miR-335-3p
ASCRP3004508	100	ASCRP3004508	hsa_circRNA_104854	hsa_circ_0087862	exonic	chr9	+	110068659	110081160	NM_002874	RAD23B	CAGTTTCAACAACCCTGACAGAGCAGTGGAGTATCTTTTAATGCCCAAAGCAGTGTCCAC	hsa-miR-325	hsa-miR-593-3p	hsa-miR-512-3p	hsa-miR-653-5p	hsa-miR-766-5p
ASCRP3008766	100	ASCRP3008766	hsa_circRNA_104853	hsa_circ_0087861	exonic	chr9	+	110068659	110074018	NM_002874	RAD23B	GATTCTTCTCGGTCAAACCTTTTTGAAGATGCAACGAGTGCACTTGCCCAAAGCAGTGTC	hsa-miR-325	hsa-miR-593-3p	hsa-miR-512-3p	hsa-miR-766-5p	hsa-miR-28-5p
ASCRP3007137	100	ASCRP3007137	hsa_circRNA_402002	nan	exonic	chr19	+	1270926	1274439	NR_023313	CIRBP	CTTGTCCCCTGCCGCCATGGCATCAGATGAAGGCAAACTTTTTGTTGGAGGGCTGAGTTT	hsa-miR-6762-3p	hsa-miR-6882-3p	hsa-miR-4685-5p	hsa-miR-574-5p	hsa-miR-1972
ASCRP3003206	100	ASCRP3003206	hsa_circRNA_400277	nan	exonic	chr1	+	84662298	84663507	NM_002731	PRKACB	ATTATGTGGAACTCCAGAGTATTTGGCTCCAGAAATAATTCTCAGCAAGTGAGCCCCATG	hsa-miR-516b-5p	hsa-miR-518c-5p	hsa-miR-6874-3p	hsa-miR-329-5p	hsa-miR-4802-5p
ASCRP3009374	100	ASCRP3009374	hsa_circRNA_001547	hsa_circ_0001874	intronic	chr9	-	95500310	95500614	ENST00000356884	BICD2	GGAAGTGGGCAGGGCAGTGGGTGGGAGGGTGCAGGCACTGGCCTGGGGCTGCTCTTCAAG	hsa-miR-661	hsa-miR-662	hsa-miR-593-5p	hsa-miR-103a-3p	hsa-miR-107
ASCRP3004858	100	ASCRP3004858	hsa_circRNA_407092	nan	exonic	chr8	-	89198704	89209535	NM_005941	MMP16	CATTGACAGGACAGAAATGGCAGCACAAGCACATCACTTACAGGTTTGGTTACAAAAGTA	hsa-miR-4743-3p	hsa-miR-215-3p	hsa-miR-5011-3p	hsa-miR-6807-3p	hsa-miR-153-5p
ASCRP3012480	100	ASCRP3012480	hsa_circRNA_089763	hsa_circ_0089763	exonic	chrM	-	8366	14149	uc022bqt.1	JA760600	TGGGCCATACGGTAGTATTTAGTTGGGGCATTTATGTGATTAGGAGTAGGGTTAGGATGA	hsa-miR-6803-3p	hsa-miR-6856-3p	hsa-miR-7111-3p	hsa-miR-454-5p	hsa-miR-670-3p
ASCRP3004308	100	ASCRP3004308	hsa_circRNA_101070	hsa_circ_0026512	exonic	chr12	+	53413693	53416411	NM_001417	EIF4B	CAGCTTTGATGACTACCCACCTAGAAGAGGTGATGATAGCTTTGGAGACAATCAGTGCAG	hsa-miR-612	hsa-miR-372-5p	hsa-miR-101-5p	hsa-miR-491-3p	hsa-miR-605-5p
ASCRP3010743	100	ASCRP3010743	hsa_circRNA_103437	hsa_circ_0008394	exonic	chr3	+	119222378	119222868	NM_016589	TIMMDC1	TACCGAAATAAAGATGCCTTAAGCCATTTTGTAATTGCAGGAGCAATCTGCACATCGTGC	hsa-miR-766-3p	hsa-miR-506-5p	hsa-miR-181d-5p	hsa-miR-181b-5p	hsa-miR-181a-5p
ASCRP3007844	100	ASCRP3007844	hsa_circRNA_008551	hsa_circ_0008551	sense overlapping	chr15	-	20874796	20886547	NR_027992	NBEAP1	GACAGTAGTGGCATTACACCTAAAGGATTAGTGCTACTCTTTCGGCATTCCTGGTTGAAC	hsa-miR-3145-3p	hsa-miR-3662	hsa-miR-3171	hsa-miR-3924	hsa-miR-4775
ASCRP3000038	100	ASCRP3000038	hsa_circRNA_092547	hsa_circ_0001445	exonic	chr4	+	144464661	144465125	NM_003601	SMARCA5	AAAACAAAAGGGAGGCTTGTGGATCAGAATCTGAACAAAATTGGGAAAGATGAAATGCTT	hsa-miR-6740-3p	hsa-miR-4798-5p	hsa-miR-507	hsa-miR-1285-5p	hsa-miR-3664-5p
ASCRP3000476	100	ASCRP3000476	hsa_circRNA_087856	hsa_circ_0087856	exonic	chr9	+	110062421	110084399	NM_002874	RAD23B	AACTACGACAGCAACAACTACAACAACAAGTTCTGGAGGTGAAAGCACTGAAAGAGAAGA	hsa-miR-3692-5p	hsa-miR-6511b-5p	hsa-miR-4763-3p	hsa-miR-4518	hsa-miR-1266-5p
ASCRP3010619	100	ASCRP3010619	hsa_circRNA_018744	hsa_circ_0018744	exonic	chr10	+	74033914	74035797	NM_019058	DDIT4	TAATAAACATGTTTGTTAAAACAGTTCGGCTTCTACGCTCCGGCACTCTGAGTTCATCAG	hsa-miR-1224-3p	hsa-miR-5787	hsa-miR-762	hsa-miR-6787-3p	hsa-miR-6513-3p
ASCRP3005860	100	ASCRP3005860	hsa_circRNA_104743	hsa_circ_0086490	exonic	chr9	-	20360739	20365742	NM_004529	MLLT3	CTACATCACGAACCTCCACCACCCTTACTAAAAACCAACAACAACCAGTCTGAACAACCC	hsa-miR-136-5p	hsa-miR-335-3p	hsa-miR-608	hsa-miR-639	hsa-miR-762
ASCRP3010769	100	ASCRP3010769	hsa_circRNA_103193	hsa_circ_0008044	exonic	chr22	+	29682911	29683123	NM_005243	EWSR1	TACGGGCAGCAGACTATTCCTCTACACAGCCGACTAGTTATGATCAGAGCAGTTACTCTC	hsa-miR-656-5p	hsa-miR-30b-3p	hsa-miR-432-5p	hsa-miR-93-3p	hsa-miR-494-5p
ASCRP3008027	100	ASCRP3008027	hsa_circRNA_101237	hsa_circ_0003489	exonic	chr13	+	26974589	26975761	NM_001260	CDK8	GACTTATCATGACCTCAGACTATCAGCTTCAGAAGCTGCTTACCATGGACCCAATAAAGC	hsa-let-7c-5p	hsa-miR-98-5p	hsa-let-7a-5p	hsa-let-7b-5p	hsa-miR-615-5p
ASCRP3008366	100	ASCRP3008366	hsa_circRNA_092405	hsa_circ_0000525	intronic	chr14	+	23778198	23778449	ENST00000553781	BCL2L2-PABPN1	GAGGGATCACGCCTATAGGTGTGGCTGGGGGCCAGGAGAGCAGGAACAGAACAGAGAAAT	hsa-miR-4436b-5p	hsa-miR-6887-3p	hsa-miR-6736-3p	hsa-miR-6828-3p	hsa-miR-7110-3p
ASCRP3010641	100	ASCRP3010641	hsa_circRNA_100130	hsa_circ_0011245	exonic	chr1	-	31447497	31454252	NM_014676	PUM1	TAATCAACAGACCACCCCACAGGCTCAGCAAGGACAGCAGCAGCTGTTCCAAAGACCTAA	hsa-miR-646	hsa-miR-93-3p	hsa-miR-1301-3p	hsa-miR-875-3p	hsa-miR-503-5p
ASCRP3007344	100	ASCRP3007344	hsa_circRNA_063623	hsa_circ_0063623	exonic	chr22	+	42289120	42290941	NM_004599	SREBF2	GAAACCTCAGGCCAAGAAGAAGGCTGGAGACCAGGAAGAAGAGAGCTGAGCTACTTCCTC	hsa-miR-766-3p	hsa-miR-6732-5p	hsa-miR-6752-5p	hsa-miR-4270	hsa-miR-6764-5p
ASCRP3011085	100	ASCRP3011085	hsa_circRNA_104258	hsa_circ_0078605	exonic	chr6	+	160819010	160828227	NM_021977	SLC22A3	TATTTGGAAAGGGGACGTGGATGACTTGCTACGTGATTGTTTGACCTTGTCTGTGTCAAT	hsa-miR-19b-3p	hsa-miR-153-3p	hsa-miR-19a-3p	hsa-miR-671-5p	hsa-miR-632
ASCRP3007525	100	ASCRP3007525	hsa_circRNA_101938	hsa_circ_0041252	exonic	chr17	-	1437392	1461853	NM_006224	PITPNA	GAAGAAGAGACGAAGAGACAGCTGGATGAATCGAGTAATCCTGCCTGTGTCTGTAGATGA	hsa-miR-19b-2-5p	hsa-miR-22-3p	hsa-miR-193b-3p	hsa-miR-193a-3p	hsa-miR-612
ASCRP3006049	100	ASCRP3006049	hsa_circRNA_104150	hsa_circ_0077216	exonic	chr6	-	84055891	84117620	NM_002395	ME1	CTCAAGAATGTCTGCCTGTCATTCTGGATGTGGGAACCGAAAATGAGGACTTGGCCTTTA	hsa-miR-216a-3p	hsa-miR-769-5p	hsa-miR-182-5p	hsa-miR-188-3p	hsa-miR-146b-5p
ASCRP3008860	100	ASCRP3008860	hsa_circRNA_007148	hsa_circ_0007148	exonic	chr3	+	171851260	171969331	NM_022763	FNDC3B	GCAAGAAGCAGCCCAAAGTCGAATGATTCAGACTTGCAAGGTTATTCTCGTTCAAGTTAA	hsa-miR-6785-5p	hsa-miR-1275	hsa-miR-490-3p	hsa-miR-1229-5p	hsa-miR-6088
ASCRP3008865	100	ASCRP3008865	hsa_circRNA_104597	hsa_circ_0084021	exonic	chr8	+	38801306	38803739	NM_021623	PLEKHA2	GCAAGATCACCGTGAGCATAGCTACCCCAAAACAGAAACCAAAAACTCCATTTTGCTTTG	hsa-miR-659-3p	hsa-miR-548d-5p	hsa-miR-548c-5p	hsa-miR-651-3p	hsa-miR-548a-5p
ASCRP3002567	100	ASCRP3002567	hsa_circRNA_100422	hsa_circ_0015796	exonic	chr1	-	197621364	197627499	NM_144977	DENND1B	ATAACCACCCAGTACCAAAGGCAAATACTCCTGTAAATTTGAGTGTGTTACCTTCCCTGG	hsa-miR-496	hsa-miR-145-5p	hsa-miR-876-3p	hsa-miR-1185-2-3p	hsa-miR-584-3p
ASCRP3005606	100	ASCRP3005606	hsa_circRNA_102452	hsa_circ_0049462	exonic	chr19	+	11548696	11548945	NM_002743	PRKCSH	CGAGTACAACAGCGGCGTCATCTGTGAGAACACCTGCAAGCACGGCTGCCTGTCCTAATG	hsa-miR-21-3p	hsa-miR-1185-1-3p	hsa-miR-1185-2-3p	hsa-miR-181c-3p	hsa-miR-27a-5p
ASCRP3006168	100	ASCRP3006168	hsa_circRNA_406769	nan	sense overlapping	chr6	+	37897734	37898352	NM_021943	ZFAND3	CTCATTCAAATCACCTCGGGTCCAGCAAGACTATGAATCTCTGTTCCAAATGCTTTGCTG	hsa-miR-651-3p	hsa-miR-382-3p	hsa-miR-4676-3p	hsa-miR-3133	hsa-miR-6830-5p
ASCRP3002452	100	ASCRP3002452	hsa_circRNA_100886	hsa_circ_0003908	exonic	chr11	-	73418464	73431944	NM_002869	RAB6A	AGTGCAAAAGCTGGATACAATGTAAAGCAGGCAACAATTGGCATTGACTTTTTATCAAAA	hsa-miR-130b-5p	hsa-miR-378a-5p	hsa-miR-208a-5p	hsa-miR-181a-5p	hsa-miR-19a-5p
ASCRP3010660	100	ASCRP3010660	hsa_circRNA_103436	hsa_circ_0006884	exonic	chr3	+	119219541	119232566	NM_016589	TIMMDC1	TAATTGGAGCCTTGCTGGGTGAACAGCAGAGAATTTCAAAGGACCTTGCTAATATCTGTA	hsa-miR-363-3p	hsa-miR-32-5p	hsa-miR-501-3p	hsa-miR-600	hsa-miR-502-3p
ASCRP3008985	100	ASCRP3008985	hsa_circRNA_101307	hsa_circ_0008539	exonic	chr13	+	114164552	114175048	NM_017905	TMCO3	GCATCTTCTAGGTGTGGAAGATTTCCTTACAAGGGCCGTGTTACATGACACTGTTAATGA	hsa-miR-619-3p	hsa-miR-20b-3p	hsa-miR-218-5p	hsa-miR-151a-5p	hsa-miR-130a-3p
ASCRP3001988	100	ASCRP3001988	hsa_circRNA_403236	nan	exonic	chr4	-	146767107	146824367	NM_178835	ZNF827	AGCAAAGAGCACAATCATACAAAAGAAAACACCATCCGGACCACGACCAGATGTTAGTAG	hsa-miR-3689d	hsa-miR-6881-3p	hsa-miR-6865-5p	hsa-miR-6851-5p	hsa-miR-6134
ASCRP3005973	100	ASCRP3005973	hsa_circRNA_100884	hsa_circ_0000339	exonic	chr11	-	73418464	73429763	NM_198896	RAB6A	CTAGTGCAAAAGCTGGATACAATGTAAAGCAGGTACGATTGCAATTATGGGACACAGCAG	hsa-miR-144-5p	hsa-miR-130b-5p	hsa-miR-216a-3p	hsa-miR-208a-5p	hsa-miR-181a-5p
ASCRP3000068	100	ASCRP3000068	hsa_circRNA_060539	hsa_circ_0060539	exonic	chr20	-	43953928	43956055	NM_002999	SDC4	AAAAGATAATAAAACCTGGTACTTTCTAACTCTGATTGTGGGTGGCATCGTGGGCATCCT	hsa-miR-4756-5p	hsa-miR-4459	hsa-miR-4739	hsa-miR-3613-3p	hsa-miR-4747-5p
ASCRP3002483	100	ASCRP3002483	hsa_circRNA_062610	hsa_circ_0062610	exonic	chr22	+	24761443	24765288	NM_015330	SPECC1L	AGTGGTGTCAGAAGAAAACAGAAGGCTATCAGTGTCTCGACGAAGTAGTGAAGAAGTGAA	hsa-miR-4659b-3p	hsa-miR-4659a-3p	hsa-miR-6754-5p	hsa-miR-6809-3p	hsa-miR-6856-5p
ASCRP3007456	100	ASCRP3007456	hsa_circRNA_101802	hsa_circ_0039216	exonic	chr16	+	46931559	46934702	NM_133443	GPT2	GAACAGCCTGGGGTATCAAAAAGCCATTCACAGAGGTCATCCGAGCCAACATCGGGGACG	hsa-miR-766-5p	hsa-miR-661	hsa-miR-596	hsa-miR-324-3p	hsa-miR-153-3p
ASCRP3009101	100	ASCRP3009101	hsa_circRNA_101309	hsa_circ_0007404	exonic	chr13	+	114188359	114193822	NM_017905	TMCO3	GCCTCCATAGCATTGTCGTGGAAGTTCTCCGAATCCTGGTTTTGATTGGTCAGATTCTTT	hsa-miR-139-3p	hsa-miR-876-5p	hsa-miR-641	hsa-miR-502-5p	hsa-miR-1-5p
ASCRP3008139	100	ASCRP3008139	hsa_circRNA_008389	hsa_circ_0008389	exonic	chr1	-	6727768	6741097	NM_018198	DNAJC11	GAGAGAGAGAGAAGAGAGGAGATTGCAGCAGCGAACCAATCCCAAGGCCTCTTCTGAAGA	hsa-miR-7111-3p	hsa-miR-6873-3p	hsa-miR-6769b-3p	hsa-miR-760	hsa-miR-1236-3p
ASCRP3003129	100	ASCRP3003129	hsa_circRNA_100833	hsa_circ_0022383	exonic	chr11	+	61605249	61615756	NM_004265	FADS2	ATGTGAACATGCTGCACGTGTTTGTTCTGGGCGAATGGCAGCCCATCGAGGATGCCTTCC	hsa-miR-765	hsa-miR-495-3p	hsa-miR-665	hsa-miR-193b-5p	hsa-miR-124-5p
ASCRP3011236	100	ASCRP3011236	hsa_circRNA_001082	hsa_circ_0000792	sense overlapping	chr17	-	56409123	56409324	ENST00000579003	MIR142	TCAGGATCTTGGGCTGGTGGGGAGGCTGAAGGGCTGGGACTGAGGCTCTGGGGGAGTCAG	hsa-miR-378a-5p	hsa-miR-361-3p	hsa-miR-345-5p	hsa-miR-661	hsa-miR-329-3p
ASCRP3007282	100	ASCRP3007282	hsa_circRNA_001880	hsa_circ_0001880	exonic	chr9	+	110084263	110087285	NM_002874	RAD23B	GAAAAAGAAGCTATAGAAAGGGGAATCCCTGGAGATAGAGAAAGTCAGGCTGTGGTTGAC	hsa-miR-4691-5p	hsa-miR-6792-3p	hsa-miR-548ax	hsa-miR-4691-3p	hsa-miR-548ao-5p
ASCRP3005292	100	ASCRP3005292	hsa_circRNA_103114	hsa_circ_0003323	exonic	chr21	-	27326903	27328069	NM_000484	APP	CCGAGGAGATTCAGGATGAAGTTGCCTCGTCACGTGTTCAATATGCTAAAGAAGTATGTC	hsa-miR-147b	hsa-miR-450b-3p	hsa-miR-873-3p	hsa-miR-509-5p	hsa-miR-592
ASCRP3006221	100	ASCRP3006221	hsa_circRNA_075320	hsa_circ_0075320	exonic	chr5	+	179249957	179260782	NM_003900	SQSTM1	CTCCCGCCAGATGAGGACGGGGACTTGGTTGCCTTTTCCAGTGACGAGGAATTGACAATG	hsa-miR-660-3p	hsa-miR-4538	hsa-miR-7974	hsa-miR-6813-5p	hsa-miR-1238-3p
ASCRP3000482	100	ASCRP3000482	hsa_circRNA_068465	hsa_circ_0068465	exonic	chr3	+	186504915	186505671	NM_001967	EIF4A2	AACTATATTCACAGGAATGGAAGTTGGATACACTTTGTGACTTGTACGAGACACTGACCA	hsa-miR-3938	hsa-miR-1253	hsa-miR-6882-5p	hsa-miR-383-5p	hsa-miR-3191-5p
ASCRP3009408	100	ASCRP3009408	hsa_circRNA_103758	hsa_circ_0071196	exonic	chr4	-	151727422	151729550	NM_006726	LRBA	GGACACTTTTGGGTAGCCATGGACAAGAACTGCTTATAGAAGGAACAAGCAGTAGATCAT	hsa-miR-19b-3p	hsa-miR-19a-3p	hsa-miR-558	hsa-miR-1468-3p	hsa-miR-22-3p
ASCRP3009338	100	ASCRP3009338	hsa_circRNA_071210	hsa_circ_0071210	exonic	chr4	-	151749331	151753128	NM_006726	LRBA	GGAACAACCCGTGCAGTTCAGATCTTTTGACAGGAGGATAGCAAACAAGCTCAATTTTTA	hsa-miR-138-5p	hsa-miR-29b-2-5p	hsa-miR-4693-3p	hsa-miR-6818-5p	hsa-miR-4722-5p
ASCRP3004402	100	ASCRP3004402	hsa_circRNA_063089	hsa_circ_0063089	exonic	chr22	-	36680448	36702653	NM_002473	MYH9	CAGGTGGATGACGAGCGGAGGAACGCCGAGCAGTACAAGGACCAGTGGACCGCATCATCG	hsa-miR-4268	hsa-miR-5193	hsa-miR-766-3p	hsa-miR-6772-3p	hsa-miR-4691-5p
ASCRP3005572	100	ASCRP3005572	hsa_circRNA_001946	hsa_circ_0001660	sense overlapping	chr6	+	158850767	158852695	NM_020245	TULP4	CGAATCTGGGGTGAGTGATTTCACGTGGAGCCATGATGGAACTCAAGCACTTATTTCCTA	hsa-miR-619-5p	hsa-miR-335-3p	hsa-miR-766-5p	hsa-miR-1271-3p	hsa-miR-377-3p
ASCRP3004404	100	ASCRP3004404	hsa_circRNA_101305	hsa_circ_0002807	exonic	chr13	+	114149816	114164739	NM_017905	TMCO3	CAGGTTCCTCATGGGCAGTGCTCGGGGTGACAAAGAAGCTGAAAATGTGTGTCTGACATG	hsa-miR-205-5p	hsa-miR-202-5p	hsa-miR-141-5p	hsa-miR-516b-5p	hsa-miR-130b-5p
ASCRP3013396	100	ASCRP3013396	hsa_circRNA_403517	nan	exonic	chr5	+	179250857	179252226	NM_003900	SQSTM1	TTTCCTGAAGAACGTTGGGGAGAGTGTGGCAGCTGCCCTTAGCCCTCTGGAGAAAAAAGA	hsa-miR-660-5p	hsa-miR-5189-5p	hsa-miR-3187-5p	hsa-miR-151a-5p	hsa-miR-4664-5p
ASCRP3006397	100	ASCRP3006397	hsa_circRNA_011448	hsa_circ_0011448	exonic	chr1	-	33272082	33276658	NM_003680	YARS	CTCTTATACCCCGGACTGCAGGAGGTTCTGGGGGAAGAGAAGCTGAAGGAGATACTGAAG	hsa-miR-766-3p	hsa-miR-103a-2-5p	hsa-miR-6787-3p	hsa-miR-6821-5p	hsa-miR-4715-3p
ASCRP3008142	100	ASCRP3008142	hsa_circRNA_402094	nan	exonic	chr19	+	37838091	37838774	NM_181786	HKR1	GAGAGAGGAGAGAAAATGTCCACTGGACCTCTGTCCAGGCGTTCGTGGCATTCAGGGATG	hsa-miR-766-3p	hsa-miR-6860	hsa-miR-4653-5p	hsa-miR-612	hsa-miR-3183
ASCRP3008140	100	ASCRP3008140	hsa_circRNA_000102	hsa_circ_0000102	intronic	chr1	-	109479800	109479932	ENST00000357393	AKNAD1	GAGAGAGAGATGAAATTGATTATAGACCTGATGGTGGAGCAGGTGATGCCGATTTCCATT	hsa-miR-1296-3p	hsa-miR-194-3p	hsa-miR-3184-3p	hsa-miR-4753-3p	hsa-miR-412-3p
ASCRP3013321	100	ASCRP3013321	hsa_circRNA_101278	hsa_circ_0004217	exonic	chr13	-	77791974	77818086	NM_015057	MYCBP2	TTTAATGGATGGACAGGTCTTCACATTTGGAAGTTTTTCTGATCTGTGGTTGTGGTTCCG	hsa-miR-2113	hsa-miR-489-3p	hsa-miR-217	hsa-miR-22-5p	hsa-miR-219a-1-3p
ASCRP3003098	100	ASCRP3003098	hsa_circRNA_100841	hsa_circ_0022589	exonic	chr11	+	62651928	62651997	NM_002394	SLC3A2	ATGGGTTCCAGGTTCGGGACATAGAGAATCTGAAGGATGCTCTGGAGTTTTGGCTGCAAG	hsa-miR-490-3p	hsa-miR-619-3p	hsa-miR-615-3p	nan	nan
ASCRP3000761	100	ASCRP3000761	hsa_circRNA_060540	hsa_circ_0060540	exonic	chr20	-	43953928	43959204	NM_002999	SDC4	AATAAAACCTGGTACTTTCTAAGTGCCTCTAGATAACCATATCCCTGAGAGGGCAGGGTC	hsa-miR-4756-5p	hsa-miR-4459	hsa-miR-4739	hsa-miR-3613-3p	hsa-miR-4747-5p
ASCRP3010667	100	ASCRP3010667	hsa_circRNA_023610	hsa_circ_0023610	sense overlapping	chr11	+	75111737	75116733	NM_001005	RPS3	TACAAAGACATTTGTCGCTGATGGCATCTTCAAAGCTGAACTGAATGAGTTTCTTACTCG	hsa-miR-6848-5p	hsa-miR-3192-5p	hsa-miR-6846-5p	hsa-miR-3689b-3p	hsa-miR-3689c
ASCRP3005173	100	ASCRP3005173	hsa_circRNA_103024	hsa_circ_0003426	exonic	chr20	+	32207322	32211102	NM_005093	CBFA2T2	CCCAGTCCAGAGAGAACTCAACAGTGACAATTGAGGAATTCCACTGTAAGCTCCAAGAAG	hsa-miR-214-3p	hsa-miR-761	hsa-miR-377-5p	hsa-miR-584-3p	hsa-miR-581
ASCRP3001715	100	ASCRP3001715	hsa_circRNA_059060	hsa_circ_0059060	exonic	chr2	+	242282406	242283312	NM_004404	SEPT2	AGAACCCAGAGCACAATGACTTTCTGAAGCTGAGAACCATGCTCATATTCTGGATGAAAT	hsa-miR-4787-5p	hsa-miR-138-1-3p	hsa-miR-5003-5p	hsa-miR-301a-5p	hsa-miR-217
ASCRP3010672	100	ASCRP3010672	hsa_circRNA_405668	nan	sense overlapping	chr18	+	21293889	21294036	NM_198129	LAMA3	TACAACAGAGTCAACCTCACCTTGGATCTGGGGCAGTTCTGTGACTATTGCAATTCTGAA	hsa-miR-1294	hsa-miR-1224-5p	hsa-miR-8089	hsa-miR-550b-2-5p	hsa-miR-5100
ASCRP3007209	100	ASCRP3007209	hsa_circRNA_061346	hsa_circ_0061346	exonic	chr21	-	27372329	27425664	NM_000484	APP	CTTTGACACAGAAGAGTACTGCATGGCCGTGTGTGGCAGCGCCATTGGTGAGTTTGTAAG	hsa-miR-4778-3p	hsa-miR-5196-3p	hsa-miR-5193	hsa-miR-877-3p	hsa-miR-103a-2-5p
ASCRP3000158	100	ASCRP3000158	hsa_circRNA_100885	hsa_circ_0004596	exonic	chr11	-	73418464	73429935	NM_002869	RAB6A	AAACTAGTGCAAAAGCTGGATACAATGTAAAGCAGATCAGGCTTCAGCTGTGGGATACTG	hsa-miR-130b-5p	hsa-miR-208a-5p	hsa-miR-181a-5p	hsa-miR-19a-5p	hsa-miR-105-3p
ASCRP3010266	100	ASCRP3010266	hsa_circRNA_103181	hsa_circ_0062603	exonic	chr22	+	24698162	24765288	NM_015330	SPECC1L	GTGGTGTCAGAAGAAAACAGAAGGCTATCAGATTTGCTTGTAAATGCATCACGAAGAGGC	hsa-miR-627-3p	hsa-miR-335-3p	hsa-miR-193b-5p	hsa-miR-635	hsa-miR-185-3p
ASCRP3011748	100	ASCRP3011748	hsa_circRNA_101861	hsa_circ_0000714	exonic	chr16	-	70294946	70302282	NM_001605	AARS	TGAAAGTGGGGGATCAGGTCTGGCTGTTTATTGATGAGATATGTGTTGAGACGGATTCTC	hsa-miR-877-3p	hsa-miR-412-3p	hsa-miR-376b-3p	hsa-miR-376a-3p	hsa-miR-654-3p
ASCRP3002577	100	ASCRP3002577	hsa_circRNA_002545	hsa_circ_0002545	sense overlapping	chr10	-	126727565	126811437	NM_001329	CTBP2	ATAAGCACAAAGTCAAGAGACAGCGATTGGACAGAATTTGTGAAGCCTTAGACCAGAACA	hsa-miR-4739	hsa-miR-328-5p	hsa-miR-4685-5p	hsa-miR-4763-3p	hsa-miR-1273h-5p
ASCRP3009102	100	ASCRP3009102	hsa_circRNA_101308	hsa_circ_0031027	exonic	chr13	+	114164552	114193822	NM_017905	TMCO3	GCCTCCATAGGTGTGGAAGATTTCCTTACAAGGGCCGTGTTACATGACACTGTTAATGAT	hsa-miR-139-3p	hsa-miR-143-3p	hsa-miR-876-5p	hsa-miR-641	hsa-miR-619-3p
ASCRP3005345	100	ASCRP3005345	hsa_circRNA_009012	hsa_circ_0009012	sense overlapping	chr7	-	73114707	73115261	NM_004603	STX1A	CCTAGAAGCCACCCAAACTGCCACTCCACTCCAGCCTCAGGGTGCTTTCCTGAAGTCCTG	hsa-miR-6883-5p	hsa-miR-762	hsa-miR-6756-5p	hsa-miR-4763-3p	hsa-miR-6785-5p
ASCRP3008948	100	ASCRP3008948	hsa_circRNA_103755	hsa_circ_0071185	exonic	chr4	-	151682934	151729550	NM_006726	LRBA	GCAGGCCTTGCTTTTATCGAACTTGTCAATGAAGGAAGGCAGTAGATCATCTAATGCAAA	hsa-miR-19b-3p	hsa-miR-19a-3p	hsa-miR-558	hsa-miR-1468-3p	hsa-miR-22-3p
ASCRP3009637	100	ASCRP3009637	hsa_circRNA_008359	hsa_circ_0008359	exonic	chr11	+	86778735	86802437	NM_022918	TMEM135	GGCTGCTCACAATTTATATGGCCAACTTGATTGCAGCAATTCTCCGGAAACGGAAATTAG	hsa-miR-1244	hsa-miR-3922-5p	hsa-miR-508-3p	hsa-miR-6868-5p	hsa-miR-4441
ASCRP3008940	100	ASCRP3008940	hsa_circRNA_100014	hsa_circ_0005907	exonic	chr1	-	1735857	1770677	NM_002074	GNB1	GCAGGACACACAGACAAATTTACATGTATTGGAGACCAGACCAGAAGCCCTTCTGAATTA	hsa-miR-660-3p	hsa-miR-152-3p	hsa-miR-764	hsa-miR-148b-3p	hsa-miR-30c-1-3p
ASCRP3006435	100	ASCRP3006435	hsa_circRNA_101860	hsa_circ_0003438	exonic	chr16	-	70294946	70296427	NM_001605	AARS	CTGAAAGTGGGGGATCAGGTCTGGCTGTTTATTGATGAGTATTTGAGAACACAGTGGCTA	hsa-miR-629-3p	hsa-miR-511-3p	hsa-miR-218-2-3p	hsa-miR-215-3p	hsa-miR-376c-5p
ASCRP3003749	100	ASCRP3003749	hsa_circRNA_405965	nan	exonic	chr2	-	135625089	135626611	ENST00000392929	CCNT2-AS1	CAATGAGAGAGAGAGAGAGGGTTACTTTGATGAGTGAGCAGATACCAGCAATCACAGGAA	hsa-miR-4298	hsa-miR-3714	hsa-miR-6072	hsa-miR-6768-3p	hsa-miR-519d-5p
ASCRP3001751	100	ASCRP3001751	hsa_circRNA_101859	hsa_circ_0040188	exonic	chr16	-	70292882	70296427	NM_001605	AARS	AGAAGGCTGAAGAGATTGCTAATGAGATGATTGAGGCAGCCAAGTATTTGAGAACACAGT	hsa-miR-376c-5p	hsa-miR-376b-5p	hsa-miR-29b-2-5p	hsa-miR-433-3p	hsa-miR-629-3p
ASCRP3008877	100	ASCRP3008877	hsa_circRNA_104259	hsa_circ_0078607	exonic	chr6	+	160819010	160831878	NM_021977	SLC22A3	GCAATGGGAAATACCTCTCATCAAATTACTCAGAGTTTGACCTTGTCTGTGTCAATGCGT	hsa-miR-367-3p	hsa-miR-320b	hsa-miR-320a	hsa-miR-885-3p	hsa-miR-502-5p
ASCRP3009114	100	ASCRP3009114	hsa_circRNA_100040	hsa_circ_0009594	exonic	chr1	-	8674619	8684439	NM_012102	RERE	GCCTGTAGGGACTGTGTGTATATCGAGAGTCGGAGGCCAAACACACCGTATTTCATCTGT	hsa-miR-571	hsa-miR-377-3p	hsa-miR-637	hsa-miR-661	hsa-miR-330-3p
ASCRP3012086	100	ASCRP3012086	hsa_circRNA_100632	hsa_circ_0018905	exonic	chr10	+	76910271	76928416	NM_144660	SAMD8	TGCAGTGTACTGGAAAGGCAGCGGAGGAGGAAATGGCAGGTCCTAATCAACTCTGCATTC	hsa-miR-505-5p	hsa-miR-16-1-3p	hsa-miR-636	hsa-miR-141-5p	hsa-miR-626
ASCRP3000525	100	ASCRP3000525	hsa_circRNA_001985	hsa_circ_0001985	exonic	chr3	-	33450727	33467233	NM_014517	UBP1	AAGAAAAGTATCAGCCGTCCTATGATACCACAATCCTCACAGAGTGATGTCTTGGCATTG	hsa-miR-335-3p	hsa-miR-138-5p	hsa-miR-6805-3p	hsa-miR-8075	hsa-miR-5096
ASCRP3011166	100	ASCRP3011166	hsa_circRNA_100245	hsa_circ_0005354	exonic	chr1	+	59787207	59844509	NM_018291	FGGY	TCACAGCACGGTGGAGGAACTGCAATGTCTGGTGGAGAACAGAAACCAGAGAGGTACTAT	hsa-miR-449b-3p	hsa-miR-218-5p	hsa-miR-545-3p	hsa-miR-150-5p	hsa-miR-298
ASCRP3001609	100	ASCRP3001609	hsa_circRNA_004390	hsa_circ_0004390	exonic	chr1	-	85331067	85331821	NM_012152	LPAR3	ACTGTCTTAGGATGTTCACTTCTCCACAATGAATGAGTGTCACTATGACAAGCACATGGA	hsa-miR-2682-5p	hsa-miR-6511a-5p	hsa-miR-198	hsa-miR-4692	hsa-miR-6780b-5p
ASCRP3012661	100	ASCRP3012661	hsa_circRNA_100715	hsa_circ_0020353	exonic	chr10	-	126727565	126727724	NM_001329	CTBP2	TGTGGATAAGCACAAAGTCAAGAGACAGCGATTGGACAGAATTTGTGAAGGGTTCATAGT	hsa-miR-2113	hsa-miR-218-5p	hsa-miR-365b-5p	hsa-miR-383-5p	hsa-miR-570-5p
ASCRP3000202	100	ASCRP3000202	hsa_circRNA_102469	hsa_circ_0008432	exonic	chr19	+	16192722	16197350	NM_003290	TPM4	AAAGAGGCCAAGCACATTGCGGAAGAGGCTGACCGCAAATACGAGGAGGCTGAAGGTGAT	hsa-miR-205-5p	hsa-miR-103a-2-5p	hsa-miR-146b-3p	hsa-miR-218-5p	hsa-miR-132-5p
ASCRP3003936	100	ASCRP3003936	hsa_circRNA_103180	hsa_circ_0007312	exonic	chr22	+	24698162	24709434	NM_015330	SPECC1L	CACCGTGGAGAACAAATCCAAGATTAGCACAGATTTGCTTGTAAATGCATCACGAAGAGG	hsa-miR-19a-5p	hsa-miR-19b-1-5p	hsa-miR-19b-2-5p	hsa-miR-329-5p	hsa-miR-764
ASCRP3013118	100	ASCRP3013118	hsa_circRNA_100834	hsa_circ_0022392	exonic	chr11	+	61630443	61631258	NM_004265	FADS2	TTCTTCAACGACTGGTTCAGTGGACACCTTAACTTCCAGATTGAGCACCAGACCTGGCCT	hsa-miR-873-5p	hsa-miR-23b-5p	hsa-miR-181a-2-3p	hsa-miR-93-3p	hsa-miR-299-3p
ASCRP3003952	100	ASCRP3003952	hsa_circRNA_000274	hsa_circ_0000919	intronic	chr19	-	19760861	19761115	ENST00000291503	ATP13A1	CACCTGGGTGGGTAGGGAGGTGAGGGCCTGGTGTGGGGTTTCCCAAGGAGAGCGCAATAG	hsa-miR-661	hsa-miR-612	hsa-miR-665	hsa-miR-491-3p	hsa-miR-490-3p
ASCRP3005213	100	ASCRP3005213	hsa_circRNA_103267	hsa_circ_0001258	exonic	chr22	+	50810448	50832564	NM_014678	PPP6R2	CCCCTGGACATGGAGGAGAAGGTCCGCTTCAAGTAAAGAGATTATAAATCTTCCACTGAA	hsa-miR-646	hsa-miR-152-5p	hsa-miR-432-5p	hsa-miR-127-3p	hsa-miR-335-3p
ASCRP3003415	100	ASCRP3003415	hsa_circRNA_008817	hsa_circ_0008817	exonic	chr20	-	34317233	34320057	NM_004902	RBM39	CAAAAGTCCATTCAGAAAAGACAAGAGCCCTGTGAGGAGGAAAAAAAGCAAGAGCAGAAG	hsa-miR-6885-3p	hsa-miR-6809-3p	hsa-miR-6844	hsa-miR-942-5p	hsa-miR-3160-5p
ASCRP3003307	100	ASCRP3003307	hsa_circRNA_007245	hsa_circ_0007245	exonic	chr11	+	32118689	32120074	NM_002901	RCN1	ATTGTGGTTTTGGAAGATTGTTGATCGAATCGACAATGATGGGGATGGCTTTGTCACTAC	hsa-miR-384	hsa-miR-5087	hsa-miR-1301-3p	hsa-miR-630	hsa-miR-449c-5p
ASCRP3007746	100	ASCRP3007746	hsa_circRNA_007059	hsa_circ_0007059	exonic	chr16	+	31733946	31734674	NM_001130913	ZNF720	GAATGTGAAGAGTGCAGAGACAGTAGCCATCCAGCCAGGGACTGTTGACATTCAGGGATG	hsa-miR-23a-3p	hsa-miR-6818-3p	hsa-miR-23b-3p	hsa-miR-6761-5p	hsa-miR-4740-3p
ASCRP3013462	50	ASCRP3013462	hsa_circRNA_002082	hsa_circ_0002082	sense overlapping	chr11	+	65271199	65272066	NR_002819	MALAT1	TTTGCTGGTGTATTTTTAGAAACTTTGTCTGCGAACACTCTTTAATGGACCAGATCAGGA	hsa-miR-512-5p	hsa-miR-4773	hsa-miR-3611	hsa-miR-4742-3p	hsa-miR-6887-3p
ASCRP3009464	50	ASCRP3009464	hsa_circRNA_086779	hsa_circ_0086779	exonic	chr9	-	35065247	35068359	NM_007126	VCP	GGAGCCTATCAAACGAGAGTTCAAAAGGTGATGACCTATCAACAGCCATTCTCAAACAGA	hsa-miR-892a	hsa-miR-324-5p	hsa-miR-154-5p	hsa-miR-592	hsa-miR-6818-3p
ASCRP3000270	50	ASCRP3000270	hsa_circRNA_051908	hsa_circ_0051908	sense overlapping	chr19	+	50000450	50002944	NM_001015	RPS11	AAATAAAGTTATTTTCTCATTCCACTGAGCGTGCCTACCAAAAGCAGCCGACCATCTTTC	hsa-miR-1248	hsa-miR-619-5p	hsa-miR-4530	hsa-miR-6749-3p	hsa-miR-197-3p
ASCRP3001500	50	ASCRP3001500	hsa_circRNA_104852	hsa_circ_0006174	exonic	chr9	+	110064315	110068928	NM_002874	RAD23B	ACTAGCCCAACAGCAACTGACAGGCAAAATCCTCAATGATGATACTGCTCTCAAAGAATA	hsa-miR-138-5p	hsa-miR-325	hsa-miR-593-3p	hsa-miR-512-3p	hsa-miR-766-5p
ASCRP3003977	50	ASCRP3003977	hsa_circRNA_074598	hsa_circ_0074598	exonic	chr5	-	150496687	150512748	NM_001155	ANXA6	CACGGGAAGATGCCCAGGACCTATACGAGGCAGGGGAACTGAAATGGGGAACAGATGAAG	hsa-miR-4435	hsa-miR-4642	hsa-miR-3677-5p	hsa-miR-4691-5p	hsa-miR-4685-3p
ASCRP3009462	50	ASCRP3009462	hsa_circRNA_103869	hsa_circ_0072803	exonic	chr5	+	69169490	69171146	uc003jxo.3	SMA4	GGAGCAACCCTGTAAAACCAGCCTTAGACTATTTTTCAAACAAACTCAAGCTCCATGAGG	hsa-miR-130b-5p	hsa-miR-29b-1-5p	hsa-miR-504-3p	hsa-miR-19b-1-5p	hsa-miR-19b-2-5p
ASCRP3001133	50	ASCRP3001133	hsa_circRNA_042451	hsa_circ_0042451	exonic	chr17	-	20907514	20910300	NM_015276	USP22	ACAGCGAAGGCGATTTGAACACTCAGCCAAGCTGCGGCGGAAGATCACCACGTATGTGTC	hsa-miR-3663-5p	hsa-miR-138-5p	hsa-miR-485-5p	hsa-miR-4716-3p	hsa-miR-6777-3p
ASCRP3012741	50	ASCRP3012741	hsa_circRNA_404926	nan	exonic	chr11	-	107673726	107686691	NM_017515	SLC35F2	TGTTTGGCTATAAGGAATATTTTGAAAACAATTGCCCTGGGTCAGATGTTGTCCTTGTGT	hsa-miR-761	hsa-miR-6768-5p	hsa-miR-8060	hsa-miR-4288	hsa-miR-3692-3p
ASCRP3007535	50	ASCRP3007535	hsa_circRNA_104698	hsa_circ_0002965	exonic	chr8	-	141582910	141595410	NM_012154	AGO2	GAAGAATCTATACACAGCCATGCCCCTTCCGATTGGGAGGGACAAGCACTTGCACCTCCT	hsa-miR-186-3p	hsa-miR-372-3p	hsa-miR-302a-3p	hsa-miR-302b-3p	hsa-miR-302c-3p
ASCRP3006704	50	ASCRP3006704	hsa_circRNA_076989	hsa_circ_0076989	exonic	chr6	-	74227752	74230755	NM_001402	EEF1A1	CTGGCAAGCCCATGTGTGTTGAGAGCTTCTCAGACTATCCACCTTTGGCTTTTTCGCAAC	hsa-miR-3591-3p	hsa-miR-218-2-3p	hsa-miR-7843-3p	hsa-miR-223-3p	hsa-miR-21-3p
ASCRP3007240	50	ASCRP3007240	hsa_circRNA_072837	hsa_circ_0072837	exonic	chr5	-	69792863	69792948	NR_034021	SMA5	CTTTGGGACCAACTCCACCTACGCAGCAGACAAGGCGGATGGTGATTGCTCACACCAAAG	hsa-miR-6779-5p	hsa-miR-1273h-5p	hsa-miR-6814-5p	hsa-miR-149-3p	hsa-miR-7151-3p
ASCRP3004828	50	ASCRP3004828	hsa_circRNA_075896	hsa_circ_0075896	exonic	chr6	-	26851121	26853222	NR_003504	GUSBP2	CATTATTCAGAGCGCGTATGGAGTGGAAACGCTTATAGGGTTTCACCAGGATGGTGATTG	hsa-miR-6780a-5p	hsa-miR-371a-5p	hsa-miR-6779-5p	hsa-miR-1273h-5p	hsa-miR-6854-3p
ASCRP3004169	50	ASCRP3004169	hsa_circRNA_092388	hsa_circ_0000315	sense overlapping	chr11	+	61912498	61913166	NM_020238	INCENP	CAGAGGAGAAGGCCAAGAAAAAGGCGGCGGCCAAGAAGATGGAGGAGGCCGAGCAGCTGC	hsa-miR-4685-5p	hsa-miR-6754-3p	hsa-miR-7113-5p	hsa-miR-6740-3p	hsa-miR-6791-3p
ASCRP3011907	50	ASCRP3011907	hsa_circRNA_404300	nan	exonic	chr9	+	139982526	139983457	NM_016219	MAN1B1	TGAGATTTCGTCACAGAAATGGAAGCAACTGTCGAGATTGCAGCGGAATATGATTCTCTT	hsa-miR-3154	hsa-miR-1237-3p	hsa-miR-6809-5p	hsa-miR-6891-3p	hsa-miR-15b-3p
ASCRP3000314	50	ASCRP3000314	hsa_circRNA_101805	hsa_circ_0039261	exonic	chr16	+	47531309	47537001	NM_000293	PHKB	AAATGCATGAGAGGAATTCTCTACTGCTATATGCGTCAGGCCGATAAGGCTCAGTTTATG	hsa-miR-15a-5p	hsa-miR-586	hsa-miR-874-5p	hsa-miR-424-5p	hsa-miR-15b-5p
ASCRP3007480	50	ASCRP3007480	hsa_circRNA_402692	nan	exonic	chr22	-	19050714	19077003	NM_005137	DGCR2	GAACCGCTCCTTGGAAGGTCGCTGGGAGGTGGCATTCAAAGAGCTGCGGTGCAACCCTGG	hsa-miR-6131	hsa-miR-6829-3p	hsa-miR-6791-3p	hsa-miR-6875-3p	hsa-miR-6781-3p
ASCRP3006469	50	ASCRP3006469	hsa_circRNA_004954	hsa_circ_0004954	exonic	chr17	-	1451589	1456443	NM_006224	PITPNA	CTGAATATACACGAGAAAGCCTGGAATGCTTACCCCTACTGCAGAACCGTATCAAGTGGG	hsa-miR-193b-3p	hsa-miR-193a-3p	hsa-miR-3922-3p	hsa-miR-3176	hsa-miR-5088-5p
ASCRP3008804	50	ASCRP3008804	hsa_circRNA_104066	hsa_circ_0004032	exonic	chr6	-	16658006	16753578	NM_000332	ATXN1	GATTTCAGCCTGCACGGATGGTCTTGAAACACAAATGGTTTTTGGAGCATCGTGCATCAA	hsa-miR-130b-5p	hsa-miR-15a-5p	hsa-miR-127-5p	hsa-miR-16-5p	hsa-miR-34c-5p
ASCRP3006440	50	ASCRP3006440	hsa_circRNA_100533	hsa_circ_0006608	exonic	chr10	+	3160973	3162236	NM_002627	PFKP	CTGAACACTATCACCGACCGTTCTCCCGGGGAAGTACTTGGAAGAGATCGCCACACAGAT	hsa-miR-324-3p	hsa-miR-346	hsa-miR-210-3p	hsa-miR-591	hsa-miR-665
ASCRP3006487	50	ASCRP3006487	hsa_circRNA_104577	hsa_circ_0003885	exonic	chr8	+	28570973	28575724	NM_001440	EXTL3	CTGACATTGGCGTCCCCATCATGGAGAGCAAGCCCTGGAGGTTCACTCTTTCAAGAAGTC	hsa-miR-766-3p	hsa-miR-584-3p	hsa-miR-762	hsa-miR-103a-3p	hsa-miR-107
ASCRP3008334	50	ASCRP3008334	hsa_circRNA_100556	hsa_circ_0003136	exonic	chr10	-	13375816	13387028	NM_012247	SEPHS1	GAGGAGTGGCTACCACTGTCTGCCAACCCAATGAATTTATCATGTGGATCCATAAAGAAC	hsa-miR-670-3p	hsa-miR-597-3p	hsa-miR-130b-5p	hsa-miR-140-5p	hsa-miR-125b-1-3p
ASCRP3013075	50	ASCRP3013075	hsa_circRNA_001318	hsa_circ_0001318	exonic	chr3	-	66455621	66512933	NM_015541	LRIG1	TTCTCAGGGCTCGACAGCCTCAGCAAGCTAAACCTGAGTTACAACAAACTCTCTGAGATT	hsa-miR-6720-5p	hsa-miR-3934-3p	hsa-miR-8075	hsa-miR-219a-2-3p	hsa-miR-6787-3p
ASCRP3000301	50	ASCRP3000301	hsa_circRNA_003251	hsa_circ_0003251	exonic	chr12	+	1003727	1006847	NM_014823	WNK1	AAATCTAGTCGAAGCAGTTCCTTGGGGAATAAAAGCCCCCAGCTTTCAGTTTCTCAAGTC	hsa-miR-301a-5p	hsa-miR-3191-5p	hsa-miR-761	hsa-miR-6805-5p	hsa-miR-4753-3p
ASCRP3004285	50	ASCRP3004285	hsa_circRNA_102471	hsa_circ_0000907	exonic	chr19	+	17212469	17213367	NM_004145	MYO9B	CAGCGGCGTCGAGAGGACCATCCTGGGTGCTGGCCCTGTGCTGGAGCTCCAGGACACGCG	hsa-miR-636	hsa-miR-637	hsa-miR-634	hsa-miR-597-3p	hsa-miR-15a-5p
ASCRP3004143	50	ASCRP3004143	hsa_circRNA_087400	hsa_circ_0087400	exonic	chr9	-	88655653	88667506	NM_016548	GOLM1	CAGAGACCTGAGTGAAAACAACGACCAGAGACAGCAGGCGGTTTTGGTGAATAACATCAC	hsa-miR-1184	hsa-miR-877-3p	hsa-miR-6754-3p	hsa-miR-4738-3p	hsa-miR-24-3p
ASCRP3012531	50	ASCRP3012531	hsa_circRNA_085278	hsa_circ_0085278	exonic	chr8	-	103846416	103848618	NM_015878	AZIN1	TGGTGGAGGATTCACGGGAACTGAATTTCAATTGGAAGAGGGTCTTACTACATATTGCAA	hsa-miR-6720-5p	hsa-miR-22-5p	hsa-miR-944	hsa-miR-3913-3p	hsa-miR-7850-5p
ASCRP3011996	50	ASCRP3011996	hsa_circRNA_103045	hsa_circ_0001147	exonic	chr20	-	34304661	34313077	NM_004902	RBM39	TGATGGACAGTGAAACTGGTCGATCCAAGGGATATGGATTTATTACAAGAACCTATTGAT	hsa-miR-623	hsa-miR-188-5p	hsa-miR-383-3p	hsa-miR-605-5p	hsa-miR-339-5p
ASCRP3013371	50	ASCRP3013371	hsa_circRNA_017449	hsa_circ_0017449	exonic	chr10	+	1125950	1151181	uc001igg.1	WDR37	TTTCAGGGACCCCTCCATCCACTCGTACGTAGAGAAATCGACACTCTTAATGAACGTTTA	hsa-miR-6504-5p	hsa-miR-92a-2-5p	hsa-miR-6834-5p	hsa-miR-6737-5p	hsa-miR-3064-5p
ASCRP3012330	50	ASCRP3012330	hsa_circRNA_400005	hsa_circ_0092329	intronic	chr1	+	26898944	26899164	ENST00000374162	RPS6KA1	TGGAGACACAGAGCACACCACCTCCGTACCTTGTTGGGGTAACCTGGTGATCATTCATTG	hsa-miR-649	hsa-miR-19a-3p	hsa-miR-198	hsa-miR-324-3p	hsa-miR-19b-3p
ASCRP3002882	50	ASCRP3002882	hsa_circRNA_403876	nan	exonic	chr7	-	99001020	99002576	NM_014891	PDAP1	ATCTCTAGACTCAGATGAGAGTGAGGATGAAGAAGATGACTACCAGGAAGAAAGGGAGGC	hsa-miR-4778-3p	hsa-miR-1184	hsa-miR-942-5p	hsa-miR-3127-5p	hsa-miR-5047
ASCRP3008205	50	ASCRP3008205	hsa_circRNA_103747	hsa_circ_0001449	exonic	chr4	+	148860975	148876525	NM_024605	ARHGAP10	GAGATTTCATTGTTCCAGCCAGTATAAATGACCAAGGATTGTACAGAGTTGTGGGGGTGA	hsa-miR-518c-5p	hsa-miR-326	hsa-miR-145-3p	hsa-miR-7-5p	hsa-miR-330-5p
ASCRP3002050	50	ASCRP3002050	hsa_circRNA_400105	nan	exonic	chr1	+	2087433	2106752	NM_002744	PRKCZ	AGCATAGACTGGGACTTGGATATTGACTGGGTACAGACAGAGAAGCACGTGTTTGAGCAG	hsa-miR-1226-5p	hsa-miR-4668-3p	hsa-miR-6780a-3p	hsa-miR-371a-5p	hsa-miR-6751-3p
ASCRP3001693	50	ASCRP3001693	hsa_circRNA_401220	nan	exonic	chr14	-	23550956	23559842	NM_014977	ACIN1	AGAAACCAAGGAAAGGAGAAAGACGATCATCTAGGGTCAGACAGATTGGTGAGGAAATGA	hsa-miR-3180-5p	hsa-miR-29b-2-5p	hsa-miR-4695-5p	hsa-miR-6830-3p	hsa-miR-654-3p
ASCRP3009397	50	ASCRP3009397	hsa_circRNA_008122	hsa_circ_0008122	exonic	chr19	+	23316881	23318845	NM_001277403	ZNF730	GGAATTTGAAGACACATGATATGGTAGCCAAACCCCCAGGGAGCGTTGACATTTAGAGAT	hsa-miR-1324	hsa-miR-7113-5p	hsa-miR-198	hsa-miR-7-5p	hsa-miR-520a-5p
ASCRP3004087	50	ASCRP3004087	hsa_circRNA_406841	nan	antisense	chr6	+	126434011	126496057	NR_049880	MIR5695	CAGAAGAGTGAGTCGCAAAAAGAGAAAATGACAGAAATGGAGCACCCTGGGAAAAGAAAC	hsa-miR-4644	hsa-miR-6758-5p	hsa-miR-6878-5p	hsa-miR-5584-5p	hsa-miR-6760-5p
ASCRP3004492	50	ASCRP3004492	hsa_circRNA_104016	hsa_circ_0075048	exonic	chr5	+	172336669	172341841	NM_001031711	ERGIC1	CAGTTCAGCATCAACAAGTGTGAACGAGCTCTATGTCGATGACCCAGACAAGGACAGCGG	hsa-miR-596	hsa-miR-324-3p	hsa-miR-636	hsa-miR-494-5p	hsa-miR-1271-3p
ASCRP3008737	50	ASCRP3008737	hsa_circRNA_007250	hsa_circ_0007250	exonic	chr2	-	10931920	10933328	NM_005742	PDIA6	GATGTTTGGATGGTTGAGTTCTATGCTCCTTGGTGTGGACACTGCAAAAAGTGGCAGAAC	hsa-miR-4487	hsa-miR-7158-5p	hsa-miR-6738-3p	hsa-miR-1248	hsa-miR-4705
ASCRP3001650	50	ASCRP3001650	hsa_circRNA_407033	nan	exonic	chr8	+	381340	385707	NM_012173	FBXO25	ACTTCTCAAGTGCAATTCAAGATATCCGAAGGTTCAATTATGTGGTCAAATATCTTAAAT	hsa-miR-219b-3p	hsa-miR-367-3p	hsa-miR-599	hsa-miR-25-3p	hsa-miR-629-3p
ASCRP3004197	50	ASCRP3004197	hsa_circRNA_401955	nan	exonic	chr18	+	32386182	32392077	NM_001390	DTNA	CAGATCCTGTTTCTCCCAACAGGGAAGGCCATGGTAAAATTTCAGTATTTGCTGTCAAAA	hsa-miR-1277-5p	hsa-miR-3064-5p	hsa-miR-642a-5p	hsa-miR-6504-5p	hsa-miR-141-5p
ASCRP3012392	50	ASCRP3012392	hsa_circRNA_100978	hsa_circ_0003302	exonic	chr11	+	120916382	120930794	NM_152715	TBCEL	TGGATGTTCCACAGGAAGAAGTGCCATTCAGCATTTTAAGAAAGAAAGATGGATCAACCT	hsa-miR-651-3p	hsa-miR-298	hsa-miR-154-5p	hsa-miR-335-3p	hsa-miR-424-5p
ASCRP3002717	50	ASCRP3002717	hsa_circRNA_103211	hsa_circ_0063158	exonic	chr22	-	36872779	36872903	NM_012473	TXN2	ATATTGATGACCACACAGACCTCGCCATTGAGTATGAGGTGGTGTGGACCCTGCAAGATC	hsa-miR-197-3p	hsa-miR-212-5p	hsa-miR-588	hsa-miR-487b-5p	hsa-miR-147a
ASCRP3006683	50	ASCRP3006683	hsa_circRNA_104466	hsa_circ_0003655	exonic	chr7	+	127344892	127361454	NM_014390	SND1	CTGGAGGGGGAGAACACCCAGAATGGCAACATCACAGAGCTCCTCCTGAAGGAAGGTTTC	hsa-miR-182-5p	hsa-miR-212-5p	hsa-miR-134-3p	hsa-miR-196a-3p	hsa-miR-125a-3p
ASCRP3004334	50	ASCRP3004334	hsa_circRNA_006795	hsa_circ_0006795	sense overlapping	chr16	-	19717913	19722762	NM_001012991	KNOP1	CAGGAGAACGAGAAACAGACACGGACTTAGAGGTGGTGTTGGAAAAAAAAGGCAACATGG	hsa-miR-7110-3p	hsa-miR-3162-3p	hsa-miR-3679-3p	hsa-miR-6826-3p	hsa-miR-4758-3p
ASCRP3013121	50	ASCRP3013121	hsa_circRNA_049627	hsa_circ_0049627	exonic	chr19	-	13035452	13039661	NM_004461	FARSA	TTCTTCACCAAGCTGGGACTCTGAAGACCTACTGGGTGAGCAAAGGCAGTGCCTTTAGTA	hsa-miR-4498	hsa-miR-3692-5p	hsa-miR-3158-3p	hsa-miR-6860	hsa-miR-6815-5p
ASCRP3000479	50	ASCRP3000479	hsa_circRNA_105023	hsa_circ_0002153	exonic	chrX	+	107083899	107097934	NM_012216	MID2	AACTAGAAAATCAAATGGCCAAACTAATACAGATCTGCCAGCAGGTTGAGGTGAAAGCCC	hsa-miR-125a-3p	hsa-miR-623	hsa-miR-598-5p	hsa-miR-541-3p	hsa-miR-342-5p
ASCRP3007586	50	ASCRP3007586	hsa_circRNA_074595	hsa_circ_0074595	exonic	chr5	-	150496687	150502572	NM_001155	ANXA6	GAAGATGCCCAGGGACTGACGAAGACACAATCATCGATATCATCACGCACCGCAGCAATG	hsa-miR-4435	hsa-miR-3677-5p	hsa-miR-3167	hsa-miR-4469	hsa-miR-4642
ASCRP3007243	50	ASCRP3007243	hsa_circRNA_103069	hsa_circ_0060516	exonic	chr20	+	43547546	43547918	NM_001124756	PABPC1L	CTTTGTCAACTTTGAGAAGCATGAGGAAGCCCAGAAGCTTTGTGGGTCACTTCAAGTCTC	hsa-miR-508-5p	hsa-miR-361-3p	hsa-miR-22-5p	hsa-miR-1296-5p	hsa-miR-431-5p
ASCRP3008094	50	ASCRP3008094	hsa_circRNA_406908	nan	intronic	chr7	+	7916911	7923977	ENST00000468567	RPA3-AS1	GAGAATGGAATGATCCCGACCAACAAAGAAAATTCATCCAGTGTGACTGTATCAGACCCT	hsa-miR-6809-3p	hsa-miR-6881-3p	hsa-miR-3125	hsa-miR-1252-5p	hsa-miR-548n
ASCRP3004581	50	ASCRP3004581	hsa_circRNA_102377	hsa_circ_0047818	exonic	chr18	+	56601664	56606853	NM_018181	ZNF532	CATCAAGATAGGAGAACCAAAAAGACTTGCACTATCTGCCAGATGCTGCTTCCTAACCAG	hsa-miR-589-5p	hsa-miR-874-5p	hsa-miR-519b-3p	hsa-miR-519a-3p	hsa-miR-2113
ASCRP3010696	50	ASCRP3010696	hsa_circRNA_104885	hsa_circ_0088128	exonic	chr9	+	116018393	116019465	NM_001859	SLC31A1	TACAGCTGGAGAATCTTCTGCTGACTCTCAACTTTTCCTGGAAAAAATGGATCATTCCCA	hsa-miR-199b-3p	hsa-miR-199a-3p	hsa-miR-122-5p	hsa-miR-570-3p	hsa-miR-574-5p
ASCRP3011609	50	ASCRP3011609	hsa_circRNA_104745	hsa_circ_0005572	exonic	chr9	+	20758088	20770237	NM_017794	FOCAD	TCTGAAGGAGAAATCATCCTCATCCTTTGATAACTGTGCTTGAACACAGACCTGATTGCT	hsa-miR-30c-5p	hsa-miR-141-3p	hsa-miR-200a-3p	hsa-miR-30b-5p	hsa-miR-429
ASCRP3009246	50	ASCRP3009246	hsa_circRNA_006606	hsa_circ_0006606	exonic	chr12	-	58142964	58143287	NM_000075	CDK4	GCTGCTGCTGGCCTCTCTTCTGTGGAAACTCTGAAGCCGACCAGTTGGGCAAAATCTTTG	hsa-miR-486-3p	hsa-miR-518c-5p	hsa-miR-6775-5p	hsa-miR-6787-5p	hsa-miR-744-5p
ASCRP3012708	50	ASCRP3012708	hsa_circRNA_019841	hsa_circ_0019841	exonic	chr10	+	105176247	105198565	NM_014976	PDCD11	TGTTCTTTCGGTTTTGCTTTGTGACCCTGAAGCCAAGAAGCTGATGATGACCCTGAAAAA	hsa-miR-5706	hsa-miR-432-3p	hsa-miR-4691-5p	hsa-miR-6825-5p	hsa-miR-5096
ASCRP3005614	50	ASCRP3005614	hsa_circRNA_000926	hsa_circ_0001022	sense overlapping	chr2	+	65473318	65492309	NM_005722	ACTR2	CGAGTTTTGAAGGGTGATGTGGAAAAACTTTCTGCCTTATTTTTTGAACAATTGAGCAAA	hsa-miR-619-5p	hsa-miR-212-5p	hsa-miR-153-5p	hsa-miR-600	hsa-miR-645
ASCRP3006269	50	ASCRP3006269	hsa_circRNA_102913	hsa_circ_0058058	exonic	chr2	+	216177220	216190861	NM_004044	ATIC	CTCCTTGGAGACTAGACGCCAGTTAGCCTTGAAGCCTTATTTAGTGTCTCTGACAAAACC	hsa-miR-551b-5p	hsa-miR-338-3p	hsa-miR-205-3p	hsa-miR-103a-3p	hsa-miR-107
ASCRP3009871	50	ASCRP3009871	hsa_circRNA_102425	hsa_circ_0048695	exonic	chr19	+	5047486	5047680	NM_015015	KDM4B	GTACAGCATCAACTACCTGCACTTTGGGGAGCCTAAGTCCTGGACGTGGCCCAGTGGAAC	hsa-miR-323a-5p	hsa-miR-196a-5p	hsa-let-7g-3p	hsa-miR-196b-5p	hsa-let-7f-5p
ASCRP3006891	50	ASCRP3006891	hsa_circRNA_100239	hsa_circ_0012673	exonic	chr1	-	55340765	55341720	NM_014762	DHCR24	CTTACGAGCTGGTCCTGGCTGATGGCAGCTTTGTGCGATGCACTCCGATTGTCCGTGTGG	hsa-miR-602	hsa-miR-22-3p	hsa-miR-320b	hsa-miR-320a	hsa-miR-761
ASCRP3010071	50	ASCRP3010071	hsa_circRNA_102590	hsa_circ_0051899	exonic	chr19	+	49994035	49994121	NM_012423	RPL13A	GTCTCAAGGTGTTTGACGGCATCCCACCGCCCTACGACAAGGTATGCTGCCCCACAAAAC	hsa-miR-198	hsa-miR-525-5p	hsa-miR-520a-5p	nan	nan
ASCRP3000696	50	ASCRP3000696	hsa_circRNA_103224	hsa_circ_0063329	exonic	chr22	-	38894089	38894578	NM_006386	DDX17	AAGGGGAGATGGCCCAATCAATATGTAATGGATGTGTTGATGGATCAGCACTTTACAGAA	hsa-miR-889-5p	hsa-miR-876-3p	hsa-miR-221-5p	hsa-miR-605-5p	hsa-miR-191-5p
ASCRP3012926	50	ASCRP3012926	hsa_circRNA_003605	hsa_circ_0003605	exonic	chr10	+	80961340	80976031	NM_020338	ZMIZ1	TTCACCCCGAAGTCTGCCGGCTGGACAACGTTCATGGCTCTCGGGTAGAACCTAGTGAAA	hsa-miR-6829-5p	hsa-miR-6762-3p	hsa-miR-1273e	hsa-miR-4530	hsa-miR-6833-5p
ASCRP3009036	50	ASCRP3009036	hsa_circRNA_101052	hsa_circ_0026153	exonic	chr12	+	49883247	49884514	NM_023071	SPATS2	GCCAGTGAAGTACTCAAAGAATGGACAGTAACAGGCAAGAAAAAGATAAATGCGGTACGT	hsa-miR-101-5p	hsa-miR-372-3p	hsa-miR-20b-5p	hsa-miR-373-3p	hsa-miR-93-5p
ASCRP3005524	50	ASCRP3005524	hsa_circRNA_101666	hsa_circ_0037130	exonic	chr16	-	148142	150507	NM_001039476	NPRL3	CCTTGCTGCAGCCTGTGCACGTCGGGCGTAGTTCGGCTTCACATCAACAGCTGGCTGGAG	hsa-miR-486-3p	hsa-miR-15b-5p	hsa-miR-657	hsa-miR-497-5p	hsa-miR-15a-5p
ASCRP3007951	50	ASCRP3007951	hsa_circRNA_092458	hsa_circ_0000872	intronic	chr19	-	3976434	3976629	ENST00000600794	EEF2	GACGACACCTGGAGACTGTCCCGACACAGCGACGCTCCCCTGAGAGGTGGTGGCGGAGAC	hsa-miR-6727-5p	hsa-miR-6068	hsa-miR-3196	hsa-miR-6721-5p	hsa-miR-382-5p
ASCRP3011965	50	ASCRP3011965	hsa_circRNA_104633	hsa_circ_0084606	exonic	chr8	-	62531536	62566219	NM_004318	ASPH	TGATCCAGAACAAAAAGCAAAAGGACTTAAAGAGAGATCTACTTCAGAGCCAGCAGTCCC	hsa-miR-22-5p	hsa-miR-24-3p	hsa-miR-423-3p	hsa-miR-452-3p	hsa-miR-653-3p
ASCRP3004436	50	ASCRP3004436	hsa_circRNA_104055	hsa_circ_0001573	exonic	chr6	+	7176887	7189555	NM_001003698	RREB1	CAGTCATTTACCACCAATGGGAACATGCACAGGTTGCTCCGACTGTGTGTTCCAGGAGTG	hsa-miR-637	hsa-miR-328-5p	hsa-miR-623	hsa-miR-377-3p	hsa-miR-185-3p
ASCRP3005432	50	ASCRP3005432	hsa_circRNA_100367	hsa_circ_0014879	exonic	chr1	-	160206924	160231148	NM_015726	DCAF8	CCTGAGACAAGACCGCCCAGCGTCTCCTTCAGTGAATCTACAGACCTATTTTCTCAGGAG	hsa-miR-877-3p	hsa-miR-412-3p	hsa-miR-452-3p	hsa-miR-647	hsa-miR-2113
ASCRP3012605	50	ASCRP3012605	hsa_circRNA_104103	hsa_circ_0076251	exonic	chr6	+	38050167	38084515	NM_021943	ZFAND3	TGTCGCTGCGGTGGGCCATGCACAGACACAGCTCATGTCTCATTAATCACACCAACAAAA	hsa-miR-29b-1-5p	hsa-miR-1271-5p	hsa-miR-96-5p	hsa-miR-369-5p	hsa-miR-140-3p
ASCRP3011708	50	ASCRP3011708	hsa_circRNA_005161	hsa_circ_0005161	exonic	chr13	+	114174930	114188555	NM_017905	TMCO3	TCTTGGGAATATCTGCCTTTATCTTCTTAATGTTAACGGCGACATTGACTACAGCACCGT	hsa-miR-548ay-3p	hsa-miR-4304	hsa-miR-8063	hsa-miR-876-5p	hsa-miR-641
ASCRP3004286	50	ASCRP3004286	hsa_circRNA_000074	hsa_circ_0000074	sense overlapping	chr1	-	59248878	59248985	NM_002228	JUN	CAGCGGGTGCCGCGCGCGAGTCGACAAGTAAGAGTGCGGGAGGCATCTTAATTAACCCTG	hsa-miR-4270	hsa-miR-6754-5p	hsa-miR-6823-5p	hsa-miR-5193	hsa-miR-7113-5p
ASCRP3009535	50	ASCRP3009535	hsa_circRNA_000195	hsa_circ_0000648	intronic	chr15	-	86335196	86335470	ENST00000337975	KLHL25	GGATTAGGTGGGGAAGCGAAGGGGAGGGAGAACTTAAGCATCCACAGCTTTCAGTCACAG	hsa-miR-532-5p	hsa-miR-185-3p	hsa-miR-509-3p	hsa-miR-552-3p	hsa-miR-605-5p
ASCRP3011039	50	ASCRP3011039	hsa_circRNA_101314	hsa_circ_0003643	exonic	chr14	-	21698477	21702388	NM_004500	HNRNPC	TATTATGATAGTTTTCGGCTTTGTGAGAAACCTTACCATCAAACACGATGGCCAGCAACG	hsa-miR-889-3p	hsa-miR-329-3p	hsa-miR-708-5p	hsa-miR-588	hsa-miR-490-3p
ASCRP3009816	50	ASCRP3009816	hsa_circRNA_102368	hsa_circ_0047663	exonic	chr18	-	47017162	47017297	NM_000985	RPL17	GGTGTGCGCAGAACACTCGTGAAACTGCTCAGGCCATCAAGGGTATGCATATACGAAAAG	hsa-miR-489-3p	hsa-miR-452-5p	hsa-miR-192-3p	hsa-miR-521	hsa-miR-603
ASCRP3008709	50	ASCRP3008709	hsa_circRNA_062865	hsa_circ_0062865	exonic	chr22	-	31335607	31354680	NM_014941	MORC2	GATGTCAAGAAGAGGATCAAGGAGGCCAAGCAGCGAACCACTCACGAATTCTTGTTTGGT	hsa-miR-1248	hsa-miR-6885-3p	hsa-miR-942-5p	hsa-miR-149-5p	hsa-miR-500a-5p
ASCRP3004533	50	ASCRP3004533	hsa_circRNA_013055	hsa_circ_0013055	exonic	chr1	-	84964005	84971984	NM_005274	GNG5	CATACAATAAAACTTAGTATGAAACTTTTAGCTCGCGCTCGGGGCCGGGTGTGGAGCTGG	hsa-miR-3960	hsa-miR-6786-5p	hsa-miR-1908-5p	hsa-miR-6787-5p	hsa-miR-450a-1-3p
ASCRP3008790	50	ASCRP3008790	hsa_circRNA_052154	hsa_circ_0052154	exonic	chr19	+	54711265	54711515	NM_001013	RPS9	GATTGTCTCGTTTTCCTGCCAAATAAACAGGATCAGCGCTTTACAAGGTCCGCAAGCAGG	hsa-miR-6881-3p	hsa-miR-877-3p	hsa-miR-766-3p	hsa-miR-3140-3p	hsa-miR-1538
ASCRP3010210	50	ASCRP3010210	hsa_circRNA_100146	hsa_circ_0011385	exonic	chr1	+	32691771	32692131	NM_003757	EIF3I	GTGGAGAGCTCAACCAGTATAGTGCCAAGGAAAGCAGCTGGCCCTTCTCAAGACCAATTC	hsa-miR-744-3p	hsa-miR-616-3p	hsa-miR-361-3p	hsa-miR-615-5p	hsa-miR-135b-3p
ASCRP3007332	50	ASCRP3007332	hsa_circRNA_001203	hsa_circ_0001203	exonic	chr22	+	18562639	18566498	NM_017929	PEX26	GAAACAGGAACACTCAGGCTCTGAGGAGGCCCAGAAGCCAAACCTGGAAGCTCATTGGAG	hsa-miR-4685-5p	hsa-miR-4268	hsa-miR-365a-5p	hsa-miR-4727-5p	hsa-miR-6840-3p
ASCRP3005579	50	ASCRP3005579	hsa_circRNA_103221	hsa_circ_0063305	exonic	chr22	-	38698865	38699253	NM_001894	CSNK1E	CGACCAGATGGTGCCAACATCGCCTCTGGTGAGGAAGTCGCCATCAAGCTGGAGTGTGTG	hsa-miR-874-5p	hsa-miR-335-5p	hsa-miR-298	hsa-miR-342-5p	hsa-miR-15b-5p
ASCRP3004820	50	ASCRP3004820	hsa_circRNA_100665	hsa_circ_0019589	exonic	chr10	-	103427642	103433430	NM_022039	FBXW4	CATTACTCAGTCAGATGCCCTGGATGCAGCTAGAGGATGATTCTCTGTACATATCCCAGG	hsa-miR-660-3p	hsa-miR-571	hsa-miR-184	hsa-miR-324-3p	hsa-miR-619-5p
ASCRP3002696	50	ASCRP3002696	hsa_circRNA_000030	hsa_circ_0000030	sense overlapping	chr1	-	23836176	23836434	NM_004091	E2F2	ATATGAATGGTACGGGTGAGGAGTGGATAAGGGGCGGGTGAGGGCATCAGCGATCTCTTC	hsa-miR-1207-5p	hsa-miR-4692	hsa-miR-5787	hsa-miR-4689	hsa-miR-6879-5p
ASCRP3000464	50	ASCRP3000464	hsa_circRNA_004087	hsa_circ_0004087	exonic	chr16	-	80718434	80719026	NM_152342	CDYL2	AACGGGCTCGGTTGAAAGGATTGTAGACAAGAGGAAGAACAAGAAAGGAAAATGGGAGTA	hsa-miR-3907	hsa-miR-4709-3p	hsa-miR-6773-3p	hsa-miR-6881-3p	hsa-miR-660-5p
ASCRP3004903	50	ASCRP3004903	hsa_circRNA_030162	hsa_circ_0030162	exonic	chr13	-	45911303	45914319	uc001uzy.1	TPT1	CATTTGAGAGATGGTCAGTAGGACAGAAGGTAACATTGATGACTCGCTCATTGGTGGAAA	hsa-miR-125a-3p	hsa-miR-548i	hsa-miR-1206	hsa-miR-218-5p	hsa-miR-548a-5p
ASCRP3007183	50	ASCRP3007183	hsa_circRNA_102002	hsa_circ_0003505	exonic	chr17	-	20910208	20911309	NM_015276	USP22	CTTTCATGGCCTCCAGATTCACCAGACCAGAGCACTTGGGCAGCAGCGCCAAGATCAAGT	hsa-miR-141-5p	hsa-miR-625-5p	hsa-miR-143-3p	hsa-miR-124-5p	hsa-miR-191-3p
ASCRP3000604	50	ASCRP3000604	hsa_circRNA_406336	nan	exonic	chr3	+	122808014	122825688	NM_006810	PDIA5	AAGATCCTGGAGCCAAAGATGTTGTCCACCTTGACAGTGAAAAGGTGGTCCTGCCATCAT	hsa-miR-2355-3p	hsa-miR-3138	hsa-miR-6832-3p	hsa-miR-7161-3p	hsa-miR-4768-5p
ASCRP3007184	50	ASCRP3007184	hsa_circRNA_102004	hsa_circ_0042459	exonic	chr17	-	20910208	20916248	NM_015276	USP22	CTTTCATGGCCTCCAGGTGATGACAATGGGAAGAAGGCCAACAACCCCAACCACTGCAAC	hsa-miR-449c-5p	hsa-miR-520d-3p	hsa-miR-302a-3p	hsa-miR-373-3p	hsa-miR-203a-5p
ASCRP3006199	50	ASCRP3006199	hsa_circRNA_008554	hsa_circ_0008554	exonic	chr19	-	11289020	11289396	NM_015493	KANK2	CTCCAGTTCGTGGGGGTCAACGGCGGGCCTCCCAGAAGTTCCTGCCGAATCGTCTTCGTC	hsa-miR-541-3p	hsa-miR-654-5p	hsa-miR-4787-5p	hsa-miR-4417	hsa-miR-23a-5p
ASCRP3006082	50	ASCRP3006082	hsa_circRNA_000336	hsa_circ_0000336	exonic	chr11	-	68552282	68560870	NM_001876	CPT1A	CTCACCGCAGGAGACAGATTCGTCTTTTGGGATCCACGATTCCACTCTGCTCCGCTCAGT	hsa-miR-5699-3p	hsa-miR-1343-3p	hsa-miR-6818-3p	hsa-miR-1193	hsa-miR-1226-5p
ASCRP3007189	50	ASCRP3007189	hsa_circRNA_104875	hsa_circ_0088059	exonic	chr9	-	114905750	114905903	NM_022486	SUSD1	CTTTCCACCCGACCACCGATGCCACATCATGCACAGACATAGATGAGTGTGAAGTTTCTG	hsa-miR-323a-5p	hsa-miR-124-5p	hsa-miR-1271-3p	hsa-miR-181a-5p	hsa-miR-182-5p
ASCRP3008700	50	ASCRP3008700	hsa_circRNA_100015	hsa_circ_0009357	exonic	chr1	-	1737913	1749314	NM_002074	GNB1	GATGGTAAACTTATCATCTGGGACAGCTACACCACCAACAAGGACGCCAGGAAAGCATGT	hsa-miR-152-3p	hsa-miR-764	hsa-miR-148b-3p	hsa-miR-30c-1-3p	hsa-miR-644a
ASCRP3004824	50	ASCRP3004824	hsa_circRNA_092534	hsa_circ_0001372	sense overlapping	chr3	-	185643369	185644451	NM_004593	TRA2B	CATTATACCCGGTCACGGTCTCGCTCCAAGGAAGATTCCAGGCGTTCCAGATCAAAGTCC	hsa-miR-519d-5p	hsa-miR-1248	hsa-miR-3145-5p	hsa-miR-492	hsa-miR-7-1-3p
ASCRP3003858	50	ASCRP3003858	hsa_circRNA_400064	hsa_circ_0092315	intronic	chr21	+	45545508	45545708	ENST00000291576	PWP2	CACAGCTTCCACACCCACGCCCCATCGGGGCAGAAGCCCACTGTCCCCTAAATGTTTCTG	hsa-miR-658	hsa-miR-494-3p	hsa-miR-675-5p	hsa-miR-604	hsa-miR-361-3p
ASCRP3011023	50	ASCRP3011023	hsa_circRNA_400527	nan	exonic	chr10	+	20534273	20534434	NM_032812	PLXDC2	TATGTATCACCACCCAACATCAGCAGCCAGCATCTTCTTTATTGAGCTTCTACAGATGAC	hsa-miR-6504-5p	hsa-miR-23a-5p	hsa-miR-187-5p	hsa-miR-3064-5p	hsa-miR-4474-3p
ASCRP3012374	50	ASCRP3012374	hsa_circRNA_092419	hsa_circ_0000604	exonic	chr15	-	59179173	59179739	NM_024755	SLTM	TGGATCACAGGCGGGATCGCTTTGTTGGTCAAAGTGAGGGGAAAAAAGCACGACCTACTG	hsa-miR-4685-3p	hsa-miR-3682-5p	hsa-miR-214-5p	hsa-miR-6888-3p	hsa-miR-194-3p
ASCRP3010016	50	ASCRP3010016	hsa_circRNA_001026	hsa_circ_0000141	intronic	chr1	-	156220621	156220731	ENST00000368267	SMG5	GTCATGGGTGAGGTGGGGGGATGGTGAGGAGGATCCGAGTGGCATGGTGACCATCATCAC	hsa-miR-412-3p	hsa-miR-494-5p	hsa-miR-410-5p	hsa-miR-296-3p	hsa-miR-194-3p
ASCRP3003466	50	ASCRP3003466	hsa_circRNA_104923	hsa_circ_0002303	exonic	chr9	-	128246721	128268696	NM_001006617	MAPKAP1	CAAAGTCAGCATGATCCACAGACTGCGATTCACAACCGACGTACAGCTAGGCCCTCAGTA	hsa-miR-622	hsa-miR-346	hsa-miR-93-5p	hsa-miR-302c-3p	hsa-miR-302a-3p
ASCRP3004144	50	ASCRP3004144	hsa_circRNA_022487	hsa_circ_0022487	exonic	chr11	-	62400036	62407203	NM_198334	GANAB	CAGAGACCTGGGTTGATATATCTTCCAACACTGCCGGGAAGGTCTTGGGCGTCTTTGGTA	hsa-miR-942-5p	hsa-miR-331-3p	hsa-miR-4279	hsa-miR-597-3p	hsa-miR-125a-5p
ASCRP3000264	50	ASCRP3000264	hsa_circRNA_000521	hsa_circ_0000521	exonic	chr14	+	20924072	20925019	NM_001641	APEX1	AAAGTTTCTTACGGCATAGAGCCAGAGGCCAAGAAGAGTAAGACGGCCGCAAAGAAAAAT	hsa-miR-6790-5p	hsa-miR-484	hsa-miR-526b-5p	hsa-miR-4252	hsa-miR-5000-5p
ASCRP3007656	50	ASCRP3007656	hsa_circRNA_403715	nan	exonic	chr6	+	138528178	138531178	NM_020340	ARFGEF3	GAAGTGATGAAGGGAGAAATGCCTGCTGCCTCTCCAGTTGGCTTTGGAATCCAAGAATGT	hsa-miR-646	hsa-miR-544a	hsa-miR-324-5p	hsa-miR-4802-3p	hsa-miR-3186-5p
ASCRP3005634	50	ASCRP3005634	hsa_circRNA_104374	hsa_circ_0080210	exonic	chr7	-	50737418	50773020	uc003tph.3	GRB10	CGCAAAGCAGATATTCTGGAGGAAGGTGTGAACGCAACTTTGCCTCCCAGGGAACAAACA	hsa-miR-328-5p	hsa-miR-30b-3p	hsa-miR-485-5p	hsa-miR-660-3p	hsa-miR-450a-2-3p
ASCRP3009584	50	ASCRP3009584	hsa_circRNA_102163	hsa_circ_0045219	exonic	chr17	-	61838273	61842207	NM_020198	CCDC47	GGCCAGTGAGTGATCAAGTGGAGGGAGATACTGAGAGTGAACCATATGATGATGAAGAAT	hsa-miR-193b-3p	hsa-miR-516b-5p	hsa-miR-1264	hsa-miR-559	hsa-miR-193a-3p
ASCRP3013290	50	ASCRP3013290	hsa_circRNA_101874	hsa_circ_0003315	exonic	chr16	-	74493579	74497377	NM_012201	GLG1	TTGTGTAAAAAGAGGTTCTGTCCGGAAGCAGATTCTAAAACCATGTTGCAGTGCTTGAAG	hsa-miR-323a-5p	hsa-miR-302c-5p	hsa-miR-483-3p	hsa-miR-212-5p	hsa-miR-34c-5p
ASCRP3010031	50	ASCRP3010031	hsa_circRNA_069574	hsa_circ_0069574	exonic	chr4	+	41259625	41270446	NM_004181	UCHL1	GTCCTCAAAAGGAATAAAACTTTTCTGCTGATAAGATAGTGCTGTCCCGGCTGGGGGTCG	hsa-miR-4725-3p	hsa-miR-6734-5p	hsa-miR-6783-5p	hsa-miR-3977	hsa-miR-6780b-5p
ASCRP3013297	50	ASCRP3013297	hsa_circRNA_101602	hsa_circ_0036399	exonic	chr15	-	76566752	76580286	NM_000126	ETFA	TTGTTCCCAATGACATGCAAGTTGGACAGACGGGAAAAATAGTAGCACCAAACCTTTTGC	hsa-miR-96-5p	hsa-miR-338-3p	hsa-miR-107	hsa-miR-103a-3p	hsa-miR-1271-5p
ASCRP3006157	50	ASCRP3006157	hsa_circRNA_103871	hsa_circ_0004837	exonic	chr5	+	69206201	69216694	uc011crf.1	SMA4	CTCATCTGGAATTTTGCCGATTTCATGACTAACCAGTGGCTGGTGAATTACCAGATCTCC	hsa-miR-92a-2-5p	hsa-miR-377-5p	hsa-miR-30b-3p	hsa-miR-494-5p	hsa-miR-371a-5p
ASCRP3004691	50	ASCRP3004691	hsa_circRNA_006004	hsa_circ_0006004	sense overlapping	chr2	-	33810309	33810378	NM_015475	FAM98A	CATGAACAAGGAGGCGGGAGAGGTGGACGTGGTGGCTATGAACATTCCTCATACGGAGGA	hsa-miR-6791-3p	hsa-miR-6878-3p	hsa-miR-6829-3p	hsa-miR-6781-3p	hsa-miR-5193
ASCRP3006156	50	ASCRP3006156	hsa_circRNA_103881	hsa_circ_0072876	exonic	chr5	-	70493472	70500177	uc010iyn.3	GUSBP9	CTCATCTGGAATTTTGCCGATTTCATGACTAACCAGTGATGGTGATTGCTCACACCAAAG	hsa-miR-133a-3p	hsa-miR-133b	hsa-miR-371a-5p	hsa-miR-181b-3p	hsa-miR-632
ASCRP3007026	50	ASCRP3007026	hsa_circRNA_405620	nan	exonic	chr17	+	66303083	66397591	NM_014960	ARSG	CTTCTACATTACCGGAAACCTTACAGAAACATGAAGCCCTCAACCATCTGCTACTCAGTT	hsa-miR-4640-5p	hsa-miR-138-5p	hsa-miR-6812-5p	hsa-miR-449a	hsa-miR-449b-5p
ASCRP3012990	50	ASCRP3012990	hsa_circRNA_101001	hsa_circ_0025135	exonic	chr12	-	6458115	6465046	NM_001038	SCNN1A	TTCCAGATGCTATCGCGACAGAACAATTACACCGTCAACAACAAGAGGAATTACTCTCAC	hsa-miR-361-3p	hsa-miR-873-5p	hsa-miR-7-5p	hsa-miR-761	hsa-miR-153-5p
ASCRP3007020	50	ASCRP3007020	hsa_circRNA_001678	hsa_circ_0000517	sense overlapping	chr14	-	20811404	20811492	NR_002312	RPPH1	CTTCGGGGAGGTGAGTTCCCAGAGAACGGGGCTCCGCGCGAGGTCTGAGACTAGGGCCAG	hsa-miR-127-5p	hsa-miR-326	hsa-miR-330-5p	hsa-miR-597-3p	hsa-miR-204-3p
ASCRP3006467	50	ASCRP3006467	hsa_circRNA_014772	hsa_circ_0014772	exonic	chr1	-	156638555	156647189	NM_006617	NES	CTGAATAAAGTAATGCCTCCGCTTCAAGCTACTCCCACCCCGCCCCGCCCCGTCATTGTC	hsa-miR-5193	hsa-miR-637	hsa-miR-4268	hsa-miR-4685-5p	hsa-miR-6734-3p
ASCRP3000654	50	ASCRP3000654	hsa_circRNA_100786	hsa_circ_0005974	exonic	chr11	+	34093272	34098189	NM_005898	CAPRIN1	AAGGAAAAACCTGTATGTGGAACCACCTGGTAAGCTTGATGATTACCAGGAACGAATGAA	hsa-miR-329-5p	hsa-miR-582-5p	hsa-miR-890	hsa-miR-552-3p	hsa-miR-99b-3p
ASCRP3007865	50	ASCRP3007865	hsa_circRNA_402510	nan	exonic	chr2	+	242283166	242287606	NM_004404	SEPT2	GACATGAATAAAGACCAGATCTTGCTGGAAAAAGAAGCTGAGGCTAGCATCCCATTCTCT	hsa-miR-4436b-5p	hsa-miR-6742-3p	hsa-miR-3124-3p	hsa-miR-493-3p	hsa-miR-597-3p
ASCRP3009983	50	ASCRP3009983	hsa_circRNA_104468	hsa_circ_0082139	exonic	chr7	+	127447537	127484477	NM_014390	SND1	GTCACCATTGGAGGAATGATAAGAACAAGAAACTGCGTCCCCTGTATGACATTCCTTACA	hsa-miR-891a-3p	hsa-miR-130a-5p	hsa-miR-371a-5p	hsa-miR-518c-5p	hsa-miR-593-3p
ASCRP3004696	50	ASCRP3004696	hsa_circRNA_000773	hsa_circ_0000773	exonic	chr17	-	42163939	42165064	NM_005474	HDAC5	CATGAAGAGCCCCCCAGACCAGCCCGTCAAGCACCTCTTCACCACAGATCCTCACCAAGA	hsa-miR-5193	hsa-miR-4667-3p	hsa-miR-4268	hsa-miR-6764-5p	hsa-miR-6881-3p
ASCRP3006888	50	ASCRP3006888	hsa_circRNA_051238	hsa_circ_0051238	exonic	chr19	-	41938372	41944319	uc002ora.1	ATP5SL	CTTACCTGCCTATACACACACACACACGCACACGCTGTCCTGTACCTCCTCCCTGCGCCT	hsa-miR-6867-5p	hsa-miR-574-5p	hsa-miR-6799-5p	hsa-miR-3162-5p	hsa-miR-4739
ASCRP3002434	50	ASCRP3002434	hsa_circRNA_403250	nan	exonic	chr4	+	152487289	152510078	NM_001109977	FAM160A1	AGTCTTGGCTCCTGCTCTCCATAAGGTTTTGGAAGGTGACAATGAAATGTGAAGAAGTTA	hsa-miR-4273	hsa-miR-7156-5p	hsa-miR-3154	hsa-miR-4638-3p	hsa-miR-3654
ASCRP3010783	50	ASCRP3010783	hsa_circRNA_101898	hsa_circ_0040786	exonic	chr16	-	87760370	87795646	NM_017566	KLHDC4	TACTCGAAACAGGAAGACCTGGAAGCGCTCATAGCCCATTTCCAGACACTCGATGCCAAG	hsa-miR-328-5p	hsa-miR-668-5p	hsa-miR-519d-5p	hsa-miR-541-3p	hsa-miR-561-3p
ASCRP3007909	50	ASCRP3007909	hsa_circRNA_100364	hsa_circ_0004680	exonic	chr1	-	156303337	156304709	NM_005998	CCT3	GACCCAGGATGAAGAGGTTGGAGATGGGACCACATCAGTAATTATTCTTGACTATTGCAG	hsa-miR-378a-3p	hsa-miR-422a	hsa-miR-378d	hsa-miR-877-3p	hsa-miR-133b
ASCRP3000503	50	ASCRP3000503	hsa_circRNA_101406	hsa_circ_0000557	exonic	chr14	-	75576387	75577074	NM_033116	NEK9	AACTGTACACTTGGGTGAGAGATGGAGGAAAAAGTCACTCTGCTTAATGCACCTACAAAG	hsa-miR-520g-3p	hsa-miR-608	hsa-miR-128-3p	hsa-miR-503-3p	hsa-miR-520h
ASCRP3011412	50	ASCRP3011412	hsa_circRNA_001523	hsa_circ_0001517	sense overlapping	chr5	-	107677627	107684231	NM_001163315	FBXL17	TCCTATAAATACTGGGCTCAAAATGCAGAGAACTCAAAGATATTCATTTCGGCCAGTGTT	hsa-miR-548c-3p	hsa-miR-15b-5p	hsa-miR-153-5p	hsa-miR-340-5p	hsa-miR-186-5p
ASCRP3010136	50	ASCRP3010136	hsa_circRNA_101018	hsa_circ_0025513	exonic	chr12	+	14609494	14610229	NM_018179	ATF7IP	GTGAATACAGCATCCACCCAACCCACCAGTATCACCAGGAAAAACTGTAAATGATGTCAA	hsa-miR-338-3p	hsa-miR-1271-3p	hsa-miR-489-3p	hsa-miR-582-5p	hsa-miR-508-5p
ASCRP3005635	50	ASCRP3005635	hsa_circRNA_104373	hsa_circ_0080209	exonic	chr7	-	50737418	50771605	NM_005311	GRB10	CGCAAAGCAGGACAAGGTGGAGCAGACACCTCGCAGTCAACAAGACCCGGCAGGACCAGG	hsa-miR-485-5p	hsa-miR-660-3p	hsa-miR-450a-2-3p	hsa-miR-187-3p	hsa-miR-423-5p
ASCRP3010797	50	ASCRP3010797	hsa_circRNA_017077	hsa_circ_0017077	exonic	chr1	-	235840390	235860572	NM_000081	LYST	TACTGTGTGTGATTCAGAGTCCTTTGTCATGGATAAAAGGCTTGAAATGGGGGGAATACG	hsa-miR-374a-3p	hsa-miR-4679	hsa-miR-4504	hsa-miR-3170	hsa-miR-140-3p
ASCRP3007960	50	ASCRP3007960	hsa_circRNA_042265	hsa_circ_0042265	exonic	chr17	-	17787947	17797124	NM_001082968	TOM1L2	GACGCTCTGTCTCCCATACACACACCACAGCGGGTGCTGGAGACATGTGTGAAGAACTGT	hsa-miR-30b-3p	hsa-miR-1233-5p	hsa-miR-3689b-3p	hsa-miR-3689c	hsa-miR-6788-5p
ASCRP3009292	50	ASCRP3009292	hsa_circRNA_056281	hsa_circ_0056281	exonic	chr2	+	120885263	120922486	NM_020909	EPB41L5	GCTTGCATCTCTAACTGAGAATCTAATTGATCACACAGTTGCACCTCAGCATTCCTCTGA	hsa-miR-892c-3p	hsa-miR-597-3p	hsa-miR-513c-5p	hsa-miR-181b-5p	hsa-miR-635
ASCRP3013526	50	ASCRP3013526	hsa_circRNA_084275	hsa_circ_0084275	exonic	chr8	-	48701711	48805817	uc003xqi.3	PRKDC	TTTTATTAATGCCTTAGATCAGCTCTCTAATCCTGAACTGCTCTTTAAGCTTCGGGGGCC	hsa-miR-3619-5p	hsa-miR-6754-5p	hsa-miR-3937	hsa-miR-29b-1-5p	hsa-miR-4778-3p
ASCRP3005633	50	ASCRP3005633	hsa_circRNA_104372	hsa_circ_0008334	exonic	chr7	-	50737418	50742355	NM_005311	GRB10	CGCAAAGCAGAGGATGATGTGGACCTGGAAGCCCTGGTGAACGATATGAATGCATCCCTG	hsa-miR-485-5p	hsa-miR-450a-2-3p	hsa-miR-187-3p	hsa-miR-423-5p	hsa-miR-182-3p
ASCRP3009924	50	ASCRP3009924	hsa_circRNA_026457	hsa_circ_0026457	exonic	chr12	-	52911373	52912944	NM_000424	KRT5	GTATCAGACCAAGGTGCGGTTCCTGGAGCAGCAGAACAAGGTTCTGGACACCAAGTGGAC	hsa-miR-7112-3p	hsa-miR-766-3p	hsa-miR-7162-3p	hsa-miR-377-5p	hsa-miR-4638-5p
ASCRP3002251	50	ASCRP3002251	hsa_circRNA_101174	hsa_circ_0028864	exonic	chr12	-	120636920	120637008	NM_001002	RPLP0	AGGAGGACCTCACTGAGATCAGGGACATGTTGCTGGCCAATAAGACTGCTGCCTCATATC	hsa-miR-670-5p	hsa-miR-597-3p	hsa-miR-205-3p	hsa-miR-377-5p	nan
ASCRP3002396	50	ASCRP3002396	hsa_circRNA_100976	hsa_circ_0002955	exonic	chr11	+	120346048	120348235	NM_015313	ARHGEF12	AGTCACTGGTTTGCAGAGTCCAGATTTATACACGTTGCTGCTGGAAGACATTCTTGTATT	hsa-miR-103a-2-5p	hsa-miR-335-3p	hsa-miR-200b-5p	hsa-miR-744-3p	hsa-miR-130b-5p
ASCRP3006887	50	ASCRP3006887	hsa_circRNA_051239	hsa_circ_0051239	exonic	chr19	-	41938372	41945481	uc010xwb.2	ATP5SL	CTTACCTGCCTATACACACACACACACGCACACGCTGTCCTGTACCTCCAAGGAGCTAAT	hsa-miR-6867-5p	hsa-miR-574-5p	hsa-miR-6799-5p	hsa-miR-3162-5p	hsa-miR-4739
ASCRP3000076	50	ASCRP3000076	hsa_circRNA_006131	hsa_circ_0006131	exonic	chr6	-	86328535	86329135	NM_006372	SYNCRIP	AAAAGCTCAGAGGCAAGCAGCAAAAAATCAAATGTAAAAGTGCTGTTTGTACGCAACCTT	hsa-miR-627-3p	hsa-miR-664a-3p	hsa-miR-548x-5p	hsa-miR-548aj-5p	hsa-miR-548g-5p
ASCRP3010790	50	ASCRP3010790	hsa_circRNA_407254	nan	exonic	chr9	+	137313521	137326053	NM_002957	RXRA	TACTGCAAGCACAAGTACCCAGAGCAGCCGGGAAGCCGAACGACCCTGTCACCAACATTT	hsa-miR-4660	hsa-miR-3173-3p	hsa-miR-6717-5p	hsa-miR-6891-5p	hsa-miR-761
ASCRP3004369	50	ASCRP3004369	hsa_circRNA_005931	hsa_circ_0005931	exonic	chr9	+	130863374	130869458	NM_052901	SLC25A25	CAGGCGCAAGAAAATTGTACAAGCTGGAGATAAGGACCTTGATGGGCAGCTAGACTTTGA	hsa-miR-6744-3p	hsa-miR-4640-5p	hsa-miR-1976	hsa-miR-6727-3p	hsa-miR-4722-3p
ASCRP3006980	50	ASCRP3006980	hsa_circRNA_100021	hsa_circ_0009456	exonic	chr1	-	5987708	6022009	NM_015102	NPHP4	CTTCCAGGAAACCACCCACGTCCCCTTCGAAAAACAGACACATGACCCTCATTGAGAACT	hsa-miR-593-5p	hsa-miR-93-3p	hsa-miR-30b-3p	hsa-miR-766-3p	hsa-miR-484
ASCRP3007794	50	ASCRP3007794	hsa_circRNA_103553	hsa_circ_0001377	exonic	chr3	-	195605123	195615477	NM_005781	TNK2	GACAAGCTGCACATCCAGATGAATGATGTCATCACCGTCATCGAGGGAAGAGGCTGGGAG	hsa-miR-508-5p	hsa-miR-665	hsa-miR-125a-3p	hsa-miR-24-3p	hsa-miR-1301-3p
ASCRP3004364	50	ASCRP3004364	hsa_circRNA_008771	hsa_circ_0008771	exonic	chr19	+	1218415	1219412	NM_000455	STK11	CAGGCCCACGGGGAAATTCAACTACTGAGGAGGTTACGGCACAAAAATGTCATCCAGCTG	hsa-miR-3064-3p	hsa-miR-568	hsa-miR-8064	hsa-miR-6884-3p	hsa-miR-1292-5p
ASCRP3002474	50	ASCRP3002474	hsa_circRNA_092022	hsa_circ_0092022	exonic	chrX	-	153594675	153599729	NM_001456	FLNA	AGTGGCAACATCGCCAACAAGACCACCTACTTTGAGATCTTTACGGCAGCGCAACCTCTG	hsa-miR-1538	hsa-miR-4747-3p	hsa-miR-6829-3p	hsa-miR-6840-3p	hsa-miR-4778-3p
ASCRP3006036	50	ASCRP3006036	hsa_circRNA_103399	hsa_circ_0066290	exonic	chr3	+	58062772	58067503	NM_001457	FLNB	CTCAAACCCAAACTCAACCCGAAGAAAGCCAGGGCCTATGGCAGAGATAGCAAAGCCATT	hsa-miR-134-3p	hsa-miR-612	hsa-miR-135b-5p	hsa-miR-619-3p	hsa-miR-135a-5p
ASCRP3000372	50	ASCRP3000372	hsa_circRNA_044014	hsa_circ_0044014	exonic	chr17	-	42155867	42161222	NM_005474	HDAC5	AACACAGCCCCAGGCCCCATCAGCCAGAAGATGTATGCTGTGCTGCCTTGTGGGGGCATC	hsa-miR-6836-5p	hsa-miR-1301-3p	hsa-miR-219b-5p	hsa-miR-4708-3p	hsa-miR-6837-5p
ASCRP3010938	50	ASCRP3010938	hsa_circRNA_100614	hsa_circ_0018652	exonic	chr10	-	71977567	71978573	NM_021129	PPA1	TATATCTGGAACTATGGTGCCATCCCTCAGGATGTGTTTCACATGGTAGTTGAAGTACCA	hsa-miR-10a-3p	hsa-miR-501-5p	hsa-miR-381-5p	hsa-miR-136-5p	hsa-miR-129-5p
ASCRP3008803	50	ASCRP3008803	hsa_circRNA_018440	hsa_circ_0018440	exonic	chr10	-	62021616	62039397	NM_020987	ANK3	GATTTCACCGCAAGGTCTGATGCCAATGCAAGTTACTTAAGAGCAGCTCGAGCTGGACAC	hsa-miR-33a-5p	hsa-miR-33b-5p	hsa-miR-627-3p	hsa-miR-6510-5p	hsa-miR-136-5p
ASCRP3001602	50	ASCRP3001602	hsa_circRNA_101068	hsa_circ_0026349	exonic	chr12	+	52385646	52385777	NM_004302	ACVR1B	ACTGGTGGCAGAGTTATGAGGAGTCCATGAAGAATATCAGCTGCCATATTACGACTTAGT	hsa-let-7f-1-3p	hsa-let-7b-3p	hsa-miR-450a-2-3p	hsa-miR-149-3p	hsa-miR-98-3p
ASCRP3004414	50	ASCRP3004414	hsa_circRNA_000324	hsa_circ_0000324	sense overlapping	chr11	+	65211304	65211570	uc010rog.2	NEAT1	CAGTAAGTAAGTGCCCGCACCATAGTGTGTTTGGAGGCTGAATGCAGTGGTTCCTGGAAG	hsa-miR-4706	hsa-miR-497-5p	hsa-miR-603	hsa-miR-6867-5p	hsa-miR-494-3p
ASCRP3002799	50	ASCRP3002799	hsa_circRNA_102350	hsa_circ_0047444	exonic	chr18	+	33783075	33800180	NM_017947	MOCOS	ATCATGGTCATCAAAGCCAAAGGTTTGAAGATGGCACCATCTCATTCCTTGATGTTATCG	hsa-miR-134-3p	hsa-miR-23b-5p	hsa-miR-136-5p	hsa-miR-93-3p	hsa-miR-510-5p
ASCRP3007792	50	ASCRP3007792	hsa_circRNA_001691	hsa_circ_0001691	exonic	chr7	-	26233194	26236101	NM_002137	HNRNPA2B1	GACAACTATGGAGGAGGCAACTTTGGCTTTGGGGATTCACGTGGTGGCGGTGGAAATTTC	hsa-miR-5193	hsa-miR-6792-3p	hsa-miR-4691-5p	hsa-miR-6509-3p	hsa-miR-4776-3p
ASCRP3013595	50	ASCRP3013595	hsa_circRNA_000500	hsa_circ_0000500	exonic	chr13	+	100909848	100925600	NM_000282	PCCA	TTTTTATTTCTTGGAAATGAATACAAGACTCCAGGCTACCCTGTCATGATCAAGGCCTCA	hsa-miR-4659a-3p	hsa-miR-4659b-3p	hsa-miR-876-5p	hsa-miR-1179	hsa-miR-197-3p
ASCRP3003875	50	ASCRP3003875	hsa_circRNA_402748	nan	exonic	chr22	+	42271340	42276996	NM_004599	SREBF2	CACATCACAGATGCACAAGTCTGGCGTTCTGAGGAAGGCCATTGATTACATCAAATACTT	hsa-miR-4739	hsa-miR-149-5p	hsa-miR-7108-5p	hsa-miR-5000-3p	hsa-miR-4436a
ASCRP3010399	50	ASCRP3010399	hsa_circRNA_101749	hsa_circ_0038366	exonic	chr16	+	19659105	19659204	NM_020314	C16orf62	GTTCTTGTGCAGTTGATTCATGTTTCCTTTGGCCGTGATTTTGAACAACAGCTGAGTTTT	hsa-miR-422a	hsa-miR-378a-3p	hsa-miR-378d	hsa-miR-631	hsa-miR-330-3p
ASCRP3006845	50	ASCRP3006845	hsa_circRNA_001379	hsa_circ_0000516	antisense	chr14	+	20811398	20811483	NR_002312	RPPH1	CTGTTAGGGCCGCCTCTGGCCCTATCTGACCTCGCGCGGAGCCCCGTTCTCTGGGAACTC	hsa-miR-18b-3p	hsa-miR-670-5p	hsa-miR-23a-5p	hsa-miR-125a-3p	hsa-miR-125b-5p
ASCRP3008101	50	ASCRP3008101	hsa_circRNA_101319	hsa_circ_0000524	exonic	chr14	-	23378691	23380612	NM_018107	RBM23	GAGACAAGCAAATCTGACAGGATGGCATCTGATGACTTTGACATAGTGATTGAGGCCATG	hsa-miR-138-5p	hsa-miR-135a-3p	hsa-miR-338-3p	hsa-miR-135b-5p	hsa-miR-135a-5p
ASCRP3003811	50	ASCRP3003811	hsa_circRNA_000763	hsa_circ_0000763	antisense	chr17	-	40120400	40120586	NM_033133	CNP	CACAAGAATTCTGATGTCCCGGCGGCGGCAGTAGGCAGCCAGCTGCCACTGGTTCTTCTC	hsa-miR-4430	hsa-miR-3652	hsa-miR-624-5p	hsa-miR-770-5p	hsa-miR-218-5p
ASCRP3006501	50	ASCRP3006501	hsa_circRNA_101858	hsa_circ_0040185	exonic	chr16	-	70291935	70293089	NM_001605	AARS	CTGACTTCTGTTGAGTTCTGTGGGGGAACCCCCGACGAAGACCCATCATGAGCAACCACA	hsa-miR-212-5p	hsa-miR-214-3p	hsa-miR-505-5p	hsa-miR-421	hsa-miR-647
ASCRP3011886	50	ASCRP3011886	hsa_circRNA_101270	hsa_circ_0003441	exonic	chr13	+	61013821	61041513	NM_030794	TDRD3	TGAGAAATGGGAGTTACAGAGAGTATCTTTCAGATGAAGGCATTGAAGCTTGCACAAGCT	hsa-miR-424-5p	hsa-miR-153-5p	hsa-miR-125a-5p	hsa-miR-891b	hsa-miR-27b-5p
ASCRP3000556	50	ASCRP3000556	hsa_circRNA_101825	hsa_circ_0008242	exonic	chr16	-	66759730	66763002	NM_006141	DYNC1LI2	AAGAAGTCAGCTGGTCCACGACAAAGAGTTGGCAGCAGAAGATGAGCAGGTGTTCCTAAT	hsa-miR-193a-5p	hsa-miR-20a-3p	hsa-miR-661	hsa-miR-328-3p	hsa-miR-511-5p
ASCRP3004583	50	ASCRP3004583	hsa_circRNA_100044	hsa_circ_0009654	exonic	chr1	+	9770162	9770654	uc001aqa.2	PIK3CD	CATCAAGCAGCTGGTGGCCATGACTGGCTTTCGTGGATGTGTATGTTCCTGAGGAAAGAT	hsa-miR-629-3p	hsa-miR-486-3p	hsa-miR-134-3p	hsa-miR-877-3p	hsa-miR-377-5p
ASCRP3004850	50	ASCRP3004850	hsa_circRNA_405719	nan	exonic	chr19	-	5214371	5220364	NM_002850	PTPRS	CATTCTGCGTCAGGACATTCTCTCTGCACAAGGAGCTATTTCATTGTGATGGTGCCACTG	hsa-miR-3605-3p	hsa-miR-637	hsa-miR-4677-5p	hsa-miR-3620-5p	hsa-miR-1587
ASCRP3000625	50	ASCRP3000625	hsa_circRNA_101418	hsa_circ_0032825	exonic	chr14	-	81297486	81307112	NM_152446	CEP128	AAGCACATTTGGCATCACAAGTAGAGGCACTAAAGAAACAAGAAGCTAAAGCAGATGAGC	hsa-miR-204-5p	hsa-miR-211-5p	hsa-miR-511-5p	hsa-miR-30d-3p	hsa-miR-382-5p
ASCRP3010029	50	ASCRP3010029	hsa_circRNA_100720	hsa_circ_0020394	exonic	chr10	+	128768965	128860040	NM_001380	DOCK1	GTCCGGGTGAAGCTTTTTATAACTATGATGCCAGAGGAGCGGATGAACTTTCTTTACAGA	hsa-miR-103a-2-5p	hsa-miR-132-3p	hsa-miR-196a-5p	hsa-miR-138-2-3p	hsa-miR-136-5p
ASCRP3003669	50	ASCRP3003669	hsa_circRNA_104915	hsa_circ_0088485	exonic	chr9	+	127064214	127076264	NM_014397	NEK6	CAAGGCGAGGCAGGACTGTGTCAAGGAGATCGGCCTCTTGAAGTTCGTGCCCTCGTGAGG	hsa-miR-212-5p	hsa-miR-103a-2-5p	hsa-miR-503-5p	hsa-miR-507	hsa-miR-561-5p
ASCRP3002457	50	ASCRP3002457	hsa_circRNA_017695	hsa_circ_0017695	exonic	chr10	+	11789347	11797607	NM_024693	ECHDC3	AGTGCCTAGAAAGGAACATCGTCTTGAGCAATCCCAAGAAGAGGAACGCGTTGTCACTTG	hsa-miR-608	hsa-miR-6764-5p	hsa-miR-6772-3p	hsa-miR-3664-3p	hsa-miR-3688-5p
ASCRP3000483	50	ASCRP3000483	hsa_circRNA_066556	hsa_circ_0066556	exonic	chr3	+	77147164	77147491	NM_002942	ROBO2	AACTATCTTGGTGAAGCAGTGAGTCGAAATGCGTCTCTGGAAGTGGCATGATCGCGTCTT	hsa-miR-542-5p	hsa-miR-7162-5p	hsa-miR-612	hsa-miR-938	hsa-miR-1470
ASCRP3010419	50	ASCRP3010419	hsa_circRNA_026074	hsa_circ_0026074	exonic	chr12	-	49329991	49351252	NM_001659	ARF3	GTTGGAAATTAAACTTGTTTTATGCATCGCGGCTTCCGGTGCTAGGTGGAGGGAAGGAAG	hsa-miR-6756-5p	hsa-miR-4739	hsa-miR-608	hsa-miR-6782-5p	hsa-miR-4763-3p
ASCRP3010958	50	ASCRP3010958	hsa_circRNA_005414	hsa_circ_0005414	sense overlapping	chr3	+	32479446	32483505	NM_138410	CMTM7	TATCAGCTGGCCCCTGTCGTTCAATATAAAAGAACAAACCGTTACGAGAGGAGCTAGAAG	hsa-miR-574-5p	hsa-miR-3192-5p	hsa-miR-6831-5p	hsa-miR-345-3p	hsa-miR-4433b-3p
ASCRP3005395	50	ASCRP3005395	hsa_circRNA_100126	hsa_circ_0000042	exonic	chr1	+	29362337	29365938	NM_004437	EPB41	CCTCGATGGAGCAAGAGCAGTATGAAAGTACCATCGGATTCAAACTTCCCAGTTACCGAG	hsa-miR-595	hsa-miR-424-3p	hsa-miR-486-3p	hsa-miR-587	hsa-miR-214-5p
ASCRP3010662	50	ASCRP3010662	hsa_circRNA_058192	hsa_circ_0058192	exonic	chr2	+	217363992	217366188	NM_000998	RPL37A	TAATTTATGTAACAAGCCAAACGTACCAAGAAAGTCGGGATCGTCGGTAAATACGGGACC	hsa-miR-4661-3p	hsa-miR-4269	hsa-miR-5580-5p	hsa-miR-3681-3p	hsa-miR-140-3p
ASCRP3004787	50	ASCRP3004787	hsa_circRNA_100724	hsa_circ_0020460	exonic	chr10	+	128850944	128860040	NM_001380	DOCK1	CATGTCAGACCAGACCGTCCGGGTGAAGGAAGTTGACAAAAGTGTTGAAGAACTACGTGG	hsa-miR-767-3p	hsa-miR-582-5p	hsa-miR-29b-1-5p	hsa-miR-616-3p	hsa-miR-135a-5p
ASCRP3004091	50	ASCRP3004091	hsa_circRNA_102468	hsa_circ_0002259	exonic	chr19	+	16192722	16192856	NM_003290	TPM4	CAGAAGCTGGAGGAGGCAGAAAAAGCTGCAGATGAGAGTGAGAGGCTGAAGGTGATGTGG	hsa-miR-146b-3p	hsa-miR-132-5p	hsa-miR-339-5p	hsa-miR-544a	hsa-miR-128-1-5p
ASCRP3009147	50	ASCRP3009147	hsa_circRNA_101099	hsa_circ_0000417	exonic	chr12	+	69644908	69656342	NM_007007	CPSF6	GCGCGAATATCGTCATCGTTAGAAGGAAGCTGAATATGGTGGGCATGATCAGATAGATTT	hsa-miR-665	hsa-miR-765	hsa-miR-328-5p	hsa-miR-323a-5p	hsa-miR-608
ASCRP3009290	50	ASCRP3009290	hsa_circRNA_000178	hsa_circ_0000549	intronic	chr14	+	70236227	70236759	ENST00000394366	SRSF5	GCTTGACTAGCCTAGGGAAATAATAATAAAGCCTGTCTGTGTCGTTGGCCTTATGACGAG	hsa-miR-545-3p	hsa-miR-424-5p	hsa-miR-149-5p	hsa-miR-15b-5p	hsa-miR-638
ASCRP3007170	50	ASCRP3007170	hsa_circRNA_028861	hsa_circ_0028861	exonic	chr12	-	120636656	120636803	NM_001002	RPLP0	CTTTAGGTATCACCACTAAAATCTCCAGGGGCACCATTGAAATCCTGGTGCCAGCTGCTG	hsa-miR-3675-5p	hsa-miR-3151-5p	hsa-miR-3164	hsa-miR-1254	hsa-miR-4717-3p
ASCRP3004020	50	ASCRP3004020	hsa_circRNA_104925	hsa_circ_0088681	exonic	chr9	-	130285957	130294057	NM_022833	FAM129B	CACTGCAACAATGAAAAAACCGGGAAGATCCTGACGGAGTTCCTCCAGTTCTATGAAGAC	hsa-miR-596	hsa-miR-660-3p	hsa-miR-646	hsa-miR-556-5p	hsa-miR-143-5p
ASCRP3001270	50	ASCRP3001270	hsa_circRNA_403101	nan	exonic	chr4	-	25831719	25836945	NM_015187	SEL1L3	ACCACTAGCATTGGACAGGATTTGAAAAGCTACCACAATCAGACCATTAGATGTGGTTGC	hsa-miR-1248	hsa-miR-6878-3p	hsa-miR-1272	hsa-miR-1236-3p	hsa-miR-3126-3p
ASCRP3008763	50	ASCRP3008763	hsa_circRNA_101325	hsa_circ_0031288	exonic	chr14	+	23793346	23793498	NM_004643	PABPN1	GATTCTACAGTGGTTTTAACAGCAGGCCCCGGGGTCGCGTCTACAGGTGATCCCAAAACG	hsa-miR-323a-5p	hsa-miR-497-3p	hsa-miR-370-3p	hsa-miR-589-5p	hsa-miR-510-3p
ASCRP3006275	50	ASCRP3006275	hsa_circRNA_102836	hsa_circ_0056790	exonic	chr2	+	159857591	159954346	NM_033394	TANC1	CTCGACAGTCTCACTTGGTGCAATCAAGAGTGAACAAAAAATCCCCAGGAGCTGACTGCT	hsa-miR-518c-5p	hsa-miR-502-3p	hsa-miR-501-3p	hsa-miR-383-3p	hsa-miR-328-5p
ASCRP3008086	50	ASCRP3008086	hsa_circRNA_103237	hsa_circ_0063526	exonic	chr22	-	41650311	41677086	NM_002883	RANGAP1	GAGAAGTCAGCCACGCCCTCACGGAAGATTCTGGACCCTAACACTGGGTCTGCAGATCTC	hsa-miR-877-3p	hsa-miR-34a-5p	hsa-miR-766-3p	hsa-miR-141-5p	hsa-miR-449c-5p
ASCRP3007841	50	ASCRP3007841	hsa_circRNA_100666	hsa_circ_0019591	exonic	chr10	-	103432671	103433430	NM_022039	FBXW4	GACAGGACGGCCAAGTCAGATGCCCTGGATGCAGCTAGAGGATGATTCTCTGTACATATC	hsa-miR-660-3p	hsa-miR-571	hsa-miR-184	hsa-miR-619-5p	hsa-miR-141-5p
ASCRP3007290	50	ASCRP3007290	hsa_circRNA_402705	nan	exonic	chr22	+	24743053	24765288	NM_015330	SPECC1L	GAAAACAGAAGGCTATCAGAGACATTCCATAAGTGGACCAATCTCAACATCCAAACCCCT	hsa-miR-6754-5p	hsa-miR-1207-5p	hsa-miR-4659b-3p	hsa-miR-1182	hsa-miR-6761-5p
ASCRP3005064	50	ASCRP3005064	hsa_circRNA_003940	hsa_circ_0003940	exonic	chr1	+	27267947	27268309	NM_006600	NUDC	CCAGGGAAGCAGCTTATCACACAGACTTTCAGCCACCACAATCAGCTGGCACAGAAGACC	hsa-miR-6743-3p	hsa-miR-2682-3p	hsa-miR-103a-2-5p	hsa-miR-877-3p	hsa-miR-7155-5p
ASCRP3011659	50	ASCRP3011659	hsa_circRNA_000482	hsa_circ_0001829	exonic	chr8	-	142264087	142264728	NM_001286646	SLC45A4	TCTGGTCACACCAATACTGTTGCAGATTGATCATCCAGTCACTCGATGGGGATTACCAGC	hsa-miR-335-3p	hsa-miR-194-5p	hsa-miR-15a-5p	hsa-miR-557	hsa-miR-548c-3p
ASCRP3008640	50	ASCRP3008640	hsa_circRNA_104634	hsa_circ_0084615	exonic	chr8	-	62593526	62596747	NM_004318	ASPH	GATGATGCCAAAGTTTTATTAGAGACAAAGCATGGAGGACACAAGAATGGGAGGAAAGGC	hsa-miR-384	hsa-miR-670-3p	hsa-miR-548c-3p	hsa-miR-145-3p	hsa-miR-376a-5p
ASCRP3008707	50	ASCRP3008707	hsa_circRNA_404736	nan	antisense	chr10	+	30397715	30399760	uc001iuz.3	KIAA1462	GATGTATGCACCCACTCAGCCTACACACCCATGGAAGAGAAAATCCCTGTGAAATATAAG	hsa-miR-1207-3p	hsa-miR-5689	hsa-miR-6131	hsa-miR-7152-3p	hsa-miR-3912-5p
ASCRP3011716	50	ASCRP3011716	hsa_circRNA_104153	hsa_circ_0004058	exonic	chr6	+	87925620	87928449	NM_015021	ZNF292	TCTTTCCCAGGAACCATTGGATAAGGATAAAGACACTCCTAGAATATGCAGAGAAATGGA	hsa-miR-545-5p	hsa-miR-204-3p	hsa-miR-556-5p	hsa-miR-23a-5p	hsa-miR-136-5p
ASCRP3002603	50	ASCRP3002603	hsa_circRNA_104039	hsa_circ_0075402	exonic	chr5	-	180668491	180669345	NM_006098	GNB2L1	ATACACTGTCCAGATAAGACCATCATCATGTGGAAACTGACCAGGGATGAGACCAACTAT	hsa-miR-587	hsa-miR-665	hsa-miR-499a-3p	hsa-miR-34c-3p	hsa-miR-516a-5p
ASCRP3003287	50	ASCRP3003287	hsa_circRNA_402622	nan	exonic	chr20	+	54940142	54940318	NM_080821	FAM210B	ATTGGAATCTCATTAATTTCCTTGGGCATATTTTACATGGTTGTGTCAAGGACCCCAGCC	hsa-miR-301a-3p	hsa-miR-4709-5p	hsa-miR-425-5p	hsa-miR-6885-3p	hsa-miR-5047
ASCRP3001885	50	ASCRP3001885	hsa_circRNA_101643	hsa_circ_0036750	exonic	chr15	-	90446447	90454051	NM_182616	ARPIN	AGAGGACGAGGAGTGGGGGAAATGGTGTCCTGCTGGAGGGAGAACTGATCGATGTATCTC	hsa-miR-212-5p	hsa-miR-668-5p	hsa-miR-511-5p	hsa-miR-92a-1-5p	hsa-miR-345-5p
ASCRP3011065	50	ASCRP3011065	hsa_circRNA_103751	hsa_circ_0001450	exonic	chr4	-	151223776	151247050	NM_006726	LRBA	TATTGGAATGGAAAATGCAGTGGGATTGGAGATAACCCAGGCAGCTGTTGAAGCTCAAAT	hsa-miR-30b-3p	hsa-miR-889-5p	hsa-miR-643	hsa-miR-410-5p	hsa-miR-330-3p
ASCRP3007488	50	ASCRP3007488	hsa_circRNA_058361	hsa_circ_0058361	exonic	chr2	+	220110200	220111598	NR_026909	STK16	GAACGGGGTGCTAAGCATGAGGCCTGGCTGCTGCTACCATTCTTCAAGAGCACTGCTTCC	hsa-miR-4709-3p	hsa-miR-3934-3p	hsa-miR-6810-3p	hsa-miR-484	hsa-miR-4651
ASCRP3003815	50	ASCRP3003815	hsa_circRNA_004083	hsa_circ_0004083	exonic	chr1	+	84644859	84680000	NM_002731	PRKACB	CACAAGTGGTTTGCCACGACAGATTGGATTGCTATTTACCAGAGGAAGTGAAAGAGTTTC	hsa-miR-7161-3p	hsa-miR-181b-3p	hsa-miR-4303	hsa-miR-516b-5p	hsa-miR-3156-5p
ASCRP3008796	50	ASCRP3008796	hsa_circRNA_032682	hsa_circ_0032682	exonic	chr14	-	75587212	75590926	NM_033116	NEK9	GATTGTTTCAGCAGTGAGCTGCATCCATAAAGCTGGAATCCTTCATAGGATGACTCACTG	hsa-miR-6868-3p	hsa-miR-6853-5p	hsa-miR-573	hsa-miR-4660	hsa-miR-8060
ASCRP3006674	50	ASCRP3006674	hsa_circRNA_015494	hsa_circ_0015494	exonic	chr1	+	180144455	180145168	NM_002826	QSOX1	CTGGAGCCTGCCAATTCTTCAAGGCCTTTACCAAGAACGGCTCGGGAGCAGTATTTCCAG	hsa-miR-4731-5p	hsa-miR-433-3p	hsa-miR-1275	hsa-miR-508-5p	hsa-miR-4665-5p
ASCRP3000347	50	ASCRP3000347	hsa_circRNA_005185	hsa_circ_0005185	exonic	chr14	-	30093357	30105700	NM_002742	PRKD1	AACAAAACAAGAAAGCCAGCTTCGTAATGAGGTTGCAATTCTACAGATTTGCTTAGCCCT	hsa-miR-222-3p	hsa-miR-7152-5p	hsa-miR-1248	hsa-miR-4713-5p	hsa-miR-3619-3p
ASCRP3007481	50	ASCRP3007481	hsa_circRNA_100867	hsa_circ_0023249	exonic	chr11	-	68527036	68529155	NM_001876	CPT1A	GAACCTCATCAATTTCCACATTTCTTCCAAGTTCTCTTGCCCTGAGACGGTGGAACAGAG	hsa-miR-515-5p	hsa-miR-519e-5p	hsa-miR-767-5p	hsa-miR-651-3p	hsa-miR-298
ASCRP3003077	50	ASCRP3003077	hsa_circRNA_101684	hsa_circ_0037511	exonic	chr16	-	2312278	2314761	NM_006711	RNPS1	ATGGATGGAGGCTGCTCTTTGGCGTAAATTGCAATCGATTAGGGATCGTTTCTCAGAATC	hsa-miR-762	hsa-miR-501-5p	hsa-miR-372-3p	hsa-miR-558	hsa-miR-515-3p
ASCRP3011926	50	ASCRP3011926	hsa_circRNA_000644	hsa_circ_0000861	antisense	chr18	-	77592249	77592394	TCONS_00026384	XLOC_012735	TGAGGTCTCACGGGTGAGGATGGGCAGGTGAGTGCAGGTGAGGATGGACAGGTGAGGAAG	hsa-miR-18a-3p	hsa-miR-214-5p	hsa-miR-412-3p	hsa-miR-670-3p	hsa-miR-22-3p
ASCRP3008311	50	ASCRP3008311	hsa_circRNA_100031	hsa_circ_0009577	exonic	chr1	-	8525984	8674745	NM_012102	RERE	GAGGACGAAGTGGTCCACAACTCCCAGGCCTGTTGCAGATCTCCAACTCCTGCTTTGTGT	hsa-miR-105-5p	hsa-miR-16-5p	hsa-miR-424-5p	hsa-miR-107	hsa-miR-103a-3p
ASCRP3003546	50	ASCRP3003546	hsa_circRNA_005528	hsa_circ_0005528	exonic	chr2	+	87114895	87115116	NR_037931	ANAPC1P1	CAACATGGCAGCTCTAAGGAAGAGAATGTTGTTTTAAAGTTCTCTGAACATGGGGGAACC	hsa-miR-5708	hsa-miR-4701-3p	hsa-miR-765	hsa-miR-4522	hsa-miR-513a-5p
ASCRP3007653	50	ASCRP3007653	hsa_circRNA_104781	hsa_circ_0087063	exonic	chr9	+	37425918	37426651	NM_012203	GRHPR	GAAGTGAAGAAGGGCCAATCTCAAAGTCATCAGCACCATGTCTGTGGGCATCGACCACTT	hsa-miR-873-3p	hsa-miR-127-3p	hsa-miR-361-3p	hsa-miR-1298-3p	hsa-miR-191-3p
ASCRP3008084	50	ASCRP3008084	hsa_circRNA_059914	hsa_circ_0059914	exonic	chr20	-	32878137	32881962	NM_000687	AHCY	GAGAAGGTGAACATCAAGCCGCAGGTGCAGTGGTCCAGCTGCAACATCTTCTCCACCCAG	hsa-miR-377-5p	hsa-miR-6086	hsa-miR-4756-3p	hsa-miR-103b	hsa-miR-767-3p
ASCRP3008984	50	ASCRP3008984	hsa_circRNA_005087	hsa_circ_0005087	exonic	chr1	+	27269150	27269556	NM_006600	NUDC	GCATCTGGAGAAGGATACTGAGGAAGATGAGGAGGAAGATGAGAAGGACAAAGGAAAACT	hsa-miR-197-3p	hsa-miR-324-3p	hsa-miR-4677-5p	hsa-miR-6884-3p	hsa-miR-1913
ASCRP3002954	50	ASCRP3002954	hsa_circRNA_102315	hsa_circ_0000835	exonic	chr18	+	19345732	19359646	NM_020774	MIB1	ATGACATTGTAGTACAGTATCCAAGTGGCAATAGGCATCAAGCATGATGGAACCATGTGT	hsa-miR-145-3p	hsa-miR-141-5p	hsa-miR-541-5p	hsa-miR-212-5p	hsa-miR-876-5p
ASCRP3000944	50	ASCRP3000944	hsa_circRNA_403150	nan	exonic	chr4	-	77977114	77987558	NM_006835	CCNI	AATTGGGATCTTCACACAGCCACACCATTGGATTTTCTTCATATTGTAGCTACAGCAAGC	hsa-miR-543	hsa-miR-6833-3p	hsa-miR-3916	hsa-miR-590-5p	hsa-miR-4768-5p
ASCRP3007780	50	ASCRP3007780	hsa_circRNA_104474	hsa_circ_0082179	exonic	chr7	+	128282270	128289036	NR_024368	LINC01000	GAATTTTCGTATACGTGGATTCCAGAGGGGTGACAGTGAAACCTGGATCTACCATGAAAG	hsa-miR-30b-3p	hsa-miR-512-5p	hsa-miR-20b-3p	hsa-miR-377-5p	hsa-miR-345-3p
ASCRP3001011	50	ASCRP3001011	hsa_circRNA_102510	hsa_circ_0008030	exonic	chr19	+	34685382	34706566	NM_015578	LSM14A	ACAAGAGACAAGTAGTTCGATCCTTTGGTACAGAAGACAGACCGACAGATCGTCCAATAC	hsa-miR-516a-5p	hsa-miR-526b-5p	hsa-miR-196b-3p	hsa-miR-608	hsa-miR-876-3p
ASCRP3011994	50	ASCRP3011994	hsa_circRNA_101713	hsa_circ_0037972	exonic	chr16	-	14693760	14698083	NM_002582	PARN	TGATGCTGTGGGATTTTCTAGAGTCATTCACGCCATTGCTAATTCGAAGGAGCGATATAT	hsa-miR-605-5p	hsa-miR-188-3p	hsa-miR-660-3p	hsa-miR-514a-5p	hsa-miR-517-5p
ASCRP3009783	50	ASCRP3009783	hsa_circRNA_103239	hsa_circ_0001235	exonic	chr22	-	41670603	41677086	NM_002883	RANGAP1	GGTCATCGCCAAGGCCTTAGAGAAGAAGTCGGAGTTGAAGTCTGCAGATCTCCAGGGGAG	hsa-miR-182-5p	hsa-miR-34a-5p	hsa-miR-504-5p	hsa-miR-647	hsa-miR-892a
ASCRP3005842	50	ASCRP3005842	hsa_circRNA_103532	hsa_circ_0006614	exonic	chr3	+	183493702	183508768	NM_018023	YEATS2	CTACACCAAACCCCATCTCTGGGAAAGCCACAGTATCCGATCTCCAGTCTGGCTCAGCTG	hsa-miR-608	hsa-miR-660-3p	hsa-miR-877-3p	hsa-miR-193b-5p	hsa-miR-92a-2-5p
ASCRP3004001	50	ASCRP3004001	hsa_circRNA_066874	hsa_circ_0066874	exonic	chr3	+	119219541	119236162	NM_016589	TIMMDC1	CACTCCATGAGCTAAAACTGGAAGAGTGTGAACAGCAGAGAATTTCAAAGGACCTTGCTA	hsa-miR-3194-5p	hsa-miR-504-3p	hsa-miR-4650-5p	hsa-miR-6811-5p	hsa-miR-200c-5p
ASCRP3009256	50	ASCRP3009256	hsa_circRNA_000543	hsa_circ_0000326	intronic	chr11	+	65272490	65272586	TCONS_l2_00004572	XLOC_l2_002352	GCTGGAGTAACTGGCATGTGAACAAGCTTTTTCTGTATTTACATACAAAGTCAGATCAGT	hsa-miR-338-3p	hsa-miR-9-3p	hsa-miR-16-2-3p	hsa-miR-320b	hsa-miR-320a
ASCRP3010807	50	ASCRP3010807	hsa_circRNA_089761	hsa_circ_0089761	exonic	chrM	-	7586	15888	uc022bqs.1	JA760602	TACTTGCGCTGCATGTGCCATAGGCCCATTTGAGTATTTTGTTTTCAATTAGGGAGATAG	hsa-miR-3529-3p	hsa-miR-6891-3p	hsa-miR-554	hsa-miR-5196-3p	hsa-miR-384
ASCRP3013497	50	ASCRP3013497	hsa_circRNA_049241	hsa_circ_0049241	exonic	chr19	+	10395790	10397291	NM_000201	ICAM1	TTTGTGTTAGTTAATAAAGCTTTCTCAACTGCCCCCCCCGGTATGAGATTGTCATCATCA	hsa-miR-4739	hsa-miR-1273g-3p	hsa-miR-17-3p	hsa-miR-5189-5p	hsa-miR-6775-3p
ASCRP3013234	50	ASCRP3013234	hsa_circRNA_401089	nan	exonic	chr12	-	122723133	122727055	NM_022916	VPS33A	TTGGATTATTACAAAAGAGAGATTCTCCAGGAAAGACACAATGCTAAGACCGTGGGGGAG	hsa-miR-3151-5p	hsa-miR-1225-3p	hsa-miR-4666a-3p	hsa-miR-584-5p	hsa-miR-3180-5p
ASCRP3008430	50	ASCRP3008430	hsa_circRNA_104288	hsa_circ_0079163	exonic	chr7	+	2402279	2402762	NM_003751	EIF3B	GAGTGGGATATTCCAGAGAAACAGCCTTTCAAAGACCTGGTATATTTTCCTGGAGTACGC	hsa-miR-613	hsa-miR-100-3p	hsa-miR-181b-2-3p	hsa-miR-380-5p	hsa-miR-22-5p
ASCRP3001459	50	ASCRP3001459	hsa_circRNA_020354	hsa_circ_0020354	exonic	chr10	-	126799558	126799662	NM_001329	CTBP2	ACGGACAGCCCATCGTGTGAACTATAGAGTTTGTGGACAGATTTATATTGGGTTTCATCA	hsa-miR-4741	hsa-miR-205-5p	hsa-miR-6876-3p	hsa-miR-4719	hsa-miR-618
ASCRP3012144	50	ASCRP3012144	hsa_circRNA_040466	hsa_circ_0040466	exonic	chr16	-	74493579	74503971	NM_012201	GLG1	TGCCTCAAGGTCAACCTGCTCAAGATCAAAACAGAATTGTGTAAAAAGGTGCAGATGAAG	hsa-miR-103a-2-5p	hsa-miR-6511b-5p	hsa-miR-4691-5p	hsa-miR-6792-3p	hsa-miR-212-5p
ASCRP3012248	50	ASCRP3012248	hsa_circRNA_404994	nan	intronic	chr12	-	39061910	39062584	ENST00000331366	CPNE8	TGCTTCTTGAAACCACCGTGCCCGGACCATTATGTGTTTTTTTCATAATTAGACACATGA	hsa-miR-548a-5p	hsa-miR-4803	hsa-miR-802	hsa-miR-548as-5p	hsa-miR-4765
ASCRP3000470	50	ASCRP3000470	hsa_circRNA_103990	hsa_circ_0003967	exonic	chr5	+	151169883	151170623	NM_005754	G3BP1	AACGTTTGTCCTTGCTCCTGAGATTTTATGGAAAGAACTCTTCTTATGTCCATGGGGGAT	hsa-miR-876-5p	hsa-miR-151a-3p	hsa-miR-489-3p	hsa-miR-496	hsa-miR-619-3p
ASCRP3003348	50	ASCRP3003348	hsa_circRNA_101553	hsa_circ_0000614	exonic	chr15	+	64410315	64411053	NM_003099	SNX1	ATTTGACAGTCGGTATAACTGATCCTGAGAAGATAGATGCCACAGTGGAGCTATCCTTGG	hsa-miR-26b-3p	hsa-miR-22-5p	hsa-miR-644a	hsa-miR-765	hsa-miR-660-3p
ASCRP3000351	50	ASCRP3000351	hsa_circRNA_100093	hsa_circ_0004808	exonic	chr1	-	22047528	22048257	NM_032236	USP48	AACAAAGCAACGGAAAGATGAACGGTAGCACCTTAAATAAAGTGAAAGCCCTGTGTAAGG	hsa-miR-22-5p	hsa-miR-617	hsa-miR-30e-3p	hsa-miR-544a	hsa-miR-30a-3p
ASCRP3004253	50	ASCRP3004253	hsa_circRNA_091692	hsa_circ_0091692	exonic	chrX	-	149940277	149984551	NM_001242614	CD99L2	CAGCAGGTCAAGAGCCATGGGACCACACCACCACCACCACAACCAATAGGCCAGGAACCA	hsa-miR-4529-5p	hsa-miR-876-3p	hsa-miR-4480	hsa-miR-6764-3p	hsa-miR-4685-5p
ASCRP3005122	50	ASCRP3005122	hsa_circRNA_055943	hsa_circ_0055943	exonic	chr2	-	106739425	106774574	NM_025076	UXS1	CCATGTGCTATGCCTACATGAAGCAGCTTTACCCAGAAATACCCACCAGTAAAGTTTTTA	hsa-miR-1204	hsa-miR-4491	hsa-miR-3591-5p	hsa-miR-4690-5p	hsa-miR-4762-3p
ASCRP3007237	50	ASCRP3007237	hsa_circRNA_029562	hsa_circ_0029562	exonic	chr12	-	133358881	133390005	NM_005895	GOLGA3	CTTTGGCCAAGAGGGAGGCAGACCTAGTCCAGTTGAACCTTCAGGCTCTACAGATTCTCC	hsa-miR-6772-3p	hsa-miR-1976	hsa-miR-4448	hsa-miR-6762-3p	hsa-miR-1184
ASCRP3009841	50	ASCRP3009841	hsa_circRNA_001059	hsa_circ_0000554	sense overlapping	chr14	+	74551677	74551959	NM_001024674	LIN52	GTAAAAGGACAGGGGGATGGCGTCTCCCACAGACGGTAAGAGCCGGCTTAGAGATCTTTG	hsa-miR-423-5p	hsa-miR-150-3p	hsa-miR-612	hsa-miR-567	hsa-miR-558
ASCRP3003709	50	ASCRP3003709	hsa_circRNA_086159	hsa_circ_0086159	exonic	chr8	-	146015153	146017525	NM_000973	RPL8	CAATAAAGTTTGTGTTTATGCCAGACCCGTCGCCATGGGCCGTGTGATCCGTGGACAGAG	hsa-miR-1538	hsa-miR-4753-3p	hsa-miR-4701-5p	hsa-miR-3194-5p	hsa-miR-5008-5p
ASCRP3003583	50	ASCRP3003583	hsa_circRNA_105038	hsa_circ_0091894	exonic	chrX	-	153581139	153581292	NM_001456	FLNA	CAACTACATCATCAACATCAAGTTTGCCGACCAGCACGTGCCTGGCTATGGTGGGCTCAG	hsa-miR-134-3p	hsa-miR-149-5p	hsa-miR-504-5p	hsa-miR-339-5p	hsa-miR-329-5p
ASCRP3004131	50	ASCRP3004131	hsa_circRNA_100017	hsa_circ_0000008	exonic	chr1	-	1747194	1756938	NM_002074	GNB1	CAGACTCCAGATCTCACATTCTTGAAGGTGGCATTGAAGAGCACTAAGATCGGAAGATGA	hsa-miR-660-3p	hsa-miR-152-3p	hsa-miR-764	hsa-miR-148b-3p	hsa-miR-30c-1-3p
ASCRP3002897	50	ASCRP3002897	hsa_circRNA_104722	hsa_circ_0085923	exonic	chr8	-	145011146	145011239	NM_000445	PLEC	ATCTGGACAATCATTCTGCACTTCCAGGTGAAGCTGGTGAACATCAGGAATGATGACATC	hsa-miR-580-5p	hsa-miR-198	hsa-miR-656-5p	hsa-miR-219a-5p	hsa-miR-758-5p
ASCRP3010459	50	ASCRP3010459	hsa_circRNA_000571	hsa_circ_0000040	intronic	chr1	+	29241511	29241652	ENST00000343067	EPB41	GTTTCAGACGGGGAAGGGGTTGCGTCGCGGGAGTGTTGGAAAGTTAGGCTTGAGATGTAT	hsa-miR-29b-2-5p	hsa-miR-210-5p	hsa-miR-126-3p	hsa-miR-106b-3p	hsa-miR-501-3p
ASCRP3003113	50	ASCRP3003113	hsa_circRNA_080790	hsa_circ_0080790	exonic	chr7	-	75956107	75988342	NM_012479	YWHAG	ATGTAGCTGTCGTACATTGAGCAAATAAACTTACAGATCTGACGCCAGTGAGGGGGTTGT	hsa-miR-3916	hsa-miR-6758-3p	hsa-miR-7158-5p	hsa-miR-6892-3p	hsa-miR-4668-5p
ASCRP3012947	50	ASCRP3012947	hsa_circRNA_104290	hsa_circ_0079166	exonic	chr7	+	2404006	2404164	NM_003751	EIF3B	TTCAGCTTATTGACTTCTCACCTTGTGAAAGAGATGGACAGAGACGTATGTGCGTTGGTC	hsa-miR-146a-3p	hsa-let-7b-5p	hsa-miR-188-5p	hsa-miR-515-3p	hsa-miR-519e-3p
ASCRP3012906	50	ASCRP3012906	hsa_circRNA_103827	hsa_circ_0008621	exonic	chr5	-	43292575	43297268	NM_002130	HMGCS1	TTCAAACATAGCAACTGAGGGCTTCGTGGGACACATATGCAACATGCCTATGATTTTTAC	hsa-miR-411-5p	hsa-miR-625-3p	hsa-miR-129-5p	hsa-miR-205-5p	hsa-miR-532-5p
ASCRP3012802	50	ASCRP3012802	hsa_circRNA_104406	hsa_circ_0080649	exonic	chr7	+	74524751	74528329	NM_173537	GTF2IRD2	TTAATGCCAGGACGGATTTTCAGAAAGATTTTGCAAAATACTGGATCATGGCCCAGGTAG	hsa-miR-518c-3p	hsa-miR-518f-3p	hsa-miR-518b	hsa-miR-518d-3p	hsa-miR-518a-3p
ASCRP3005563	50	ASCRP3005563	hsa_circRNA_006491	hsa_circ_0006491	exonic	chr18	+	42281139	42281797	NM_015559	SETBP1	CGAAGGAGGAAGAAAGAAGCCACTCCAAAAAGAAGTTGCAGATCTGATCTCTTCTGAACA	hsa-miR-6829-3p	hsa-miR-6846-5p	hsa-miR-6875-3p	hsa-miR-3127-3p	hsa-miR-1976
ASCRP3007567	50	ASCRP3007567	hsa_circRNA_062857	hsa_circ_0062857	exonic	chr22	-	31329452	31354680	NM_014941	MORC2	GAAGAGGACTCGGCTGACCTCAAGAGAGCTCAGAAAGAACCACTCACGAATTCTTGTTTG	hsa-miR-1248	hsa-miR-4778-3p	hsa-miR-877-3p	hsa-miR-5193	hsa-miR-6846-5p
ASCRP3001127	50	ASCRP3001127	hsa_circRNA_059880	hsa_circ_0059880	exonic	chr20	+	32354656	32358098	NM_032819	ZNF341	ACAGCCTCCTGCCACAGCACAGCCCCAAGAAGGACAATGCCGTCTACAAGGTTGGGCCAG	hsa-miR-6868-3p	hsa-miR-6780b-5p	hsa-miR-1248	hsa-miR-608	hsa-miR-4763-3p
ASCRP3010383	50	ASCRP3010383	hsa_circRNA_102231	hsa_circ_0046263	exonic	chr17	-	79813017	79813462	NM_000918	P4HB	GTTCTCCAAATACCAGCTCGACAAAGATGGGGTTGTCCTCTTTAAGAAGCTGGCAGAGAG	hsa-miR-1301-3p	hsa-miR-103a-2-5p	hsa-miR-541-5p	hsa-miR-133a-5p	hsa-miR-598-5p
ASCRP3004154	50	ASCRP3004154	hsa_circRNA_103622	hsa_circ_0002590	exonic	chr4	+	39739039	39776553	NM_005339	UBE2K	CAGAGCCAGATGATCCACAGGATGCTGTAGTAGCAAATCAGACGAGCAAAAATCAAATTA	hsa-miR-1301-3p	hsa-miR-22-3p	hsa-miR-651-5p	hsa-miR-452-3p	hsa-miR-149-5p
ASCRP3013589	50	ASCRP3013589	hsa_circRNA_404285	nan	exonic	chr9	+	131744827	131745829	NM_015354	NUP188	TTTTTACCATTTGTGGCCCATCCTGTCTCCAGCCTGAGTCAGATGATTAGGGGGTCAAAC	hsa-miR-16-5p	hsa-miR-4524a-3p	hsa-miR-424-5p	hsa-miR-653-5p	hsa-miR-654-5p
ASCRP3011245	50	ASCRP3011245	hsa_circRNA_000323	hsa_circ_0000323	antisense	chr11	+	64846522	64847170	NM_080668	CDCA5	TCAGGGTTCGGCACAGGAGTGCTGGTGGGGGTGGCTATGTACAGGACAGGAGGGAGAGTC	hsa-miR-4758-5p	hsa-miR-6791-5p	hsa-miR-762	hsa-miR-6804-3p	hsa-miR-637
ASCRP3009578	50	ASCRP3009578	hsa_circRNA_102939	hsa_circ_0003273	exonic	chr2	-	230723487	230744844	NM_004238	TRIP12	GGCCAAATTAGCAATGAATGGTAGTGTCTAGAAAGGGTATGTCCCTTCAAGAGAGAGGTG	hsa-miR-627-3p	hsa-miR-514a-5p	hsa-miR-329-5p	hsa-miR-762	hsa-miR-298
ASCRP3012822	50	ASCRP3012822	hsa_circRNA_075281	hsa_circ_0075281	exonic	chr5	-	179043126	179043219	NM_005520	HNRNPH1	TTACGGAGGCGGCTACGGTGGCCAGAGCAGCATGAGTGGATACGCAAACCAGTCCAGCTA	hsa-miR-6746-3p	hsa-miR-6787-3p	hsa-miR-6805-3p	hsa-miR-4701-5p	hsa-miR-5691
ASCRP3008613	50	ASCRP3008613	hsa_circRNA_079048	hsa_circ_0079048	exonic	chr7	-	716865	720363	NM_002735	PRKAR1B	GATGACAACGAGAGGAGGAAGAAAACAGGCAGATTTTGGCGCGGCAAAAGTCAAACTCAC	hsa-miR-5193	hsa-miR-6791-3p	hsa-miR-654-5p	hsa-miR-6829-3p	hsa-miR-6871-5p
ASCRP3013066	50	ASCRP3013066	hsa_circRNA_102911	hsa_circ_0001099	exonic	chr2	-	215645283	215657169	NM_000465	BARD1	TTCTATTAAGTAATTGTGTAAGTGACTGCATTGGAACTGGATGTCCAGTGTGTTACACCC	hsa-miR-1264	hsa-miR-129-5p	hsa-miR-136-5p	hsa-miR-181a-5p	hsa-miR-181b-5p
ASCRP3012298	50	ASCRP3012298	hsa_circRNA_103757	hsa_circ_0008618	exonic	chr4	-	151719232	151738409	NM_006726	LRBA	TGGAATTGGTTATGCTACTGTGTTCTCAGAAGTGTCATTGTTGCAGCAAAAAAGTCAGCA	hsa-miR-185-3p	hsa-miR-19b-3p	hsa-miR-497-3p	hsa-miR-19a-3p	hsa-miR-558
ASCRP3000708	50	ASCRP3000708	hsa_circRNA_008337	hsa_circ_0008337	exonic	chr8	-	62546241	62596747	NM_004318	ASPH	AAGTAAGCATTTTTCCTGTGGAAGAACAGCAGGAAGTACCACCAGAGACAAAGCATGGAG	hsa-miR-22-5p	hsa-miR-3692-5p	hsa-miR-670-3p	hsa-miR-384	hsa-miR-598-3p
ASCRP3002169	50	ASCRP3002169	hsa_circRNA_003484	hsa_circ_0003484	exonic	chr2	-	215657020	215661841	NM_000465	BARD1	AGCTTCGAAATTTGCTACATGACAATGAGCTGTCAGTACTAACATTCTGAGAGAGCCTGT	hsa-miR-5195-3p	hsa-miR-145-5p	hsa-miR-3925-3p	hsa-miR-643	hsa-miR-4704-3p
ASCRP3005150	50	ASCRP3005150	hsa_circRNA_405807	nan	exonic	chr19	-	52380534	52384130	NM_032679	ZNF577	CCCACAGTCAAATCTGTCCAGGTTCTGGCCTATAGGAACAAGACATTTTCAGTAATGGAA	hsa-miR-6868-3p	hsa-miR-4511	hsa-miR-1237-3p	hsa-miR-4448	hsa-miR-4753-3p
ASCRP3008153	50	ASCRP3008153	hsa_circRNA_103176	hsa_circ_0062545	exonic	chr22	-	24002051	24026054	NR_024448	GUSBP11	GAGAGCTCATCTGGAATTTTGCCGATTTCATGACTAACCAGTGACCTGCTGAAGCTCACA	hsa-miR-509-5p	hsa-miR-134-5p	hsa-miR-181b-3p	hsa-miR-194-3p	hsa-miR-887-5p
ASCRP3010580	50	ASCRP3010580	hsa_circRNA_102795	hsa_circ_0004029	exonic	chr2	-	106761645	106782539	NM_025076	UXS1	TAACCACGACGTGGTGGAGCCCCTCTACATCGAGGCTGTTTGGGGCAACTTCGTTAATAT	hsa-miR-29a-5p	hsa-miR-140-5p	hsa-miR-203a-5p	hsa-miR-668-5p	hsa-miR-302c-3p
ASCRP3005561	50	ASCRP3005561	hsa_circRNA_075494	hsa_circ_0075494	exonic	chr6	+	3017117	3017219	NM_000904	NQO2	CGAAGACAGGAGTCAATGGAGATTCTCGATACTTCCTGTGGCCACTCCAGGGTAAACTAG	hsa-miR-3177-5p	hsa-miR-6836-3p	hsa-miR-493-5p	hsa-miR-5699-3p	hsa-miR-4665-3p
ASCRP3008256	50	ASCRP3008256	hsa_circRNA_102974	hsa_circ_0001122	exonic	chr2	+	242374376	242375953	NM_014808	FARP2	GAGCTCTGACTGCAGACCTACCAAAACAGTGGAAGAACTCAGAAACAACTAGTAGATTAT	hsa-miR-431-5p	hsa-miR-17-3p	hsa-miR-515-3p	hsa-miR-511-5p	hsa-miR-205-5p
ASCRP3011914	50	ASCRP3011914	hsa_circRNA_401275	nan	exonic	chr14	-	68126447	68129252	NM_006370	VTI1B	TGAGCATATGAAGAAAAGAAGAAATTGATCAGGGATTTTGATGAAAAGCAACAGGAAGCA	hsa-miR-335-3p	hsa-miR-6890-5p	hsa-miR-5705	hsa-miR-6791-3p	hsa-miR-5193
ASCRP3003638	50	ASCRP3003638	hsa_circRNA_103829	hsa_circ_0072387	exonic	chr5	-	43294157	43297268	NM_002130	HMGCS1	CAAGATGCTACACCGGGGCTTCGTGGGACACATATGCAACATGCCTATGATTTTTACAAG	hsa-miR-625-3p	hsa-miR-129-5p	hsa-miR-532-5p	hsa-miR-548c-3p	hsa-let-7c-5p
ASCRP3008783	50	ASCRP3008783	hsa_circRNA_007149	hsa_circ_0007149	exonic	chr4	-	1221986	1235307	NM_001012614	CTBP1	GATTGGCAGTGGTTTTGACAACATCGACATCAAGTCGGCCGGGGATTTAGTAAGACTTTG	hsa-miR-5003-3p	hsa-miR-1909-3p	hsa-miR-6722-3p	hsa-miR-3648	hsa-miR-4512
ASCRP3010310	50	ASCRP3010310	hsa_circRNA_100157	hsa_circ_0011462	exonic	chr1	-	33478807	33480195	NM_013411	AK2	GTGTTCGCAAGCATCCTAGCAGCCTTCTCCAAAGCCACATGCTGATTCACCCCAAGAGTG	hsa-miR-335-3p	hsa-miR-23a-5p	hsa-miR-608	hsa-miR-452-3p	hsa-miR-574-5p
ASCRP3002800	50	ASCRP3002800	hsa_circRNA_092476	hsa_circ_0000963	exonic	chr19	-	57967020	57967550	ENST00000596831	AC004076.9	ATCATGGTCCTGGGATACCTCAGACAATGGCAGCTTTTGGATTGAAATATTTGCTGAATG	hsa-miR-5007-5p	hsa-miR-760	hsa-miR-4722-5p	hsa-miR-545-3p	hsa-miR-4527
ASCRP3006167	50	ASCRP3006167	hsa_circRNA_101153	hsa_circ_0028299	exonic	chr12	+	112171726	112171872	NM_025247	ACAD10	CTCATTACCTGCCATCCAGTTTTCCCGTGCTGAGAGGCTCGACAACCTGGTGTTTCATCC	hsa-miR-134-3p	hsa-miR-561-5p	hsa-miR-211-3p	hsa-miR-412-5p	hsa-let-7e-5p
ASCRP3013485	50	ASCRP3013485	hsa_circRNA_062400	hsa_circ_0062400	exonic	chr22	+	21271713	21308037	NM_005207	CRKL	TTTGTATATTGTCTCAATAAAACTTGCATCAGCCGGTGGTGGCGGCAGCCGGAGGGGGAG	hsa-miR-7843-5p	hsa-miR-4656	hsa-miR-6768-3p	hsa-miR-4436b-3p	hsa-miR-6511a-5p
ASCRP3007838	50	ASCRP3007838	hsa_circRNA_102001	hsa_circ_0005415	exonic	chr17	-	20907514	20908303	NM_015276	USP22	GACAGCGAAGGCAAAGAGAGCAGGATGAATGGACAGTACCAGCAGCCCACGGACAGTCTC	hsa-miR-485-5p	hsa-miR-138-5p	hsa-miR-320a	hsa-miR-320b	hsa-miR-876-3p
ASCRP3003534	50	ASCRP3003534	hsa_circRNA_103392	hsa_circ_0001974	exonic	chr3	-	53267171	53269190	NM_001064	TKT	CAACAGCCATCATTGCCAAGACCTTCAAGGGCCGAGGGATCACGGCTACCGAGTCTATTG	hsa-miR-668-3p	hsa-miR-194-3p	hsa-miR-182-5p	hsa-miR-588	hsa-miR-494-5p
ASCRP3002561	50	ASCRP3002561	hsa_circRNA_086474	hsa_circ_0086474	exonic	chr9	-	19376253	19378916	NM_001010	RPS6	ATAAATAAGATCAGACTCTGGGTTATGTGGTCCGAATCAGTGGTGGGAACGACAAACAAG	hsa-miR-6809-3p	hsa-miR-3937	hsa-miR-6832-5p	hsa-miR-103a-2-5p	hsa-miR-1248
ASCRP3006285	50	ASCRP3006285	hsa_circRNA_000042	hsa_circ_0000036	intronic	chr1	+	28199932	28200152	ENST00000328928	THEMIS2	CTCGCAGTGGGGGAGATGGAGGTGGAGGAGAGAGATGCTGTGTGGGGGTGCGGGTTCCTT	hsa-miR-498	hsa-miR-601	hsa-miR-328-3p	hsa-miR-129-5p	hsa-miR-433-3p
ASCRP3006287	50	ASCRP3006287	hsa_circRNA_102409	hsa_circ_0006392	exonic	chr19	+	3425103	3435205	NM_005597	NFIC	CTCGCCCACGAGTAGCAGCCGCAACTGGACGGAGGACATGGAAGGAGATGCAGAGCAAAG	hsa-miR-92a-1-5p	hsa-miR-145-5p	hsa-miR-612	hsa-miR-890	hsa-miR-22-5p
ASCRP3006733	50	ASCRP3006733	hsa_circRNA_000120	hsa_circ_0000120	exonic	chr1	+	117944807	118009049	NM_006699	MAN1A2	CTGGGGTCAGTGGAAGAGGAAGAACGTCTGAGAAATAAAATTCGAGCTGATCATGAGAAG	hsa-miR-5697	hsa-miR-1244	hsa-miR-26b-5p	hsa-miR-6873-3p	hsa-miR-3157-5p
ASCRP3007327	50	ASCRP3007327	hsa_circRNA_040203	hsa_circ_0040203	exonic	chr16	-	70301561	70302282	NM_001605	AARS	GAAAATTCAGAGCCTGGGAGACAGCAAGACCATTCCCGATATGTGTTGAGACGGATTCTC	hsa-miR-4778-3p	hsa-miR-4713-5p	hsa-miR-526b-5p	hsa-miR-1256	hsa-miR-6764-5p
ASCRP3010519	50	ASCRP3010519	hsa_circRNA_003552	hsa_circ_0003552	exonic	chr18	+	33775219	33783152	NM_017947	MOCOS	TAAAACATGGATTTGACACCCTAGAGCGCCTCACAGGAACTGTCTATCTTGACCATGCAG	hsa-miR-3064-5p	hsa-miR-330-5p	hsa-miR-3921	hsa-miR-4303	hsa-miR-519d-5p
ASCRP3009718	50	ASCRP3009718	hsa_circRNA_104246	hsa_circ_0002987	exonic	chr6	+	158850767	158873300	NM_020245	TULP4	GGGCTGAAAGGTGAGTGATTTCACGTGGAGCCATGATGGAACTCAAGCACTTATTTCCTA	hsa-miR-455-3p	hsa-miR-611	hsa-miR-199b-5p	hsa-miR-511-5p	hsa-miR-302c-3p
ASCRP3007511	50	ASCRP3007511	hsa_circRNA_100832	hsa_circ_0022378	exonic	chr11	-	61574135	61578547	NM_013402	FADS1	GAAGAAAAAATATATGCCGTACAACCACCAGCACAAATACTTCTTCCTAAGCCCAGGCTG	hsa-miR-218-1-3p	hsa-miR-193a-5p	hsa-miR-764	hsa-miR-876-3p	hsa-miR-138-5p
ASCRP3008739	50	ASCRP3008739	hsa_circRNA_017693	hsa_circ_0017693	exonic	chr10	+	11789347	11791591	NM_024693	ECHDC3	GATTACCATGCCGAAGTATTTCAGACCTGTTCCAAGGAACATCGTCTTGAGCAATCCCAA	hsa-miR-6772-3p	hsa-miR-513b-3p	hsa-miR-6854-3p	hsa-miR-6780a-3p	hsa-miR-103a-2-5p
ASCRP3010636	50	ASCRP3010636	hsa_circRNA_400433	nan	exonic	chr1	+	230379051	230381896	NM_004481	GALNT2	TAATATGGACAACTTTCAGTATGTGGGGGCATCTGCTGACTTGAAGGGCGGCCTCATGCG	hsa-miR-665	hsa-miR-3184-5p	hsa-miR-6774-5p	hsa-miR-5190	hsa-miR-3912-5p
ASCRP3003934	50	ASCRP3003934	hsa_circRNA_104692	hsa_circ_0085616	exonic	chr8	-	131370262	131374017	NM_001247996	ASAP1	CACCGTCACGCTGCTGGAGGAGATATCCAGGAATGATTTTCAGAGTATTTGAGAAAATGA	hsa-miR-485-5p	hsa-miR-323a-5p	hsa-miR-510-3p	hsa-miR-532-5p	hsa-miR-1301-3p
ASCRP3005782	50	ASCRP3005782	hsa_circRNA_102433	hsa_circ_0006382	exonic	chr19	+	8520288	8528570	NM_005968	HNRNPM	CTAAACAAGCATAGTCTGAGCGGAAGACCACTGAAAGTCAAAGAATGAAGGAGAACGACC	hsa-miR-567	hsa-miR-138-2-3p	hsa-miR-409-5p	hsa-miR-335-3p	hsa-miR-211-5p
ASCRP3009504	50	ASCRP3009504	hsa_circRNA_101719	hsa_circ_0038090	exonic	chr16	+	16110352	16127027	NM_004996	ABCC1	GGATCACAGGGATGCCCAGGTGGACCTGTTTCGTGACATCACTTTCTACGTCTACTTTTC	hsa-miR-612	hsa-miR-422a	hsa-miR-411-5p	hsa-miR-378a-3p	hsa-miR-378d
ASCRP3008045	50	ASCRP3008045	hsa_circRNA_103512	hsa_circ_0001361	exonic	chr3	+	171830241	171851336	NM_022763	FNDC3B	GACTTTCACAATAAGAGCAGAGGATGGAACACTTCAGTGCATTCAAGGAAGCCAGTTGAG	hsa-miR-93-3p	hsa-miR-525-5p	hsa-miR-1296-3p	hsa-miR-370-3p	hsa-miR-520a-5p
ASCRP3011611	50	ASCRP3011611	hsa_circRNA_000993	hsa_circ_0001887	sense overlapping	chr9	-	125930467	125936121	NM_018387	STRBP	TCTGAAGTGTCAAGATAAATGTTAATTCTGGGATCAAGGTGGTCGGACATTGTGTGGTGT	hsa-miR-224-5p	hsa-miR-590-3p	hsa-miR-1468-3p	hsa-miR-376c-3p	hsa-miR-561-3p
ASCRP3003430	50	ASCRP3003430	hsa_circRNA_104112	hsa_circ_0076522	exonic	chr6	+	43417159	43417272	NM_033450	ABCC10	CAAACGCTTTGCCAACAAGACAGTGCTGACCATTGCCCATAGATCCTGTGTATCGATGAG	hsa-miR-383-3p	hsa-miR-511-5p	hsa-miR-646	hsa-miR-505-3p	hsa-miR-182-5p
ASCRP3012928	50	ASCRP3012928	hsa_circRNA_101639	hsa_circ_0036688	exonic	chr15	+	89698597	89698765	NM_007011	ABHD2	TTCACCTATGATGATATCACCATGGTCATCTGCCCTGGAATTGCCAATCACAGCGAGAAG	hsa-miR-409-3p	hsa-miR-203a-5p	hsa-miR-182-5p	hsa-miR-106b-5p	hsa-miR-20a-5p
ASCRP3012929	50	ASCRP3012929	hsa_circRNA_101638	hsa_circ_0036683	exonic	chr15	+	89656955	89698765	NM_007011	ABHD2	TTCACCTATGCTTTTAGGTTTGTTTGAATAAGAGATCTGACCTGACCGGCCCAACTGTAC	hsa-miR-409-3p	hsa-miR-206	hsa-miR-141-5p	hsa-miR-338-3p	hsa-miR-626
ASCRP3005757	50	ASCRP3005757	hsa_circRNA_404935	nan	exonic	chr11	+	113933932	113935290	NM_006006	ZBTB16	CGTGTGTGGGGTCGAGCTTCCTGATAACGAGGCTGTGGAGCAGCACAGCCTCCTCTATTG	hsa-miR-6764-5p	hsa-miR-1915-3p	hsa-miR-760	hsa-miR-3124-3p	hsa-miR-6741-3p
ASCRP3003929	50	ASCRP3003929	hsa_circRNA_063179	hsa_circ_0063179	exonic	chr22	+	37328806	37330036	NM_000395	CSF2RB	CACCGAGTCGGTCCAGATGGCCCCTCCATCCCTCAACGTGACCAAGGATGGAGACAGCTA	hsa-miR-5699-3p	hsa-miR-6515-5p	hsa-miR-7974	hsa-miR-6840-3p	hsa-miR-136-5p
ASCRP3007962	50	ASCRP3007962	hsa_circRNA_100667	hsa_circ_0000255	exonic	chr10	-	103432671	103436193	NM_022039	FBXW4	GACGGCCAAGGATGACCAGTGTCCCAGTGAAGGAACGAGTGAAGGTGTCTCAGAACTGGA	hsa-miR-660-3p	hsa-miR-217	hsa-miR-1298-3p	hsa-miR-15b-3p	hsa-miR-571
ASCRP3005088	50	ASCRP3005088	hsa_circRNA_008623	hsa_circ_0008623	exonic	chr1	+	151212430	151215043	NM_003557	PIP5K1A	CCAGTTTCTCACCTCTAGTTGGAGAGACTTTGCAAATGCTAACTACAAGGACACTGTCTC	hsa-miR-6859-5p	hsa-miR-653-3p	hsa-miR-4257	hsa-miR-4792	hsa-miR-6855-5p
ASCRP3004622	50	ASCRP3004622	hsa_circRNA_103383	hsa_circ_0065871	exonic	chr3	+	50677796	50679763	NM_004635	MAPKAPK3	CATCCAGTTTCTGCACAGCCATAACATTGCCCACCGAGATGTCAAGCTCCTGTATGACAG	hsa-miR-34a-5p	hsa-miR-34c-5p	hsa-miR-197-3p	hsa-miR-889-5p	hsa-miR-93-3p
ASCRP3011196	50	ASCRP3011196	hsa_circRNA_101407	hsa_circ_0032683	exonic	chr14	-	75590748	75590926	NM_033116	NEK9	TCACTTCATGGACAATACCACGCTGCTGATTGAGCTGGAATATTGTAATGGATGACTCAC	hsa-miR-573	hsa-miR-503-5p	hsa-miR-34a-3p	hsa-miR-212-3p	hsa-miR-885-3p
ASCRP3008147	50	ASCRP3008147	hsa_circRNA_102378	hsa_circ_0003423	exonic	chr18	+	56601664	56621031	NM_018181	ZNF532	GAGAGATGTGTACATATCCCACGTGAGGAAGGAGCACGGGAAGAAGACTTGCACTATCTG	hsa-miR-29b-1-5p	hsa-miR-216a-3p	hsa-miR-449c-5p	hsa-miR-597-3p	hsa-miR-589-5p
ASCRP3002294	50	ASCRP3002294	hsa_circRNA_103046	hsa_circ_0007632	exonic	chr20	-	34312491	34313077	NM_004902	RBM39	AGGCGTGCCAATCATAGTACAGGCATCACAGAGAACCTATTGATAATTTAACTCCTGAGG	hsa-miR-605-5p	hsa-let-7f-2-3p	hsa-miR-448	hsa-miR-509-3p	hsa-miR-623
ASCRP3000368	50	ASCRP3000368	hsa_circRNA_002971	hsa_circ_0002971	exonic	chr6	+	158288578	158296208	NM_016224	SNX9	AACAATCACCAGGCTCGGGTTATGTATGATTTTGCTGCTGAACCTGGAAATAATGAACTG	hsa-miR-6849-3p	hsa-miR-4778-3p	hsa-miR-3620-5p	hsa-miR-513a-3p	hsa-miR-513c-3p
ASCRP3009450	50	ASCRP3009450	hsa_circRNA_103110	hsa_circ_0004771	exonic	chr21	-	16386664	16415895	NM_003489	NRIP1	GGAGACAGACGGAAGTGTTTGGATTGTGAGCTATTTCAGAACTGTTCTCAGGACTCATTA	hsa-miR-653-5p	hsa-miR-339-5p	hsa-miR-330-5p	hsa-miR-595	hsa-miR-629-3p
ASCRP3011566	50	ASCRP3011566	hsa_circRNA_003963	hsa_circ_0003963	exonic	chr2	-	215609790	215661841	NM_000465	BARD1	TCTCAATGGATGCTGGATTCTAAAATTTGAATTACTAACATTCTGAGAGAGCCTGTGTGT	hsa-miR-153-5p	hsa-miR-3942-5p	hsa-miR-217	hsa-miR-4703-5p	hsa-miR-4659b-3p
ASCRP3004591	50	ASCRP3004591	hsa_circRNA_402670	nan	exonic	chr21	-	44492094	44493451	NM_000071	CBS	CATCACCACACTGCCCCGATCCCATGACAGATTCTGTTGTCACGTCTCCTTACAGAGTTT	hsa-miR-637	hsa-miR-3127-3p	hsa-miR-6756-3p	hsa-miR-6810-5p	hsa-miR-486-3p
ASCRP3007444	50	ASCRP3007444	hsa_circRNA_101899	hsa_circ_0000724	exonic	chr16	-	87782278	87795646	NM_017566	KLHDC4	GAACAAGTCAAGAAGACCTGGAAGCGCTCATAGCCCATTTCCAGACACTCGATGCCAAGA	hsa-miR-519d-5p	hsa-miR-328-5p	hsa-miR-668-5p	hsa-miR-541-3p	hsa-miR-561-3p
ASCRP3010055	50	ASCRP3010055	hsa_circRNA_103670	hsa_circ_0006168	exonic	chr4	-	78694234	78697546	NM_144571	CNOT6L	GTCGGCTCTTCCAGCTACAAACTCTAGGTTTGAAAGACTAATAGGGATGCCAAAGGAAAA	hsa-miR-570-5p	hsa-miR-592	hsa-miR-542-3p	hsa-miR-628-5p	hsa-miR-148b-5p
ASCRP3012010	50	ASCRP3012010	hsa_circRNA_092459	hsa_circ_0000881	exonic	chr19	+	5653125	5654467	NM_002967	SAFB	TGATTAGTGTAAAAACGTCCGGGTCCAAAGAGAGAGTGGTGGGCGCCAAGGTTGTGACAA	hsa-miR-6773-3p	hsa-miR-627-3p	hsa-miR-6755-3p	hsa-miR-7107-3p	hsa-miR-194-5p
ASCRP3000859	50	ASCRP3000859	hsa_circRNA_103469	hsa_circ_0004271	exonic	chr3	+	128984391	128985942	NM_016128	COPG1	AATGAAGAGATGTTACCCAGTATCTTGGTGTTGCTGAAGAGGGTGGCTTTGAGTATAAGC	hsa-miR-146b-3p	hsa-miR-383-3p	hsa-miR-576-3p	hsa-miR-502-5p	hsa-miR-509-3p
ASCRP3007727	50	ASCRP3007727	hsa_circRNA_101430	hsa_circ_0033024	exonic	chr14	-	93483020	93542964	NM_014216	ITPK1	GAATGATAGCCAGTCCCTGGAGCTGGTGCACAGGTTCCAGGAAGCGAGGGATGGAGGTTG	hsa-miR-892b	hsa-miR-185-3p	hsa-miR-593-5p	hsa-miR-561-5p	hsa-miR-211-3p
ASCRP3002744	50	ASCRP3002744	hsa_circRNA_038343	hsa_circ_0038343	exonic	chr16	+	19627435	19644494	NM_020314	C16orf62	ATCAAGCACATGACTCCAGATCGTGCATTTGAAGATTCCTACCCCCAGGTGGGAATGGAA	hsa-miR-6888-5p	hsa-miR-489-3p	hsa-miR-4716-3p	hsa-miR-7112-3p	hsa-miR-4739
ASCRP3004966	50	ASCRP3004966	hsa_circRNA_044837	hsa_circ_0044837	exonic	chr17	+	57409052	57430887	NM_001005404	YPEL2	CCAATCATGATGAACTAATTTCCAAGGCCGCGGCGGTGGCGGAGACTGTGGCTTTAAGAG	hsa-miR-6812-5p	hsa-miR-5787	hsa-miR-6819-5p	hsa-miR-4632-5p	hsa-miR-608
ASCRP3005945	50	ASCRP3005945	hsa_circRNA_000457	hsa_circ_0000457	exonic	chr12	+	123465675	123467085	NM_016638	ARL6IP4	CTAGAGGAAATCGTAACCAAAGAACGACACAGAGAGATCAACAAGCCCGCGGCGCCATGG	hsa-miR-4778-3p	hsa-miR-6809-3p	hsa-miR-7847-3p	hsa-miR-6881-3p	hsa-miR-6875-3p
ASCRP3003650	50	ASCRP3003650	hsa_circRNA_000150	hsa_circ_0000150	exonic	chr1	+	167659285	167667079	NM_052862	RCSD1	CAAGCCGGAGAAATCACCACCCAATGCGAGCCACCCTCCTAAATTCAAGGTCAAGAGCTC	hsa-miR-877-3p	hsa-miR-5193	hsa-miR-3620-5p	hsa-miR-6780a-3p	hsa-miR-6846-5p
ASCRP3011389	50	ASCRP3011389	hsa_circRNA_000167	hsa_circ_0000518	sense overlapping	chr14	-	20811404	20811554	NR_002312	RPPH1	TCCCTGAGCTTCGGGGAGGTGAGTTCCCAGAGAACGGGGCTCCGCGCGAGCTCATCAGTG	hsa-miR-330-5p	hsa-miR-328-3p	hsa-miR-127-5p	hsa-miR-326	hsa-miR-1296-5p
ASCRP3001605	50	ASCRP3001605	hsa_circRNA_100977	hsa_circ_0002089	exonic	chr11	+	120347369	120348235	NM_015313	ARHGEF12	ACTGGTTTGCAGAGTCCAGATAACAAAGCTTTATTCGTCATTTCCATGTCAGACAATGGC	hsa-miR-103a-2-5p	hsa-miR-335-3p	hsa-miR-130b-5p	hsa-miR-339-3p	hsa-miR-605-5p
ASCRP3004032	50	ASCRP3004032	hsa_circRNA_009618	hsa_circ_0009618	exonic	chr1	-	8923293	8928116	NM_001428	ENO1	CACTGGGCAGAAACTGAACGTCACAGAACAAGAGAAGATTGACAAACTGATGATCGAGAT	hsa-miR-3157-5p	hsa-miR-6131	hsa-miR-6729-3p	hsa-miR-616-3p	hsa-miR-8083
ASCRP3004489	50	ASCRP3004489	hsa_circRNA_100019	hsa_circ_0009362	exonic	chr1	-	1756835	1770677	NM_002074	GNB1	CAGTTACGGCAGGAGGCCGAGCAACTTAAGAACCAGATTCGAACAAATTTACATGTATTG	hsa-miR-141-5p	hsa-miR-582-3p	hsa-miR-484	hsa-miR-660-3p	hsa-miR-22-5p
ASCRP3008951	50	ASCRP3008951	hsa_circRNA_102787	hsa_circ_0001055	exonic	chr2	-	100623093	100625394	NM_002285	AFF3	GCAGGGGGAGTGTCTATGAACCAGATAGAAATGCATTACGGAGGAAAGAACGAGAAAGAA	hsa-miR-296-3p	hsa-miR-661	hsa-miR-130b-5p	hsa-miR-152-5p	hsa-miR-632
ASCRP3009739	50	ASCRP3009739	hsa_circRNA_103542	hsa_circ_0068464	exonic	chr3	+	186504915	186505373	NM_001967	EIF4A2	GGGTCAAGTCGTGTTCTGATCACTACTGACTTGTTGGAATGGAAGTTGGATACACTTTGT	hsa-miR-383-5p	hsa-miR-504-5p	hsa-miR-873-5p	hsa-miR-668-5p	hsa-miR-298
ASCRP3006431	50	ASCRP3006431	hsa_circRNA_100979	hsa_circ_0006239	exonic	chr11	+	123464789	123465546	NM_020716	GRAMD1B	CTGAAAATTGGATCTGCTTCTACAGCAACATCTTCCGCTGGGAAACTCTGGTGTTAAGCC	hsa-miR-345-3p	hsa-let-7i-5p	hsa-miR-10b-3p	hsa-let-7g-5p	hsa-let-7b-5p
ASCRP3006499	50	ASCRP3006499	hsa_circRNA_103541	hsa_circ_0068462	exonic	chr3	+	186504290	186505053	NM_001967	EIF4A2	CTGACTGAGAAGATGCATGCCAGAGACTTCACAGTTTCTGCTCTGGTTGTGTTGCTTTCT	hsa-miR-224-5p	hsa-miR-668-5p	hsa-miR-520h	hsa-miR-520g-3p	hsa-miR-548a-3p
ASCRP3011360	50	ASCRP3011360	hsa_circRNA_100722	hsa_circ_0020397	exonic	chr10	+	128768965	128926028	NM_001380	DOCK1	TCCATGGGACGAGATTCTGAACTCATTCTTTTTATAACTATGATGCCAGAGGAGCGGATG	hsa-miR-132-3p	hsa-miR-196a-5p	hsa-miR-138-2-3p	hsa-miR-136-5p	hsa-miR-103a-2-5p
ASCRP3006495	50	ASCRP3006495	hsa_circRNA_050124	hsa_circ_0050124	exonic	chr19	-	18650180	18653782	uc010xqi.1	FKBP8	CTGACTCCAAGTACTGCTACGGCCCCCAAGGCAGGAATTGTGCGGGCGCGGGGAATTATG	hsa-miR-5193	hsa-miR-4268	hsa-miR-5196-3p	hsa-miR-6881-3p	hsa-miR-4778-3p
ASCRP3013229	50	ASCRP3013229	hsa_circRNA_100718	hsa_circ_0002669	exonic	chr10	+	128768965	128798571	NM_001380	DOCK1	TTGGAGTGGCTGCTTTTTATAACTATGATGCCAGAGGAGCGGATGAACTTTCTTTACAGA	hsa-miR-196b-5p	hsa-miR-196a-5p	hsa-miR-651-3p	hsa-miR-103a-2-5p	hsa-miR-136-5p
ASCRP3006496	50	ASCRP3006496	hsa_circRNA_102487	hsa_circ_0000915	exonic	chr19	-	18650180	18650530	NM_012181	FKBP8	CTGACTCCAAGTACTGCTACGGCCCCCAAGGCAGGGAACGGGCTGTTGAGGAAGAAGACG	hsa-miR-432-5p	hsa-miR-890	hsa-miR-759	hsa-miR-340-3p	hsa-miR-591
ASCRP3006491	50	ASCRP3006491	hsa_circRNA_050898	hsa_circ_0050898	exonic	chr19	+	39138266	39219794	NM_004924	ACTN4	CTGACCAGGTCATCGCTTCCTTCAAGGTCTTAGCAGGGGACAAGAGGCGCGGGCGGAGGG	hsa-miR-3909	hsa-miR-4691-5p	hsa-miR-1226-5p	hsa-miR-6792-3p	hsa-miR-6762-3p
ASCRP3002733	50	ASCRP3002733	hsa_circRNA_090122	hsa_circ_0090122	exonic	chrX	+	24086080	24096927	NM_001415	EIF2S3	ATCAAACTAAGTGGGCCAGGAGATAGAAGTAAGACCTGGTATTGTTTCCAAAGATAGTGA	hsa-miR-4739	hsa-miR-3187-5p	hsa-miR-1305	hsa-miR-335-5p	hsa-miR-20b-3p
ASCRP3009323	50	ASCRP3009323	hsa_circRNA_100166	hsa_circ_0011571	exonic	chr1	-	35936463	35944813	NM_024874	KIAA0319L	GGAAACATTCCCAGATCCTCAAACTATCGAAGGTCCACAAGGCGATTACAATTTCCAGTC	hsa-miR-637	hsa-miR-1298-3p	hsa-miR-22-3p	hsa-miR-518c-5p	hsa-miR-613
ASCRP3005669	50	ASCRP3005669	hsa_circRNA_082672	hsa_circ_0082672	exonic	chr7	-	139285162	139416814	NM_022740	HIPK2	CGGAAGAGTAAGCAGCACCAGTCATCTGTGAGGTATGGCCTCACATGTGCAAGTTTTCTC	hsa-miR-4731-5p	hsa-miR-3692-5p	hsa-miR-1226-5p	hsa-miR-4446-3p	hsa-miR-637
ASCRP3000965	50	ASCRP3000965	hsa_circRNA_102855	hsa_circ_0057105	exonic	chr2	+	173433468	173460751	NR_103729	PDK1	AATTTGGAAGCAAAATCACCAGGACAGCCAATACAAGTGGTTTATGTACCATCCCATCTC	hsa-miR-637	hsa-miR-362-5p	hsa-miR-500a-5p	hsa-miR-30a-5p	hsa-miR-511-5p
ASCRP3006747	50	ASCRP3006747	hsa_circRNA_103140	hsa_circ_0061891	exonic	chr21	+	45153949	45163688	NM_003681	PDXK	CTGGTGTACGGTTTTGGGATTTGAGATTGACGCGGTGAACTCTGTCCAGTTTTCAAACCA	hsa-miR-152-5p	hsa-miR-134-3p	hsa-miR-146a-3p	hsa-miR-383-3p	hsa-miR-452-3p
ASCRP3006567	50	ASCRP3006567	hsa_circRNA_103809	hsa_circ_0072088	exonic	chr5	-	32379220	32388780	NM_016107	ZFR	CTGATTTTCCAAGCTGGCCCTTACGTCGTCCTGACTCATCTGATGACCGTTATGTAATGA	hsa-miR-511-5p	hsa-miR-130b-5p	hsa-miR-642a-5p	hsa-miR-532-3p	hsa-miR-329-5p
ASCRP3010729	50	ASCRP3010729	hsa_circRNA_401327	nan	exonic	chr14	+	105905008	105920647	NM_004689	MTA1	TACCAGGCAGACATCACCGACTTGTTAAAAGAAGACTACGTCTACTTTGAGAACTCCTCC	hsa-miR-4763-3p	hsa-miR-761	hsa-miR-7112-5p	hsa-miR-6721-5p	hsa-miR-346
ASCRP3003410	50	ASCRP3003410	hsa_circRNA_007352	hsa_circ_0007352	exonic	chrX	+	1712336	1714425	NM_005088	AKAP17A	CAAAAGCGCAGAGAGAAGGAAGCGGAGGAGAGGCAGCGAGCGGAGGAAAGGCCCAAGGTC	hsa-miR-2682-3p	hsa-miR-6836-5p	hsa-miR-6132	hsa-miR-6882-3p	hsa-miR-6739-3p
ASCRP3003795	50	ASCRP3003795	hsa_circRNA_101592	hsa_circ_0036287	exonic	chr15	+	74911537	74912566	NM_003992	CLK3	CACAAACGCCGCACCAGGTCTTGTAGCAGCGCCTCCTCGATGCATCACTGTAAGCGATAC	hsa-miR-519d-5p	hsa-miR-92b-5p	hsa-miR-493-3p	hsa-miR-519e-5p	hsa-miR-187-5p
ASCRP3010681	50	ASCRP3010681	hsa_circRNA_089630	hsa_circ_0089630	exonic	chr9	+	139982526	139996695	uc004clc.3	MAN1B1	TACACACATTAAATGGAAGCAACTGTCGAGATTGCAGCGGAATATGATTCTCTTCCTCCT	hsa-miR-4772-3p	hsa-miR-181a-2-3p	hsa-miR-3591-3p	hsa-miR-21-3p	hsa-miR-6510-3p
ASCRP3008887	50	ASCRP3008887	hsa_circRNA_008702	hsa_circ_0008702	exonic	chr1	-	1747194	1770677	NM_002074	GNB1	GCACAGACTCCAGACAAATTTACATGTATTGGAGACCAGACCAGAAGCCCTTCTGAATTA	hsa-miR-7161-3p	hsa-miR-660-3p	hsa-miR-152-3p	hsa-miR-764	hsa-miR-5011-3p
ASCRP3001586	50	ASCRP3001586	hsa_circRNA_001311	hsa_circ_0001311	sense overlapping	chr3	-	53262071	53262344	NM_001064	TKT	ACTGCTGAAGAAAGAAAATGCCATCATCTATAACAACAATGAGGACTTCCAGGTCGGACA	hsa-miR-6791-5p	hsa-miR-6852-5p	hsa-miR-4763-3p	hsa-miR-4685-5p	hsa-miR-7851-3p
ASCRP3010686	50	ASCRP3010686	hsa_circRNA_063575	hsa_circ_0063575	exonic	chr22	-	41926690	41936799	NM_138338	POLR3H	TACACGCTTGTGGTCGTGTACAACGTGGGACTCTGCATTTGTCTGTTTGATATCACCAAA	hsa-miR-6868-3p	hsa-miR-4686	hsa-miR-4525	hsa-miR-141-5p	hsa-miR-6762-3p
ASCRP3005544	50	ASCRP3005544	hsa_circRNA_401539	nan	exonic	chr16	+	15029016	15029254	uc002dcx.4	NPIP	CCTTTGCTGGACAGATGAAGAGTGACTTGTTTCTGGATGATTCTAAGAGGTGGCTGGGAG	hsa-miR-770-5p	hsa-miR-4533	hsa-miR-6515-3p	hsa-miR-4692	hsa-miR-520a-5p
ASCRP3000434	50	ASCRP3000434	hsa_circRNA_022382	hsa_circ_0022382	exonic	chr11	+	61605249	61608197	NM_004265	FADS2	AACCCAAGTGGAACCACCTTGTCCACAAATTCGTCATTGGCCACTTAAAGGATGCCTTCC	hsa-miR-5586-5p	hsa-miR-4726-5p	hsa-miR-4640-5p	hsa-miR-3138	hsa-miR-8080
ASCRP3010479	50	ASCRP3010479	hsa_circRNA_101683	hsa_circ_0007275	exonic	chr16	-	2312278	2313288	NM_006711	RNPS1	GTTTGAGAATCCAGATGAAGCCGAGAAGGCGCTGAAGCACATGGATGGAGGTCTCGGTCC	hsa-miR-501-5p	hsa-miR-558	hsa-miR-762	hsa-miR-515-3p	hsa-miR-500a-5p
ASCRP3010108	50	ASCRP3010108	hsa_circRNA_061260	hsa_circ_0061260	exonic	chr21	-	11047480	11049621	NM_181704	BAGE4	GTCTTCAACGAATTATGAAATCTGTACCAACCAACGGCTGGAAATGCAAACGAAGGAAGA	hsa-miR-4720-5p	hsa-miR-4799-3p	hsa-miR-510-5p	hsa-miR-4277	hsa-miR-5000-3p
ASCRP3009954	50	ASCRP3009954	hsa_circRNA_090328	hsa_circ_0090328	exonic	chrX	+	44894175	44913200	NM_021140	KDM6A	GTATTTCCTCGGAAGCATTTTCAGTTAGCTTTGGTTGACTGTAATCCCTGCACTTTGTCC	hsa-miR-1270	hsa-miR-4768-3p	hsa-miR-139-5p	hsa-miR-651-5p	hsa-miR-106b-5p
ASCRP3006085	50	ASCRP3006085	hsa_circRNA_007333	hsa_circ_0007333	exonic	chr2	-	223084858	223097002	NM_181457	PAX3	CTCACCTCAGCCTCAGCACCCCAATCAGATGAAGGCTCTGATATTGACTCTGAACCAGAT	hsa-miR-6797-5p	hsa-miR-3940-5p	hsa-miR-4326	hsa-miR-6876-3p	hsa-miR-766-5p
ASCRP3006873	50	ASCRP3006873	hsa_circRNA_104651	hsa_circ_0084927	exonic	chr8	+	95676924	95677424	NM_017697	ESRP1	CTTAAAATTGCTGGTGCAGCAAGATGGAACTTATTGATGATAACACCGTAGTCAGGGCAC	hsa-miR-520g-3p	hsa-miR-520h	hsa-miR-302a-3p	hsa-miR-93-5p	hsa-miR-372-3p
ASCRP3007614	50	ASCRP3007614	hsa_circRNA_400780	nan	exonic	chr11	+	68125117	68157520	NM_002335	LRP5	GAAGCTCTACTGGGGAGACGCCAAGACAGACAAGATCGAGGTACATGTACTGGACAGACT	hsa-miR-936	hsa-miR-4712-5p	hsa-miR-4640-5p	hsa-miR-1976	hsa-miR-4726-5p
ASCRP3010050	50	ASCRP3010050	hsa_circRNA_102327	hsa_circ_0047253	exonic	chr18	+	21478701	21479419	NM_000227	LAMA3	GTCGCAGCTCTAATCAGTTGCTCAACTACCGTTCTGCCATTTCAAATCATGGATCAAAAA	hsa-miR-211-5p	hsa-miR-607	hsa-miR-2113	hsa-miR-627-3p	hsa-miR-642a-5p
ASCRP3010354	50	ASCRP3010354	hsa_circRNA_103499	hsa_circ_0001355	exonic	chr3	+	157839891	157841780	NM_016625	RSRC1	GTTCAGAGGTCTAGGTCAAAAAGCAGAACAAGAAGAAATGGGACGTCGGTCATCAGATAC	hsa-miR-516b-5p	hsa-miR-151a-5p	hsa-miR-769-5p	hsa-miR-505-5p	hsa-miR-567
ASCRP3003274	50	ASCRP3003274	hsa_circRNA_104936	hsa_circ_0089033	exonic	chr9	+	131891263	131893918	NM_021131	PPP2R4	ATTGACTACGGCACAGGCCATTGAGAAACTAGTCGCTCTTCTCAACACGCTGGACAGGTG	hsa-miR-670-3p	hsa-miR-30b-5p	hsa-miR-892b	hsa-miR-22-3p	hsa-miR-646
ASCRP3011958	50	ASCRP3011958	hsa_circRNA_403486	nan	exonic	chr5	+	151169883	151175136	NM_005754	G3BP1	TGATCAGGCAGTTGTCAGATTTTATGGAAAGAACTCTTCTTATGTCCATGGGGGATTGGA	hsa-miR-1282	hsa-miR-6884-3p	hsa-miR-6072	hsa-miR-6839-3p	hsa-miR-3664-3p
ASCRP3010058	50	ASCRP3010058	hsa_circRNA_405872	nan	exonic	chr2	+	46067518	46070202	uc002ruu.3	PRKCE	GTCGGGTGAAGGGGCTGGTGAGGGTCAGCACTAGTGGTGAGAATTCTGGAGAACATTTTC	hsa-miR-6882-3p	hsa-miR-6761-5p	hsa-miR-450b-3p	hsa-miR-1236-3p	hsa-miR-6758-3p
ASCRP3005721	50	ASCRP3005721	hsa_circRNA_100049	hsa_circ_0009732	exonic	chr1	+	10471474	10473308	NM_002631	PGD	CGTCACCCTCATTGGTGGGAGATGAGGGAGCAGGCCACTTCGTGAAGATGGTGCACAACG	hsa-miR-661	hsa-miR-195-3p	hsa-miR-324-3p	hsa-miR-15a-3p	hsa-miR-205-3p
ASCRP3011029	50	ASCRP3011029	hsa_circRNA_051041	hsa_circ_0051041	exonic	chr19	-	40325097	40330967	uc002omm.1	FBL	TATTAAAAGACTCATCCGTCGTGTCTTCATTTGTCGAGGAAAGGAAGATGCACTGGTCAC	hsa-miR-7845-5p	hsa-miR-133b	hsa-miR-133a-3p	hsa-miR-6840-3p	hsa-miR-4638-5p
ASCRP3013531	50	ASCRP3013531	hsa_circRNA_102329	hsa_circ_0047270	exonic	chr18	+	21644103	21663045	NM_153211	TTC39C	TTTTCAAGGGACGGATACAACGACTAGAGAAATCATAGCCCACTAATGAGTTTTGGAGCC	hsa-miR-670-3p	hsa-miR-490-5p	hsa-miR-103a-2-5p	hsa-miR-30d-3p	hsa-miR-657
ASCRP3004829	50	ASCRP3004829	hsa_circRNA_072025	hsa_circ_0072025	exonic	chr5	+	21495206	21497305	NR_027028	GUSBP1	CATTATTCAGAGCGTGTATGGAGTGGAAACGCTTGTAGGGTTTCACCAGGATGGTGATTG	hsa-miR-485-3p	hsa-miR-371a-5p	hsa-miR-7156-5p	hsa-miR-6779-5p	hsa-miR-1273h-5p
ASCRP3010785	50	ASCRP3010785	hsa_circRNA_103830	hsa_circ_0072389	exonic	chr5	-	43294157	43299077	NM_002130	HMGCS1	TACTCTCTTAAAGTCACACAAGATGCTACACCGGCTCTTTCACCATGCCTGGATCACTTC	hsa-miR-625-3p	hsa-miR-448	hsa-miR-532-5p	hsa-miR-587	hsa-miR-544a
ASCRP3006974	50	ASCRP3006974	hsa_circRNA_105039	hsa_circ_0091934	exonic	chrX	-	153583192	153585991	NM_001456	FLNA	CTTCCAAGTGACGGATCCCGAAGGCAAGCCGAAGAAGACACACATCCAAGACAACCATGA	hsa-miR-128-2-5p	hsa-miR-128-1-5p	hsa-miR-197-3p	hsa-miR-20b-5p	hsa-miR-17-5p
ASCRP3008126	50	ASCRP3008126	hsa_circRNA_001386	hsa_circ_0001386	exonic	chr4	-	1219147	1235307	NM_001012614	CTBP1	GAGACCTTGGGCATCATCGGACTTGTAAGACTTTGACCCCGACGCAGGCTTCAGTGATTG	hsa-miR-3648	hsa-miR-5003-3p	hsa-miR-1909-3p	hsa-miR-378a-3p	hsa-miR-378c
ASCRP3000221	50	ASCRP3000221	hsa_circRNA_104766	hsa_circ_0001851	exonic	chr9	-	33971648	33973235	NM_018449	UBAP2	AAAGCTAGTAGTTTGGGAAGCTGCTCAGAATGGTGCAGATGAGGGAACTGGATTTGGACG	hsa-miR-532-5p	hsa-miR-767-5p	hsa-miR-589-5p	hsa-miR-188-3p	hsa-miR-507
ASCRP3001565	50	ASCRP3001565	hsa_circRNA_071106	hsa_circ_0071106	exonic	chr4	+	148778703	148803083	NM_024605	ARHGAP10	ACTGACTCCATTGACAGAAGGTTTTGTTTTGACATAGAAGCTGCTGATCGGAAGAAAAAA	hsa-miR-1206	hsa-miR-29a-5p	hsa-miR-6830-3p	hsa-miR-4743-3p	hsa-miR-2682-3p
ASCRP3013602	50	ASCRP3013602	hsa_circRNA_405187	nan	sense overlapping	chr14	-	30193675	30194880	NM_002742	PRKD1	TTTTTGCTAGATAAAGTTCCCTGAATGTGGTTTCTACGGAATGTATGATAAGATCCTGCT	hsa-miR-378c	hsa-miR-6764-3p	hsa-miR-378a-3p	hsa-miR-378d	hsa-miR-942-5p
ASCRP3007409	50	ASCRP3007409	hsa_circRNA_406612	nan	exonic	chr5	+	64096074	64100213	NM_005869	CWC27	GAAATCAGTCAGCCGCAGAGCATGAAGGGCAAAAGCAAAAGTAGTCATGACTTGCTTAAG	hsa-miR-4325	hsa-miR-4436b-5p	hsa-miR-543	hsa-miR-1277-5p	hsa-miR-4775
ASCRP3008610	50	ASCRP3008610	hsa_circRNA_100043	hsa_circ_0009624	exonic	chr1	-	8926337	8927309	NM_001428	ENO1	GATGAAGGCGGGTTTGCTCCCAACATCCTGGAGAATAAAGAAGCTAAGTTTGGTGCGAAC	hsa-miR-205-5p	hsa-miR-593-5p	hsa-miR-670-5p	hsa-miR-324-5p	hsa-miR-616-3p
ASCRP3009892	50	ASCRP3009892	hsa_circRNA_103870	hsa_circ_0072805	exonic	chr5	+	69206201	69206389	uc003jxp.3	SMA4	GTACTCGTGGGAGGGCTGGTGAATTACCAGATCTCCGTCAAGTGCAGTAACCAGTTCAAG	hsa-miR-494-5p	hsa-miR-1271-5p	hsa-miR-96-5p	hsa-miR-410-5p	hsa-miR-661
ASCRP3006320	50	ASCRP3006320	hsa_circRNA_100820	hsa_circ_0022142	exonic	chr11	-	57256388	57256865	NM_003627	SLC43A1	CTCTATGCTGCAGTGGACGGGGTTGCTACCAAATCCATCAGACCACGCTACTGCAAGATC	hsa-miR-188-3p	hsa-miR-605-3p	hsa-miR-552-3p	hsa-miR-382-5p	hsa-miR-370-5p
ASCRP3005545	50	ASCRP3005545	hsa_circRNA_037447	hsa_circ_0037447	exonic	chr16	-	2147728	2147985	NM_000296	PKD1	CCTTTGTTGGACAGATGAAGAGTGACTTGTTTCTGGATGATTCTAAGAGGTGGCTGGGAG	hsa-miR-770-5p	hsa-miR-4533	hsa-miR-4692	hsa-miR-6515-3p	hsa-miR-7847-3p
ASCRP3012347	50	ASCRP3012347	hsa_circRNA_102486	hsa_circ_0050119	exonic	chr19	-	18648410	18649243	uc002njk.1	FKBP8	TGGAGCACCAGCCAGACAACATCAAGGCTCTCTTCCGCAAGGGCAAGGAGCCCATACATC	hsa-miR-381-5p	hsa-miR-604	hsa-miR-138-5p	hsa-miR-515-3p	hsa-miR-519e-3p
ASCRP3006833	50	ASCRP3006833	hsa_circRNA_000873	hsa_circ_0000873	intronic	chr19	-	3977557	3977861	ENST00000600794	EEF2	CTGTGTGAGGAGAACATGCGGGGTGTGCGCTTCGACGTCCACGACATCAAGGACAGTGTG	hsa-miR-6794-5p	hsa-miR-661	hsa-miR-6852-5p	hsa-miR-1182	hsa-miR-4716-3p
ASCRP3012078	50	ASCRP3012078	hsa_circRNA_001518	hsa_circ_0001518	exonic	chr5	-	107684099	107703654	NM_001163315	FBXL17	TGCAGGAAAACAAATTAATATTTTCCAATTTGTCACTGGATGAGCGTTGCCTTTCCGCAT	hsa-miR-5094	hsa-miR-544a	hsa-miR-4276	hsa-miR-29a-5p	hsa-miR-205-5p
ASCRP3010710	50	ASCRP3010710	hsa_circRNA_048164	hsa_circ_0048164	exonic	chr19	-	1089470	1089961	NM_002695	POLR2E	TACATCACCTACCGGCTGGTGCAGTAGCTACCGCCTGACAGTAAGCTCCGAGAGAACCAG	hsa-miR-4485-5p	hsa-miR-197-3p	hsa-miR-4722-3p	hsa-miR-3972	hsa-miR-1202
ASCRP3007308	50	ASCRP3007308	hsa_circRNA_042474	hsa_circ_0042474	exonic	chr17	-	20922396	20931987	NM_015276	USP22	GAAAAGGAGAAAGATCACCTCGAACTGCACCATAGGCCAAGTCCTGTATCTGCCATGTCT	hsa-miR-936	hsa-miR-6844	hsa-miR-6866-5p	hsa-miR-221-5p	hsa-miR-8073
ASCRP3012939	50	ASCRP3012939	hsa_circRNA_104670	hsa_circ_0001818	exonic	chr8	-	103299660	103300494	NM_015902	UBR5	TTCAGAAGCAGGTTGAGGTGGTGGAGGGTGTGGCTGGAGAAGAGGATCATCATGATGAAC	hsa-miR-17-3p	hsa-miR-433-3p	hsa-miR-367-5p	hsa-miR-335-3p	hsa-miR-642a-5p
ASCRP3005112	50	ASCRP3005112	hsa_circRNA_006473	hsa_circ_0006473	exonic	chr4	+	148867767	148887990	NM_024605	ARHGAP10	CCATGAAAAGATGTAAAAACATGCAATGAGGTGGACCTGGAGAATTCTGCAGATTGGGAA	hsa-miR-1299	hsa-miR-152-5p	hsa-miR-7843-5p	hsa-miR-8062	hsa-miR-2467-5p
ASCRP3004665	50	ASCRP3004665	hsa_circRNA_102064	hsa_circ_0043469	exonic	chr17	+	37880978	37882106	NM_004448	ERBB2	CATCTGCACCATTGATGTCTACATGATCATGGTCAAATGAAGCATACGTGATGGCTGGTG	hsa-miR-769-3p	hsa-miR-762	hsa-miR-92a-1-5p	hsa-miR-214-3p	hsa-miR-761
ASCRP3004816	50	ASCRP3004816	hsa_circRNA_101318	hsa_circ_0031241	exonic	chr14	-	23375403	23380612	NM_018107	RBM23	CATTACAGGAGTCCTCCACTTGCCACTGGATCTGACAGGATGGCATCTGATGACTTTGAC	hsa-miR-138-5p	hsa-miR-877-3p	hsa-miR-135b-5p	hsa-miR-135a-5p	hsa-miR-422a
ASCRP3013328	50	ASCRP3013328	hsa_circRNA_100868	hsa_circ_0023255	exonic	chr11	-	68529002	68529155	NM_001876	CPT1A	TTTACGTGGTGTCTAAATATCTCGCTGTGGAGTCCCCTTTCCTTAAGGAAGTGGAACAGA	hsa-miR-298	nan	nan	nan	nan
ASCRP3013572	50	ASCRP3013572	hsa_circRNA_101720	hsa_circ_0002078	exonic	chr16	+	16126965	16130460	NM_004996	ABCC1	TTTTGGTAAAGAACTGGAAGAAGGAATGCGCCAAGACTAGGAAAATCCCTGCCCAGAGTC	hsa-miR-383-5p	hsa-miR-370-5p	hsa-miR-185-3p	hsa-miR-10a-5p	hsa-miR-145-5p
ASCRP3008355	50	ASCRP3008355	hsa_circRNA_040730	hsa_circ_0040730	exonic	chr16	+	85667519	85695371	NM_014615	GSE1	GAGGCCCAGGAGAAAGGCATGAGCCATGAGCCCAAGTCCCCTTCGCTAGGGATGCTTTCC	hsa-miR-3187-5p	hsa-miR-6803-5p	hsa-miR-608	hsa-miR-939-5p	hsa-miR-6752-5p
ASCRP3000861	50	ASCRP3000861	hsa_circRNA_404755	nan	exonic	chr10	-	61865662	61898845	NM_001149	ANK3	AATGAAGATTTAACCGAGTTACTTAATGGCATGGATGAAGGTGAAGATGCAATGACCGGG	hsa-miR-7111-3p	hsa-miR-6873-3p	hsa-miR-6892-3p	hsa-miR-5096	hsa-miR-711
ASCRP3010305	50	ASCRP3010305	hsa_circRNA_001653	hsa_circ_0001568	intronic	chr6	+	349113	349256	ENST00000344450	DUSP22	GTGTGTGTGAGTGCACTTGTGTGTGGGTGACTAAGTGGATGCATGTGTGCCCCTGCACTC	hsa-miR-342-3p	hsa-let-7g-3p	hsa-miR-486-3p	hsa-miR-377-3p	hsa-miR-612
ASCRP3005658	50	ASCRP3005658	hsa_circRNA_101873	hsa_circ_0004315	exonic	chr16	-	74491771	74493687	NM_012201	GLG1	CGCGGGCGTCATCTCCAGTCTATGTGCTGAAGAAGCAGCAGCCCAAGAGCAGACAGGTCA	hsa-miR-632	hsa-miR-483-3p	hsa-miR-889-5p	hsa-miR-380-5p	hsa-miR-214-5p
ASCRP3004705	50	ASCRP3004705	hsa_circRNA_102399	hsa_circ_0004891	exonic	chr19	+	1032390	1032695	NM_004368	CNN2	CATGACGCAGGTGCAGGTGTCTCTTCTCGCCCTGGCGGGGAAGACTCATGAACAAGCTAC	hsa-miR-329-5p	hsa-miR-500a-3p	hsa-miR-591	hsa-miR-138-5p	hsa-miR-431-3p
ASCRP3002339	50	ASCRP3002339	hsa_circRNA_103255	hsa_circ_0063776	exonic	chr22	+	46493805	46494438	NR_027033	MIRLET7BHG	AGGTGATGCCTGAAGCTCAAGGGACTGTGTCCACCCTCAGAATGTGGCCCCGTCCCAGAG	hsa-miR-7-5p	hsa-miR-433-3p	hsa-miR-141-5p	hsa-miR-631	hsa-miR-363-5p
ASCRP3004752	50	ASCRP3004752	hsa_circRNA_000458	hsa_circ_0000458	exonic	chr12	+	124071293	124074996	NM_006815	TMED2	CATGGAAGTCCGGGAGAGAATACACAGAGCCAATTACAGGACCAGATAACAAAGGAATTT	hsa-miR-3607-5p	hsa-miR-4768-5p	hsa-miR-6833-3p	hsa-miR-567	hsa-miR-6888-3p
ASCRP3009813	50	ASCRP3009813	hsa_circRNA_034642	hsa_circ_0034642	exonic	chr15	+	41191341	41196173	NM_020857	VPS18	GGTGGTGATGGAGGTGGAGAGCATTAAACTGTCTGCACTGCAGCTCTCACCTGCTGATTG	hsa-miR-6836-5p	hsa-miR-6752-5p	hsa-miR-6791-3p	hsa-miR-1184	hsa-miR-4763-3p
ASCRP3012073	50	ASCRP3012073	hsa_circRNA_036391	hsa_circ_0036391	exonic	chr15	-	76518189	76588078	NM_000126	ETFA	TGCAGATTTATTTAAGGCCTCATTGCTACGATTTCAGAGTACCCTGGTAATAGCTGAGCA	hsa-miR-5089-3p	hsa-miR-1184	hsa-miR-6824-3p	hsa-miR-338-3p	hsa-miR-3680-3p
ASCRP3005181	50	ASCRP3005181	hsa_circRNA_000787	hsa_circ_0000787	exonic	chr17	-	54978779	54981849	NM_005082	TRIM25	CCCAGTTCAGATGACTGCAAACAGAAAGGTGGAGCAGCTACAACAAGAATACACGGAAAT	hsa-miR-7107-3p	hsa-miR-4778-3p	hsa-miR-4279	hsa-miR-323a-5p	hsa-miR-877-3p
ASCRP3009891	50	ASCRP3009891	hsa_circRNA_104128	hsa_circ_0076917	exonic	chr6	-	58256381	58256569	NR_003660	GUSBP4	GTACTCGTGGGAGGGCTGGTGAATTACCAGATCTCCATCAAGTGCAGTAACCAGTTCAAG	hsa-miR-494-5p	hsa-miR-1271-5p	hsa-miR-96-5p	hsa-miR-410-5p	hsa-miR-661
ASCRP3011057	50	ASCRP3011057	hsa_circRNA_018722	hsa_circ_0018722	exonic	chr10	-	73585593	73594262	NM_002778	PSAP	TATTCTGAAATTGCTATCCAGATGATGATGCACATGCTCTAGCCGGCCCGGTCCTTGGAC	hsa-miR-448	hsa-miR-4704-3p	hsa-miR-4685-5p	hsa-miR-3688-5p	hsa-miR-5706
ASCRP3003821	50	ASCRP3003821	hsa_circRNA_103241	hsa_circ_0063577	exonic	chr22	-	41936702	41936799	NM_138338	POLR3H	CACACACCAAAGGTCGTGTACAACGTGGGACTCTGCATTTGTCTGTTTGATATCACCAAA	hsa-miR-655-3p	hsa-miR-144-5p	hsa-miR-141-5p	hsa-miR-145-5p	hsa-miR-324-5p
ASCRP3002337	50	ASCRP3002337	hsa_circRNA_103879	hsa_circ_0072857	exonic	chr5	-	70294550	70297970	NM_004536	NAIP	AGGTGATGACCCATTAGACGATCACACCAGATGTTTTCCCAAGGAGAACATTTTGTGAAT	hsa-miR-215-3p	hsa-miR-30a-5p	hsa-miR-30e-5p	hsa-miR-22-5p	hsa-miR-512-3p
ASCRP3007685	50	ASCRP3007685	hsa_circRNA_103772	hsa_circ_0008910	exonic	chr4	-	183836075	183836728	NM_001921	DCTD	GAATAAGCTGGACACCAAATACCCGTACGACCCAACATGAGTGAAGTTTCCTGCAAGAAA	hsa-miR-598-3p	hsa-miR-519e-5p	hsa-miR-660-5p	hsa-miR-515-5p	hsa-miR-21-5p
ASCRP3004957	50	ASCRP3004957	hsa_circRNA_000287	hsa_circ_0000287	exonic	chr11	+	34107610	34113603	NM_005898	CAPRIN1	CCAAGTAGAACAAACAGAGCTTCAGCAAGAACAGCTTCAAACAGGTGGTAAATTCACTCC	hsa-miR-3929	hsa-miR-6884-5p	hsa-miR-4478	hsa-miR-4419b	hsa-miR-6764-3p
ASCRP3005797	50	ASCRP3005797	hsa_circRNA_001846	hsa_circ_0000520	sense overlapping	chr14	-	20811436	20811559	NR_002312	RPPH1	CTAACAGGGCTCTCCCTGAGCTTCGGGGAGGGAAGCTCATCAGTGGGGCCACGAGCTGAG	hsa-miR-328-3p	hsa-miR-1296-5p	hsa-miR-146b-3p	hsa-miR-330-5p	hsa-miR-608
ASCRP3011118	50	ASCRP3011118	hsa_circRNA_005671	hsa_circ_0005671	exonic	chr22	-	41228572	41244373	NM_003932	ST13	TCAACCTAGGGAAGAAAAACCTGATAGTAAGAAGGTGGAGGAAGACTTAAAGGCAGACGA	hsa-miR-1248	hsa-miR-218-2-3p	hsa-miR-103a-2-5p	hsa-miR-7157-5p	hsa-miR-3124-3p
ASCRP3005796	50	ASCRP3005796	hsa_circRNA_002178	hsa_circ_0000519	sense overlapping	chr14	-	20811436	20811534	NR_002312	RPPH1	CTAACAGGGCTCTCCCTGAGCTTCGGGGAGCTGAGTGCGTCCTGTCACTCCACTCCCATG	hsa-miR-328-3p	hsa-miR-1296-5p	hsa-miR-146b-3p	hsa-miR-330-5p	hsa-miR-671-5p
ASCRP3012659	50	ASCRP3012659	hsa_circRNA_103756	hsa_circ_0004636	exonic	chr4	-	151719232	151729550	NM_006726	LRBA	TGTGGAATTGGTTATGCTACTGTGTTCTCAGGCAGTAGATCATCTAATGCAAAATTGCCC	hsa-miR-19b-3p	hsa-miR-19a-3p	hsa-miR-558	hsa-miR-1468-3p	hsa-miR-22-3p
ASCRP3000215	50	ASCRP3000215	hsa_circRNA_103868	hsa_circ_0072797	exonic	chr5	+	68915840	68916286	uc010ixi.1	SMA	AAAGCAGGTCTTTTCTACACAGGGAGAACATTTTGTGAATTCCTGGGTCCAGAGAGAATT	hsa-miR-215-3p	hsa-miR-22-5p	hsa-miR-512-3p	hsa-miR-532-3p	hsa-miR-616-3p
ASCRP3012522	50	ASCRP3012522	hsa_circRNA_042200	hsa_circ_0042200	exonic	chr17	+	16342894	16345340	NR_027160	LRRC75A-AS1	TGGTCTTGGGTGTCAATTCTTGAATCGCTGAAACCTCTACAACTTAGTTGACCGTAACTG	hsa-miR-612	hsa-miR-661	hsa-miR-6860	hsa-miR-6774-5p	hsa-miR-1285-3p
ASCRP3003010	50	ASCRP3003010	hsa_circRNA_100016	hsa_circ_0009360	exonic	chr1	-	1747194	1749314	NM_002074	GNB1	ATGCACTGGGGCACAGACTCCAGGACGCCAGGAAAGCATGTGCAGATGCAACTCTCTCTC	hsa-miR-152-3p	hsa-miR-764	hsa-miR-148b-3p	hsa-miR-30c-1-3p	hsa-miR-148a-3p
ASCRP3009455	50	ASCRP3009455	hsa_circRNA_075650	hsa_circ_0075650	exonic	chr6	-	13632601	13659064	NM_005493	RANBP9	GGAGAGACTGTGGCAAGAACACTGCAAACAAAAAAATGTTGAAGTTACATGGGAATTGGT	hsa-miR-7107-3p	hsa-miR-6744-3p	hsa-miR-376c-5p	hsa-miR-376b-5p	hsa-miR-4529-3p
ASCRP3010625	50	ASCRP3010625	hsa_circRNA_100989	hsa_circ_0000370	exonic	chr11	+	128628009	128651918	NM_002017	FLI1	TAATACAACCTCCCACACCGACCAATCCTCACGATTGAGTGTCAAAGAAGGAGGCTCTGT	hsa-miR-30b-3p	hsa-miR-889-5p	hsa-miR-766-3p	hsa-miR-509-3p	hsa-miR-608
ASCRP3009451	50	ASCRP3009451	hsa_circRNA_101245	hsa_circ_0000471	exonic	chr13	-	33091993	33101669	NM_033111	N4BP2L2	GGAGACAGAGAATTCTGCTTGGTCAGAATCGTGATGGCATTGTGTTCAGCACTGATGACT	hsa-miR-135a-5p	hsa-miR-218-1-3p	hsa-miR-135b-5p	hsa-miR-329-3p	hsa-miR-618
ASCRP3007785	50	ASCRP3007785	hsa_circRNA_077007	hsa_circ_0077007	exonic	chr6	-	74229605	74230755	NM_001402	EEF1A1	GACAAAAGAACCATTGAAAAATTTGAGAAGGAGGCTGCTGAGCTTTTTCGCAACGGGTTT	hsa-miR-383-5p	hsa-miR-5009-5p	hsa-miR-218-2-3p	hsa-miR-8071	hsa-miR-3129-5p
ASCRP3004374	50	ASCRP3004374	hsa_circRNA_406223	nan	sense overlapping	chr3	-	10354443	10357007	NM_030673	SEC13	CAGGGAGCCATTTAGTTCTGTCCAAAGTAGTGCCTGCAGAGGCACTGTGGGGGGTAAGTG	hsa-miR-6735-5p	hsa-miR-98-5p	hsa-let-7c-5p	hsa-let-7d-5p	hsa-let-7g-5p
ASCRP3004777	50	ASCRP3004777	hsa_circRNA_050125	hsa_circ_0050125	exonic	chr19	-	18650180	18654383	NM_012181	FKBP8	CATGGTCACTGCTGACTCCAAGTACTGCTACGGCCCCCAAGGCAGGGCCGAACCTGGTTC	hsa-miR-5193	hsa-miR-5196-3p	hsa-miR-6881-3p	hsa-miR-4778-3p	hsa-miR-6837-5p
ASCRP3003899	50	ASCRP3003899	hsa_circRNA_100791	hsa_circ_0004851	exonic	chr11	+	34111725	34113603	NM_005898	CAPRIN1	CACCAAGTAGAACAAACAGAGCTTCAGCAAGAACAGCTTCAAACAGGTTCCTTTGGTATC	hsa-miR-20b-3p	hsa-miR-485-5p	hsa-miR-149-3p	hsa-miR-487b-5p	hsa-miR-766-5p
ASCRP3006667	50	ASCRP3006667	hsa_circRNA_405430	nan	sense overlapping	chr16	+	2663960	2732801	NM_018992	KCTD5	CTGGACTCAGACAAGGATGAAACAGGCGCCTATTTAATCGACAGAGACCCCACCTACTTT	hsa-miR-5787	hsa-miR-4763-3p	hsa-miR-328-5p	hsa-miR-6756-5p	hsa-miR-4739
ASCRP3000367	50	ASCRP3000367	hsa_circRNA_404643	nan	exonic	chr1	-	204396775	204397348	NM_002646	PIK3C2B	AACAATAAACTCTTCATCATGGTGATGCATATTCGGGGCTTGTGTGATTTGGTGTACACC	hsa-miR-762	hsa-miR-4641	hsa-miR-6775-5p	hsa-miR-5090	hsa-miR-1224-5p
ASCRP3006518	50	ASCRP3006518	hsa_circRNA_000499	hsa_circ_0000499	antisense	chr13	+	79940776	79940857	NM_022118	RBM26	CTGAGATTCACAGGTGGGGGTGTAAGAATTGGTGGAGGTGGGAGACTGGGTGGCAATGGA	hsa-miR-361-3p	hsa-miR-770-5p	hsa-miR-1911-5p	hsa-miR-3181	hsa-miR-624-5p
ASCRP3003335	50	ASCRP3003335	hsa_circRNA_101726	hsa_circ_0038138	exonic	chr16	+	16205231	16205439	NM_004996	ABCC1	ATTTCACAAGGTCAAGCTTTCCGTGTACTGGGACTACATGAAGGCCATCGGACTCTTCAT	hsa-miR-198	hsa-miR-642a-3p	hsa-miR-455-3p	hsa-miR-587	hsa-miR-143-3p
ASCRP3001949	50	ASCRP3001949	hsa_circRNA_103435	hsa_circ_0001329	exonic	chr3	+	119219541	119222868	NM_016589	TIMMDC1	AGATGCCTTAAGCCATTTTGTAATTGCAGGAGTGAACAGCAGAGAATTTCAAAGGACCTT	hsa-miR-363-3p	hsa-miR-32-5p	hsa-miR-501-3p	hsa-miR-600	hsa-miR-502-3p
ASCRP3006784	50	ASCRP3006784	hsa_circRNA_405463	nan	exonic	chr16	-	49764681	49823457	NM_015069	ZNF423	CTGTCCTGGAGTTGAAGAGGGGGAGGCCTCAGACTTCTCGCTGGCCTGGGATTCCTCCGT	hsa-miR-5196-3p	hsa-miR-6893-3p	hsa-miR-6845-3p	hsa-miR-370-3p	hsa-miR-6870-3p
ASCRP3010224	50	ASCRP3010224	hsa_circRNA_100716	hsa_circ_0005418	exonic	chr10	-	126727565	126799662	NM_001329	CTBP2	GTGGATAAGCACAAAGTCAAGAGACAGCGATTGGACAGAATTTGTGAAGGGTTTCATCAC	hsa-miR-2113	hsa-miR-652-3p	hsa-miR-205-5p	hsa-miR-218-5p	hsa-miR-122-3p
ASCRP3002478	50	ASCRP3002478	hsa_circRNA_002106	hsa_circ_0000053	exonic	chr1	-	36826821	36828257	ENST00000473733	STK40	AGTGGGATTTCTGGAAATAATGCAAAGAGAGCTGGACCATTCATCCTTGAGAACATCAGT	hsa-miR-212-5p	hsa-miR-328-3p	hsa-miR-605-5p	hsa-miR-888-5p	hsa-miR-384
ASCRP3003787	50	ASCRP3003787	hsa_circRNA_400689	nan	exonic	chr11	+	238997	244761	NM_002817	PSMD13	CAATTGGAGCTCTAAAATTAAACATCGGGGACCTACAGGTTACAAAGGTTGTGGCATCAG	hsa-miR-5096	hsa-miR-335-3p	hsa-miR-6774-5p	hsa-miR-6072	hsa-miR-330-3p
ASCRP3001461	50	ASCRP3001461	hsa_circRNA_004594	hsa_circ_0004594	exonic	chr19	-	6230580	6270770	NM_005934	MLLT1	ACGGAGTTCCGGTACAAGCTCCTGCGGGCCGGCGGGTGCACCGTCCAGGTGAGGTTAGAG	hsa-miR-4417	hsa-miR-6815-3p	hsa-miR-103a-2-5p	hsa-miR-3605-3p	hsa-miR-573
ASCRP3013116	50	ASCRP3013116	hsa_circRNA_400248	nan	exonic	chr1	+	59811918	59844509	NM_018291	FGGY	TTCTTATCGTGGAAGGCAACAGGTGTCACAGCACGGGGATTCCCATCGAAACGTCATCAT	hsa-miR-4513	hsa-miR-6873-3p	hsa-miR-2117	hsa-miR-5705	hsa-miR-6802-3p
ASCRP3004842	50	ASCRP3004842	hsa_circRNA_003373	hsa_circ_0003373	exonic	chr4	-	77976302	77987558	NM_006835	CCNI	CATTCCTGATTGGCTTTCTCTTACAATTGAACTGCTTCAGAAAGCACAGGTAGCTACAGC	hsa-miR-543	hsa-miR-1244	hsa-miR-136-5p	hsa-miR-6733-5p	hsa-miR-6833-3p
ASCRP3007980	50	ASCRP3007980	hsa_circRNA_104954	hsa_circ_0089371	exonic	chr9	-	136277418	136278041	NM_020385	REXO4	GACTATAGGACAGCGGTCAGTGGGATTCGGCCTGAGAACCTCAAGCAGGGGAAGACATCT	hsa-miR-181a-2-3p	hsa-miR-1296-5p	hsa-miR-521	hsa-miR-27b-3p	hsa-miR-523-3p
ASCRP3001825	50	ASCRP3001825	hsa_circRNA_013058	hsa_circ_0013058	exonic	chr1	-	85331067	85331842	uc001dkl.2	LPAR3	AGACGGTGATGACTGTCTTAGCTTCTTTAAATTTCTTTCTAGGATGTTCACTTCTCCACA	hsa-miR-2682-5p	hsa-miR-6511a-5p	hsa-miR-198	hsa-miR-4692	hsa-miR-6780b-5p
ASCRP3009218	50	ASCRP3009218	hsa_circRNA_100244	hsa_circ_0000075	exonic	chr1	+	59787207	59812070	NM_018291	FGGY	GCTGAAAGAGGTGGAGGAACTGCAATGTCTGGTGGAGAACAGAAACCAGAGAGGTACTAT	hsa-miR-218-5p	hsa-miR-150-5p	hsa-miR-298	hsa-miR-636	hsa-miR-9-5p
ASCRP3005389	50	ASCRP3005389	hsa_circRNA_008087	hsa_circ_0008087	sense overlapping	chr12	+	65078566	65088674	NM_178169	RASSF3	CCTCCGTGAGGATGTTGAGAAAGAGAAGGAAACCCACAGTTACCTCAGCAAAGAGGAGAT	hsa-miR-4656	hsa-miR-5787	hsa-miR-4739	hsa-miR-1285-3p	hsa-miR-3192-5p
ASCRP3001791	50	ASCRP3001791	hsa_circRNA_001531	hsa_circ_0001531	exonic	chr5	+	132426884	132428481	NM_002154	HSPA4	AGACACCAGCAGAAAATAAGGCAGAGTCTGAAGAAATGGAGCTCAGTTTTCAGTTCAGAA	hsa-miR-4326	hsa-miR-6071	hsa-miR-6515-3p	hsa-miR-6809-3p	hsa-miR-3654
ASCRP3010829	50	ASCRP3010829	hsa_circRNA_406299	nan	exonic	chr3	-	69078965	69084266	NM_007114	TMF1	TAGAATCAGAGAAAAATAGGCTGTGTAAACTGGAGGATGAGAACAATAGGTGGGGGACCT	hsa-miR-619-5p	hsa-miR-6506-5p	hsa-miR-942-5p	hsa-miR-5089-5p	hsa-miR-6728-3p
ASCRP3001315	50	ASCRP3001315	hsa_circRNA_401640	nan	exonic	chr16	-	70301561	70316687	NM_001605	AARS	ACCATTCCCGTTCTTTGGGGTGACTTTCAAGATGGACTCTACTCTAACAGCAAGTGAAAT	hsa-miR-3180-5p	hsa-miR-4529-5p	hsa-miR-211-3p	hsa-miR-4713-5p	hsa-miR-6858-3p
ASCRP3006580	50	ASCRP3006580	hsa_circRNA_104791	hsa_circ_0087234	exonic	chr9	+	78682870	78722267	NM_006200	PCSK5	CTGCAGGCATCATTGCGCTGGCCCTGGAAGCCAAGCATGGGACTCGCTGTGCTGGAGAAG	hsa-miR-143-5p	hsa-miR-185-3p	hsa-miR-454-3p	hsa-miR-762	hsa-miR-654-3p
ASCRP3004316	50	ASCRP3004316	hsa_circRNA_092568	hsa_circ_0001689	exonic	chr7	-	26232870	26232993	NM_002137	HNRNPA2B1	CAGGAACATGGGGGGACCATATGGTGGAGGAAATTATGGAAGTGGAAATTACAATGATTT	hsa-miR-4716-5p	hsa-miR-3074-5p	hsa-miR-6826-3p	hsa-miR-6777-3p	hsa-miR-205-5p
ASCRP3004317	50	ASCRP3004317	hsa_circRNA_104808	hsa_circ_0087357	exonic	chr9	-	86293355	86301070	NM_013438	UBQLN1	CAGGAACCAATGCTGAGTGCTGCACAAGAGCAGTTTAAGGAAGAAATCTCTAAACGTTTT	hsa-miR-345-5p	hsa-miR-296-3p	hsa-miR-505-3p	hsa-miR-624-3p	hsa-miR-218-1-3p
ASCRP3009986	50	ASCRP3009986	hsa_circRNA_102402	hsa_circ_0048232	exonic	chr19	+	1417498	1422395	NM_018959	DAZAP1	GTCACGGAGGTAGTCATGATCTATGACGCCGAGAAGCAGAGGCCCCGAGGAAGCTCTTCG	hsa-miR-433-3p	hsa-miR-324-5p	hsa-miR-215-3p	hsa-miR-670-5p	hsa-miR-562
ASCRP3008005	50	ASCRP3008005	hsa_circRNA_102293	hsa_circ_0000825	exonic	chr18	+	8718421	8720494	NM_015210	MTCL1	GACTGAAAGAGGATGAGTTAGATGAACTCCGTGCTGAGATGGAAGAGATGAGAGACAGTT	hsa-miR-340-3p	hsa-miR-30a-5p	hsa-miR-145-5p	hsa-miR-30b-5p	hsa-miR-30e-5p
ASCRP3008559	50	ASCRP3008559	hsa_circRNA_000742	hsa_circ_0000742	intronic	chr17	-	8059547	8059653	ENST00000498285	RP11-599B13.6	GATCGGTGTGGACTTTTCCGGGGTGGTGTGGTCGGTTAGGAAGAAATTTGGAGTGTGCGT	hsa-miR-1247-3p	hsa-miR-7110-3p	hsa-miR-6799-3p	hsa-miR-6814-3p	hsa-miR-3173-5p
ASCRP3010675	50	ASCRP3010675	hsa_circRNA_103774	hsa_circ_0003461	exonic	chr4	+	184129105	184130178	NM_024949	WWC2	TACAAGATTAAGGAAACCACGCAGATAGAAGATCCAAGAAAACAATGGAGGGGGGAACAG	hsa-miR-136-5p	hsa-miR-146b-5p	hsa-let-7i-5p	hsa-miR-363-3p	hsa-miR-146a-5p
ASCRP3000948	50	ASCRP3000948	hsa_circRNA_001646	hsa_circ_0001646	exonic	chr6	+	144843115	144854396	NM_007124	UTRN	AATTGTTGCAGAAGTGAAGGATAGGCAGCCAAGGCAATCCCTATTCAACAGAGGAAAATG	hsa-miR-6888-3p	hsa-miR-93-3p	hsa-miR-8075	hsa-miR-4775	hsa-miR-892c-3p
ASCRP3008557	50	ASCRP3008557	hsa_circRNA_405421	nan	exonic	chr15	+	94841429	94858866	NM_018349	MCTP2	GATCGCTGTGGAGTCATTGCAGTTTTCAGTAGAGGTGTACTTCTGAGAAGTGGCTTCTTG	hsa-miR-892b	hsa-miR-4778-3p	hsa-miR-4676-3p	hsa-miR-4494	hsa-miR-4768-3p
ASCRP3002987	50	ASCRP3002987	hsa_circRNA_049587	hsa_circ_0049587	exonic	chr19	-	12826218	12826553	NM_013433	TNPO2	ATGATCCCCAAGTTCCTGCAGTTCTTCAAGCACTGCAGTCCCAAGATCCGGCATTCTCAT	hsa-miR-509-3-5p	hsa-miR-4660	hsa-miR-1205	hsa-miR-6132	hsa-miR-4418
ASCRP3003458	50	ASCRP3003458	hsa_circRNA_101835	hsa_circ_0005615	exonic	chr16	+	68155889	68157024	NM_004555	NFATC3	CAAAGCCTGGCCACACCCCTATATTTCGATCTTGAGCCAGATGATTGTGCATCCATTTAC	hsa-miR-744-5p	hsa-miR-661	hsa-miR-9-5p	hsa-miR-377-5p	hsa-miR-205-5p
ASCRP3012187	50	ASCRP3012187	hsa_circRNA_040792	hsa_circ_0040792	exonic	chr16	-	87788799	87795646	NM_017566	KLHDC4	TGCTCACCAGGAAGACCTGGAAGCGCTCATAGCCCATTTCCAGACACTCGATGCCAAGAG	hsa-miR-3605-5p	hsa-miR-6851-5p	hsa-miR-6803-5p	hsa-miR-328-5p	hsa-miR-4700-5p
ASCRP3009386	50	ASCRP3009386	hsa_circRNA_082864	hsa_circ_0082864	exonic	chr7	+	148963425	148964313	NM_001195220	ZNF783	GGAATGAAGTAGAGGTGGGACGTCCAAGGATGATGGGCACTGGACCCCGAGACAGACAAG	hsa-miR-766-3p	hsa-miR-5584-3p	hsa-miR-5088-3p	hsa-miR-4685-3p	hsa-miR-5006-3p
ASCRP3007930	50	ASCRP3007930	hsa_circRNA_100664	hsa_circ_0005741	exonic	chr10	-	103384501	103436193	NM_022039	FBXW4	GACCTCAACAGGATGACCAGTGTCCCAGTGAAGGAACGAGTGAAGGTGTCTCAGAACTGG	hsa-miR-339-5p	hsa-miR-660-3p	hsa-miR-217	hsa-miR-1298-3p	hsa-miR-15b-3p
ASCRP3000680	50	ASCRP3000680	hsa_circRNA_103407	hsa_circ_0007761	exonic	chr3	+	63898263	63898901	NM_000333	ATXN7	AAGGAGTTTGGGAAAAACCGCGAAGTCATGGGGCTCTGTCGGGAAGGAGCGGAAAGAATG	hsa-miR-579-5p	hsa-miR-612	hsa-miR-338-3p	hsa-miR-604	hsa-miR-598-3p
ASCRP3004446	50	ASCRP3004446	hsa_circRNA_104375	hsa_circ_0080212	exonic	chr7	-	50771517	50773020	uc003tph.3	GRB10	CAGTCTGACCGACTTGCGAATCACCAGGATATTCTGGAGGAAGGTGTGAACGCAACTTTG	hsa-miR-30b-3p	hsa-miR-508-5p	hsa-miR-761	hsa-miR-193a-5p	hsa-miR-632
ASCRP3006393	50	ASCRP3006393	hsa_circRNA_403373	nan	exonic	chr5	-	79454658	79462301	NM_178276	SERINC5	CTCTTAATCGGATGTATCTTGTATTCATGGACAGCCACACTCGGGGCTCTTACAATCAGG	hsa-miR-508-3p	hsa-miR-1205	hsa-miR-153-5p	hsa-miR-4638-3p	hsa-miR-4458
ASCRP3008186	50	ASCRP3008186	hsa_circRNA_103209	hsa_circ_0009004	exonic	chr22	-	36712561	36714370	NM_002473	MYH9	GAGATCTTTGATCTGCCCAAAAGGTGTCCCATCTCTTGGGTATCAATGTGACCGATTTCA	hsa-miR-431-3p	hsa-miR-572	hsa-miR-593-5p	hsa-miR-876-5p	hsa-miR-23a-3p
ASCRP3004838	50	ASCRP3004838	hsa_circRNA_104264	hsa_circ_0078654	exonic	chr6	-	166843940	166845978	NM_021135	RPS6KA2	CATTCCCAGGGGATCATTGATAAGAGCAAGAGAGACCCCTCGGAAGAGATTGAGATCCTC	hsa-miR-196a-5p	hsa-miR-98-5p	hsa-let-7f-5p	hsa-miR-196b-5p	hsa-let-7b-5p
ASCRP3011134	50	ASCRP3011134	hsa_circRNA_006691	hsa_circ_0006691	exonic	chr16	-	74972047	74976724	NM_030581	WDR59	TCAAGACAATTCTGTGAAGCGGGTGCCTCCCAGGTCAAATGGAATAAAAAAAATGCTAAC	hsa-miR-6876-3p	hsa-miR-6134	hsa-miR-6839-3p	hsa-let-7i-5p	hsa-miR-98-5p
ASCRP3008313	50	ASCRP3008313	hsa_circRNA_102428	hsa_circ_0048775	exonic	chr19	-	5700799	5706003	NM_004793	LONP1	GAGGACGTCAAGAAACGCATCCTGGTGGAGGAGAAGATCAAGCAGACCCACCGTAAGTAC	hsa-miR-214-3p	hsa-miR-484	hsa-miR-140-5p	hsa-miR-103a-2-5p	hsa-miR-761
ASCRP3001046	50	ASCRP3001046	hsa_circRNA_045234	hsa_circ_0045234	exonic	chr17	+	61882430	61884014	NM_007372	DDX42	ACACACAGCCCACTCCAATACAGTGCCAGATTGACTATCCACCATTTGAAAAAAACTTTT	hsa-miR-6851-5p	hsa-miR-7114-5p	hsa-miR-487b-5p	hsa-miR-3663-5p	hsa-miR-548q
ASCRP3013288	50	ASCRP3013288	hsa_circRNA_000422	hsa_circ_0001545	sense overlapping	chr5	+	149778518	149778894	NM_000356	TCOF1	TTGTGCATGCTTTAGGGGGTGGGGGCAGCAGTGGGTGGGGAAAAGCTGCAGGTCTGAGAG	hsa-miR-597-5p	hsa-miR-1224-3p	hsa-miR-17-3p	hsa-miR-485-3p	hsa-miR-874-5p
ASCRP3004173	50	ASCRP3004173	hsa_circRNA_104469	hsa_circ_0082140	exonic	chr7	+	127447537	127528065	NM_014390	SND1	CAGAGGCCAGGATAAGAACAAGAAACTGCGTCCCCTGTATGACATTCCTTACATGTTTGA	hsa-miR-891a-3p	hsa-miR-130a-5p	hsa-miR-371a-5p	hsa-miR-518c-5p	hsa-miR-487a-5p
ASCRP3002066	50	ASCRP3002066	hsa_circRNA_104669	hsa_circ_0085173	exonic	chr8	+	102570646	102571040	NM_024915	GRHL2	AGCCACAGAGAAACTGCCTTGGCACCAGTGAAGCCCAGAGTAATTTGAGTGGAGGAGAAA	hsa-miR-504-3p	hsa-miR-197-3p	hsa-miR-582-3p	hsa-miR-181d-3p	hsa-miR-653-3p
ASCRP3007549	50	ASCRP3007549	hsa_circRNA_100738	hsa_circ_0020816	exonic	chr11	-	2972488	3000467	NM_005969	NAP1L4	GAAGACGAGGATGATGCGGAAATTAACCCCAAGGGGATAAAAACATTCAGATGGCAGATC	hsa-miR-877-3p	hsa-miR-29b-1-5p	hsa-miR-29a-5p	hsa-miR-627-3p	hsa-miR-659-3p
ASCRP3002491	50	ASCRP3002491	hsa_circRNA_101784	hsa_circ_0008223	exonic	chr16	-	28177828	28181230	NM_015171	XPO6	AGTGTTACTGCTGCCACTCCACCACCATCCCCGACCTCAGGAGAAAGTGTTGATCCAGTC	hsa-miR-106b-3p	hsa-miR-500a-3p	hsa-miR-412-3p	hsa-miR-222-5p	hsa-miR-638
ASCRP3003095	50	ASCRP3003095	hsa_circRNA_000760	hsa_circ_0000760	sense overlapping	chr17	+	36865777	36868169	NM_005937	MLLT6	ATGGGGGGAGGTGGACAACGTCAAGTACTGCGGCTACTGCAAATACCACTTCAGCAAGAT	hsa-miR-6882-3p	hsa-miR-4763-3p	hsa-miR-6829-3p	hsa-miR-6849-3p	hsa-miR-661
ASCRP3011643	50	ASCRP3011643	hsa_circRNA_102982	hsa_circ_0059216	exonic	chr20	-	2641342	2641475	NM_006899	IDH3B	TCTGGAACATGAGGCGTAAGTTGGACTTATTTGCCAACGTAGTCCATGTGAAGTCACTTC	hsa-miR-601	hsa-miR-632	hsa-miR-877-3p	hsa-miR-510-5p	nan
ASCRP3013101	50	ASCRP3013101	hsa_circRNA_018499	hsa_circ_0018499	exonic	chr10	+	70096955	70101437	NM_012207	HNRNPH3	TTCTGGAATGGGAGGCTACGGAAGAGATGGAATGGCATTTAAATCAAACGGTATTGAGAT	hsa-miR-2116-3p	hsa-miR-6736-3p	hsa-miR-5007-3p	hsa-miR-6881-3p	hsa-miR-3144-3p
ASCRP3003417	50	ASCRP3003417	hsa_circRNA_089863	hsa_circ_0089863	exonic	chrX	+	9905173	9905725	NM_001649	SHROOM2	CAAAATCCCCTCTCCTAGAAGCACAGAGGAGAGAATTGAGCGGGTGATGGACAACAACAC	hsa-miR-3191-5p	hsa-miR-4763-3p	hsa-miR-3151-5p	hsa-miR-328-5p	hsa-miR-942-5p
ASCRP3006516	50	ASCRP3006516	hsa_circRNA_103153	hsa_circ_0062163	exonic	chr22	+	17982113	17984048	NM_001290046	CECR2	CTGAGATCTGCAACATGATCGCCCAGAAGTGAAAAGCAGGAAGAAAATTCCTTGGCATCC	hsa-miR-505-5p	hsa-miR-558	hsa-miR-136-5p	hsa-miR-708-5p	hsa-miR-874-3p
ASCRP3000010	50	ASCRP3000010	hsa_circRNA_400114	nan	exonic	chr1	-	8421822	8482867	NM_012102	RERE	AAAAACGCAGAAACGCTTCGTTAAGGGACTCAGGCAGTACGGGAAGAACTTCTTCAGAAT	hsa-miR-4778-3p	hsa-miR-6736-3p	hsa-miR-6837-3p	hsa-miR-103a-2-5p	hsa-miR-6875-3p
ASCRP3003295	50	ASCRP3003295	hsa_circRNA_001123	hsa_circ_0001014	sense overlapping	chr2	+	61340904	61345251	NM_032506	KIAA1841	ATTGGGGGATCTGGACCGAGTCAAGTCAAAGGAAGCAAAAGAAGACCTGATATTGAATAG	hsa-miR-30d-3p	hsa-miR-30e-3p	hsa-miR-548a-3p	hsa-miR-612	hsa-miR-135a-5p
ASCRP3007911	50	ASCRP3007911	hsa_circRNA_103028	hsa_circ_0059910	exonic	chr20	-	32873245	32881962	NM_000687	AHCY	GACCCATCCAGACAAGTACCCCGTTGGGGTTCATTTCCTGCCCAAGAAGGTGCAGTGGTC	hsa-miR-377-5p	hsa-miR-323a-5p	hsa-miR-767-3p	hsa-miR-520g-3p	hsa-miR-520h
ASCRP3007015	50	ASCRP3007015	hsa_circRNA_101610	hsa_circ_0003620	exonic	chr15	-	76584771	76588078	NM_000126	ETFA	CTTCGGAAAGGCCTCATTGCTACGATTTCAGAGTACCCTGGTAATAGCTGAGCATGCAAA	hsa-miR-518c-5p	hsa-miR-17-3p	hsa-miR-15b-3p	hsa-miR-576-3p	hsa-miR-548b-5p
ASCRP3012598	50	ASCRP3012598	hsa_circRNA_046265	hsa_circ_0046265	exonic	chr17	-	79813328	79813462	NM_000918	P4HB	TGTCATCGGCTTCTTCAAGCTGGCAGAGAGGCTGATGACATCGTGAACTGGCTGAAGAAG	hsa-miR-4763-3p	hsa-miR-6808-5p	hsa-miR-5047	hsa-miR-4692	hsa-miR-1207-5p
ASCRP3005074	50	ASCRP3005074	hsa_circRNA_089414	hsa_circ_0089414	exonic	chr9	+	137218315	137300965	uc004cfb.2	RXRA	CCAGTACTGCCGCTACCAGAAGTGCCTGGCCATGGGCATGAAGCGGGAAGGCGACTTTTG	hsa-miR-939-5p	hsa-miR-3960	hsa-miR-1343-5p	hsa-miR-6889-5p	hsa-miR-6777-5p
ASCRP3009573	50	ASCRP3009573	hsa_circRNA_100475	hsa_circ_0000192	exonic	chr1	+	230313963	230339036	NM_004481	GALNT2	GGCATGACCAGAGGACTGGAATGAAATTGACCCCATTAAAAAGAAAGACCTTCATCACAG	hsa-miR-136-5p	hsa-miR-2113	hsa-miR-181c-3p	hsa-miR-218-5p	hsa-miR-21-5p
ASCRP3010336	50	ASCRP3010336	hsa_circRNA_005855	hsa_circ_0005855	exonic	chr19	+	16198836	16199930	NM_003290	TPM4	GTTACTAACAATCTGAAATCTCTGGAGGCTGCATCTGAAAAGGTAGCTCGTAAGCTGGTC	hsa-miR-3143	hsa-miR-6780a-3p	hsa-miR-4723-3p	hsa-miR-6892-3p	hsa-miR-6803-3p
ASCRP3012337	50	ASCRP3012337	hsa_circRNA_083530	hsa_circ_0083530	exonic	chr8	+	21832180	21834032	NM_015024	XPO7	TGGAGATCAGGCAGACACCACCCATCCTTTAACCAAGCACAGAAAAATAGCCTCTTCTTT	hsa-miR-431-3p	hsa-miR-4672	hsa-miR-3671	hsa-miR-4793-3p	hsa-miR-4728-3p
