# Supplementary material for: Circular RNAs are differentially expressed in prostate cancer and are potentially associated with resistance to enzalutamide
Source: Sci Rep. 2019 Jul 24;9:10739. doi: 10.1038/s41598-019-47189-2 (PMC6656767; doi:10.1038/s41598-019-47189-2)
Supplement: Supplementary file 2 — Dataset 2 [file 41598_2019_47189_MOESM2_ESM.xlsx]

## Sheet: UP
# Fold Change cut-off: 1.5 # P-value cut-off: 0.05 # Condition pairs: lncapc1_vs_lncapcontrol # Column A: probeID it represents probe name. # Column B: P-value, P-value calculated from paired t-test. # Column C: FDR, FDR is calculated from Benjamini Hochberg FDR. # Column D: FC (abs), the absolute ratio (no log scale) of normalized intensities between two conditions. # Column E: Regulation, it de…
lncapc1_vs_lncapcontrol 1.5 fold up regulated CircRNAs
	P-value and FDR		Fold change and Regulation		Annotations										Group--Raw Intensity		Group--Normalized Intensity		Raw Intensity						Normalized Intensity						miRNA Binding Sites
probeID	P-value	FDR	FC (abs)	Regulation	circRNA	Alias	circRNA_type	chrom	strand	txStart	txEnd	best_transcript	GeneSymbol	Sequence	group-lncapc1(raw)	group-lncapcontrol(raw)	group-lncapc1(normalized)	group-lncapcontrol(normalized)	[lncapc1r1, lncapc1](raw)	[lncapc1r2, lncapc1](raw)	[lncapc1r3, lncapc1](raw)	[lncapcontrolr1, lncapcontrol](raw)	[lncapcontrolr3, lncapcontrol](raw)	[lncapcontrolr5, lncapcontrol](raw)	[lncapc1r1, lncapc1](normalized)	[lncapc1r2, lncapc1](normalized)	[lncapc1r3, lncapc1](normalized)	[lncapcontrolr1, lncapcontrol](normalized)	[lncapcontrolr3, lncapcontrol](normalized)	[lncapcontrolr5, lncapcontrol](normalized)	MRE1	MRE2	MRE3	MRE4	MRE5
ASCRP3011696	0.0473333	0.299932	5.77722	up	hsa_circRNA_000361	hsa_circ_0001275	antisense	chr3	-	17059499	17059748	NM_015184	PLCL2	TCTTCTTCTCCACTCCTGAATGGCTCTGATACCTGTCTTCTTGAGCTAGGGCCCTTGCTC	3140	221.5	11.0787	8.54837	1148	1902	6370	281	195	188.5	10.5691	11.2039	11.4632	9.14788	8.35446	8.14277	hsa-miR-378a-3p	hsa-miR-422a	hsa-miR-361-5p	hsa-miR-370-3p	hsa-miR-506-3p
ASCRP3012763	0.0260308	0.263045	5.68974	up	hsa_circRNA_026462	hsa_circ_0026462	exonic	chr12	-	53068519	53069224	uc001sav.1	KRT1	TTAAACTCCCCATTTCCTTGTTTTGCTGCAATAAACTGCATTTGAAATTCGTGGCAGCTA	1967	147.833	10.3753	7.86691	775	667	4459	150.5	129	164	9.96016	10.0933	11.0723	8.17011	7.57828	7.85235	hsa-miR-22-3p	hsa-miR-1908-3p	hsa-miR-1275	hsa-miR-6501-5p	hsa-miR-6829-3p
ASCRP3006325	0.0128461	0.240565	5.16576	up	hsa_circRNA_101435	hsa_circ_0033144	exonic	chr14	-	99723807	99724176	NM_022898	BCL11B	CTCTCACCCACGAAAGGCATCTGTCCCAAGCAGGAGAACATTGCAGCAGAGGCTGACCAT	1004.67	121.333	9.88355	7.51457	871.5	342	1800.5	103	120	141	10.1816	9.34224	10.1268	7.41787	7.49259	7.63325	hsa-miR-552-3p	hsa-miR-579-3p	hsa-miR-548d-3p	hsa-miR-149-3p	hsa-miR-588
ASCRP3009826	0.0383299	0.284337	4.16056	up	hsa_circRNA_101707	hsa_circ_0000673	exonic	chr16	-	11940357	11940700	NM_015659	RSL1D1	GGTTCTTGCAGATTATCTCCCTCCAAACTCTAAAGAAGGAATATAAATCCTATGAAGCCA	6113	403.667	11.691	9.63427	1524	2691	14124	380	408	423	11.023	11.6069	12.4433	9.58022	9.72593	9.59666	hsa-miR-33a-3p	hsa-let-7f-2-3p	hsa-miR-25-5p	hsa-miR-203a-3p	hsa-miR-1185-2-3p
ASCRP3007431	0.0385208	0.284348	3.92031	up	hsa_circRNA_000129	hsa_circ_0000129	exonic	chr1	-	151145974	151149507	ENST00000491094	VPS72	GAAATGTGTGACATTGCAGACTTGATCCTGCTCCCTCGGTGTCTGCATTGACTCCTCATG	3748.67	331.5	11.2374	9.26646	1166	2336	7744	340.5	308	346	10.6094	11.4241	11.6787	9.41908	9.20157	9.17872	hsa-miR-4665-5p	hsa-miR-1275	hsa-miR-5088-5p	hsa-miR-3138	hsa-miR-6756-5p
ASCRP3001535	0.00816574	0.239344	3.85906	up	hsa_circRNA_001233	hsa_circ_0000463	antisense	chr12	-	132609079	132609271	NR_003290	EP400NL	ACTCCTTTCCCTGTGCTTTCCGATACTCACCACCAGGACTGTGACTTCCTGAATGCACTG	4072.33	410.833	11.6154	9.6671	2550	2028	7639	390	381.5	461	11.9081	11.2698	11.6682	9.63572	9.60739	9.75821	hsa-miR-627-5p	hsa-miR-550a-5p	hsa-miR-515-3p	hsa-miR-499a-3p	hsa-miR-550a-3-5p
ASCRP3005262	0.0155807	0.242018	3.36704	up	hsa_circRNA_405920		antisense	chr2	-	85190038	85194004	TCONS_00003752	XLOC_001550	CCCTGGATTTCAGAAATGGATGTCATCTGTCCATGGAGGAGTAGGACTCCTCAAAGGCAG	113	41.6667	7.2594	5.50791	176.5	80	82.5	44	43	38	7.72548	7.06564	6.98707	5.54215	5.61339	5.36821	hsa-miR-4656	hsa-miR-1273h-5p	hsa-miR-6511a-5p	hsa-miR-30b-3p	hsa-miR-3929
ASCRP3007050	0.0413971	0.286789	3.35628	up	hsa_circRNA_066536	hsa_circ_0066536	exonic	chr3	-	71739160	71759635	NM_173359	EIF4E3	CTTCTGCCCCACATAACTTTTAAAGCAGTATTTTATAAACATCCCTCCCTGGTGCCACAG	2396.33	306.833	10.8515	9.10463	1141	1591	4457	361.5	289	270	10.5434	10.9327	11.0785	9.48245	9.06859	8.76285	hsa-miR-519d-5p	hsa-miR-6845-3p	hsa-miR-6735-5p	hsa-miR-6876-3p	hsa-miR-4279
ASCRP3006423	0.0003491	0.167311	3.2211	up	hsa_circRNA_104598	hsa_circ_0002754	exonic	chr8	-	41905895	41907225	NM_001099412	KAT6A	CTCTTTCCTGTTTACCTCCAGTGTCCCTTCTTCCACATGAAAAGGATAAGGATTCTTTCT	3333.17	409.333	11.3545	9.66692	1876	1961.5	6162	391	382	455	11.3915	11.2479	11.4241	9.65379	9.61853	9.72845	hsa-miR-374a-3p	hsa-miR-541-5p	hsa-miR-383-3p	hsa-miR-501-5p	hsa-miR-145-5p
ASCRP3007443	0.0442623	0.293398	3.17449	up	hsa_circRNA_101460	hsa_circ_0034067	exonic	chr15	+	22925975	22926065	NM_014608	CYFIP1	GAACAAGCCACCGTCCACTCTAGCATGCCAAATTTCAACACTAACTTTGAAGACAGAAAT	516.5	132.333	9.36623	7.69971	408.5	504	637	142	138	117	8.96453	9.83661	9.29756	8.02073	7.75342	7.32498	hsa-miR-802	hsa-miR-586	hsa-miR-7-2-3p	hsa-miR-7-1-3p	hsa-miR-105-5p
ASCRP3004871	0.0288143	0.265228	3.17317	up	hsa_circRNA_041100	hsa_circ_0041100	exonic	chr16	+	89961445	89977071	NM_014972	TCF25	CATTGCTCTCTTCTTCCGGTCACTGTTGCCAAACTATACCATGGAGGTTCTGCTCCAGAC	1186.67	180.667	9.89568	8.22976	477.5	681.5	2401	148	182	212	9.18751	10.1162	10.3833	8.09737	8.20759	8.38432	hsa-miR-5580-5p	hsa-miR-4518	hsa-miR-6721-5p	hsa-miR-1909-3p	hsa-miR-4722-5p
ASCRP3001525	0.0249913	0.262556	3.11998	up	hsa_circRNA_068697	hsa_circ_0068697	exonic	chr3	-	196846280	196869639	NM_004087	DLG1	ACTCCCCAGTTTCTAAAGCAGTACTTGGAGATGATGAAATTACAAGGTTAATGGCACAGA	1161.83	190	9.95252	8.31098	799	369	2317.5	141	191	238	10.0262	9.47596	10.3554	8.04082	8.35446	8.53767	hsa-miR-4778-3p	hsa-miR-519e-5p	hsa-miR-515-5p	hsa-miR-103a-2-5p	hsa-miR-4728-3p
ASCRP3002433	0.028671	0.265228	3.03416	up	hsa_circRNA_102205	hsa_circ_0045862	exonic	chr17	+	76082583	76083174	NM_018996	TNRC6C	AGTCTTCACCCAACACCTTTGCTCCTTACCCTCTCGGCATACCAACGTTTACAAATCCAG	1597.67	244.333	10.3515	8.7502	789.5	974	3029.5	247	227.5	258.5	10.0104	10.4283	10.6157	8.95748	8.62259	8.67052	hsa-miR-675-5p	hsa-miR-138-5p	hsa-miR-661	hsa-miR-382-5p	hsa-miR-744-5p
ASCRP3009947	0.00234654	0.209621	3.02313	up	hsa_circRNA_406683		intronic	chr5	+	140305480	140308910	ENST00000289272	PCDHA13	GTATTCAGATTCGGAATAGGAAAGGGGATCACGCTAATGTCAATGCCATGATCGTCAAGG	81.1667	37.3333	6.89278	5.29674	90	77	76.5	39	38	35	6.74686	7.04489	6.8866	5.29833	5.41603	5.17586	hsa-miR-5001-5p	hsa-miR-4734	hsa-miR-6893-3p	hsa-miR-5589-5p	hsa-miR-7846-3p
ASCRP3005770	0.0406081	0.285802	2.96642	up	hsa_circRNA_047641	hsa_circ_0047641	exonic	chr18	-	46783379	46798673	NM_017653	DYM	CGTTCTCTCCATCAGTATGCTGCCCAGAGGATCATCAGGTTTTACCAATTCTTGAGATTC	2706.33	332	10.8639	9.29521	1298	980	5841	252	368	376	10.8106	10.4499	11.3312	8.99501	9.52754	9.36309	hsa-miR-6888-5p	hsa-miR-5189-5p	hsa-miR-628-5p	hsa-miR-3187-5p	hsa-miR-7843-3p
ASCRP3001707	0.00324965	0.21633	2.94534	up	hsa_circRNA_406763		intronic	chr6	-	35604790	35614627	ENST00000540787	FKBP5	AGAAATGAACCATTTGTCTTTAGTCTTGGCAAAGGTGTTTGCTGACTAGCACTTTGGAGA	118	51.8333	7.45097	5.89253	118	94	142	45	57.5	53	7.13942	7.46087	7.75261	5.54215	6.07239	6.06306	hsa-miR-1273g-3p	hsa-miR-1285-3p	hsa-miR-619-5p	hsa-miR-1183	hsa-miR-512-5p
ASCRP3003019	0.0297683	0.266467	2.85227	up	hsa_circRNA_001490	hsa_circ_0001490	exonic	chr5	+	61653517	61657356	NM_004520	KIF2A	ATGCATTAGCAGATTGATGAACATAGGATATGTGTGTGTGTAAGAAAACGACCACTCAAT	158.5	62.5	7.85266	6.34055	169	201.5	105	62.5	71	54	7.65154	8.59166	7.31479	6.39435	6.54595	6.08135	hsa-miR-659-3p	hsa-miR-5002-5p	hsa-miR-203b-5p	hsa-miR-4460	hsa-miR-6718-5p
ASCRP3008951	0.0140044	0.240565	2.84646	up	hsa_circRNA_102787	hsa_circ_0001055	exonic	chr2	-	100623093	100625394	NM_002285	AFF3	GCAGGGGGAGTGTCTATGAACCAGATAGAAATGCATTACGGAGGAAAGAACGAGAAAGAA	259.833	90.3333	8.56306	7.05389	276	242	261.5	85	90	96	8.38158	8.8835	8.4241	7.14336	7.03227	6.98604	hsa-miR-296-3p	hsa-miR-661	hsa-miR-130b-5p	hsa-miR-152-5p	hsa-miR-632
ASCRP3006284	0.0414444	0.286789	2.71491	up	hsa_circRNA_101141	hsa_circ_0005785	exonic	chr12	-	110819556	110834257	NM_016238	ANAPC7	CTCGCACCTTGTCGCTTAGATTGTTATGAAGTGAGTTATTCTCCCCACCTCAGAAGTACC	4121.5	470.667	11.3612	9.92031	1233	2650	8481.5	440	449	523	10.7099	11.5724	11.8013	9.86932	9.90076	9.99086	hsa-miR-526b-5p	hsa-miR-181d-5p	hsa-miR-181b-5p	hsa-miR-338-3p	hsa-miR-181a-5p
ASCRP3013327	0.0146874	0.242018	2.70677	up	hsa_circRNA_104193	hsa_circ_0077930	exonic	chr6	-	135748304	135778851	NM_017651	AHI1	TTTACGATTTCCATGTTGCAGATAATAATGAAGATGTTGATGGTGATGGTGTTCATGAAA	133.667	59.1667	7.60608	6.16951	153	158	90	57	69	51.5	7.50323	8.22554	7.08946	6.20784	6.43905	5.86163	hsa-miR-335-3p	hsa-miR-587	hsa-miR-1185-2-3p	hsa-miR-105-5p	hsa-miR-1185-1-3p
ASCRP3005517	0.00412782	0.223751	2.66656	up	hsa_circRNA_404646		exonic	chr1	-	208315673	208391347	NM_025179	PLXNA2	CCTTCTCCATTGATCAGCGCTACCTGTACGTCATGTCTGAGAGACAGAATCATGTGAGGG	1149	233	10.0481	8.63307	717	598	2132	164	238	297	9.86407	9.99286	10.2872	8.27098	8.70091	8.92733	hsa-miR-3918	hsa-miR-4726-5p	hsa-miR-4640-5p	hsa-miR-6762-5p	hsa-miR-423-5p
ASCRP3005758	0.00328142	0.21633	2.6483	up	hsa_circRNA_103372	hsa_circ_0003748	exonic	chr3	-	48726970	48728915	NM_016291	IP6K2	CGTGTGTGTGGCATGCAGCCATAAGTTAGAAGAAGAATTTGAGTGGCTAAAGAAATCTGA	136.5	60	7.66453	6.25946	152.5	150	107	55	71	54	7.49768	8.15851	7.33739	6.23198	6.61331	5.93309	hsa-miR-494-5p	hsa-miR-577	hsa-miR-628-5p	hsa-miR-647	hsa-miR-526b-5p
ASCRP3012860	0.00398308	0.222284	2.6473	up	hsa_circRNA_103717	hsa_circ_0070617	exonic	chr4	-	108614926	108622441	NM_005443	PAPSS1	TTAGTGTGCATCACAAGTTTCATATCACCTTACACTCAGGGAATGCAGAGAGCAACCAAT	101.667	51.3333	7.19621	5.79169	112.5	90.5	102	45	54	55	7.05779	7.2861	7.24474	5.47713	5.94862	5.94933	hsa-miR-520a-5p	hsa-miR-338-3p	hsa-miR-628-5p	hsa-miR-525-5p	hsa-miR-370-3p
ASCRP3010108	0.000248488	0.167311	2.64688	up	hsa_circRNA_061260	hsa_circ_0061260	exonic	chr21	-	11047480	11049621	NM_181704	BAGE4	GTCTTCAACGAATTATGAAATCTGTACCAACCAACGGCTGGAAATGCAAACGAAGGAAGA	154.167	67.8333	7.84748	6.44318	178	141	143.5	59	74.5	70	7.72095	8.08972	7.73177	6.27345	6.69864	6.35746	hsa-miR-4720-5p	hsa-miR-4799-3p	hsa-miR-510-5p	hsa-miR-4277	hsa-miR-5000-3p
ASCRP3000497	0.0404716	0.285802	2.61742	up	hsa_circRNA_103740	hsa_circ_0001439	exonic	chr4	-	129913321	129925031	NM_144643	SCLT1	AACTGAACAAAGTGTGATAATCGAACAACTCCGAAAAAAACTTAGGTTGCACAGTGAATT	95.1667	48.5	7.1007	5.71255	77.5	96	112	47	49.5	49	6.47808	7.42714	7.39689	5.6658	5.7668	5.70505	hsa-miR-452-5p	hsa-miR-223-3p	hsa-miR-452-3p	hsa-miR-622	hsa-miR-212-3p
ASCRP3000513	0.00426054	0.22596	2.61327	up	hsa_circRNA_103361	hsa_circ_0001296	exonic	chr3	-	47719687	47727660	NM_003074	SMARCC1	AACTTGACTGGAGATGTGTGTGCTGTGATGAGGAAGATGAAGATCCTGCCAAAGGTGATC	174.5	76	8.0206	6.63475	181	203	139.5	65	99	64	7.74776	8.59702	7.71703	6.54278	7.10774	6.25372	hsa-miR-449c-3p	hsa-miR-582-5p	hsa-miR-509-3p	hsa-miR-510-5p	hsa-miR-369-5p
ASCRP3011491	0.0238388	0.260835	2.59829	up	hsa_circRNA_007215	hsa_circ_0007215	sense overlapping	chr4	+	3316517	3344780	NM_002926	RGS12	TCGCTCCCTTGATGATCTTGAGTGATCTTTAAAGAGTCTTGCAGAAGAGACTACACAGCA	1483.33	270.167	10.2767	8.89916	1141	459.5	2849.5	230	243	337.5	10.5477	9.73465	10.5477	8.82375	8.75551	9.11821	hsa-miR-7111-3p	hsa-miR-4739	hsa-miR-6873-3p	hsa-miR-6830-3p	hsa-miR-6895-3p
ASCRP3009107	0.0225943	0.258747	2.58906	up	hsa_circRNA_008382	hsa_circ_0008382	exonic	chr2	+	231222519	231226412	NM_138402	SP140L	GCCTGACATCAAACTAAGTCTTAAACAAGGCTGTTCACGGAAGACCAGGATGTAGATGAG	75.6667	39.6667	6.75188	5.37946	76	70	81	42	39	38	6.44692	6.88706	6.92167	5.47713	5.41603	5.24522	hsa-miR-511-5p	hsa-miR-302d-3p	hsa-miR-302c-3p	hsa-miR-3688-3p	hsa-miR-302a-3p
ASCRP3003319	0.0225672	0.25874	2.57374	up	hsa_circRNA_007924	hsa_circ_0007924	exonic	chr14	+	55215532	55231258	NM_015589	SAMD4A	ATTTACAGCTCATAGACAAGTGTCTAATTCATGAGATGTTCCAGCCTGGCTGAAAAGCCT	87.1667	46	7.0131	5.64923	73	92.5	96	43	51	44	6.42419	7.4354	7.17971	5.47713	5.86913	5.60144	hsa-miR-6842-5p	hsa-miR-3135b	hsa-miR-608	hsa-miR-6752-5p	hsa-miR-1226-5p
ASCRP3002845	0.0406744	0.285802	2.56767	up	hsa_circRNA_405814		intronic	chr19	+	57088080	57089646	ENST00000594953	ZNF470	ATCCTTGATTTGTCATCAGAGATGTCATACTGACTTGGAGTGTGTGTGGGTGACCAAATC	298.667	109.5	8.71225	7.35179	351.5	375	169.5	105	127	96.5	8.71071	9.48882	7.93721	7.46922	7.5895	6.99664	hsa-miR-4262	hsa-miR-181c-5p	hsa-miR-181b-5p	hsa-miR-181a-5p	hsa-miR-181d-5p
ASCRP3009369	0.0410039	0.286483	2.52659	up	hsa_circRNA_001654	hsa_circ_0001605	intronic	chr6	+	42903447	42905047	ENST00000372836	CNPY3	GGAAGGTCAGGCCTGCATGTATCTTAGTGTGTCTGCTGGTGTGAGTGTGATTTGAAGATG	136	60.3333	7.63708	6.29989	156	167	85	58	69	54	7.54554	8.34528	7.02043	6.43223	6.45267	6.01477	hsa-miR-665	hsa-miR-129-5p	hsa-miR-539-3p	hsa-miR-520a-5p	hsa-miR-30b-3p
ASCRP3004840	0.000845901	0.171206	2.50607	up	hsa_circRNA_100696	hsa_circ_0008896	exonic	chr10	+	122273422	122280607	NM_001030059	PPAPDC1A	CATTCCTCCTGCAATTTCTTTCCTCACACCCCTGGCTGTTATTTGTGTGGTGAAAATTAT	555.5	170.5	9.41584	8.09041	714	270.5	682	197	143.5	171	9.84614	9.0486	9.35277	8.54868	7.77146	7.95109	hsa-miR-30a-3p	hsa-miR-30d-3p	hsa-miR-2113	hsa-miR-30e-3p	hsa-miR-10b-3p
ASCRP3001644	0.00422534	0.22596	2.5025	up	hsa_circRNA_100604	hsa_circ_0009172	exonic	chr10	-	70218860	70229920	NR_102264	DNA2	ACTTCCCTCAGATGCAGCTCTCTCTATTTCAGAAGAAAGTGGTAGCTTCCTTTCCAAGAA	4483.67	612.333	11.6523	10.329	1878	2924	8649	580	597	660	11.3993	11.7103	11.8474	10.2329	10.3707	10.3833	hsa-miR-578	hsa-miR-21-3p	hsa-miR-642a-5p	hsa-miR-607	hsa-miR-138-5p
ASCRP3004578	0.0243801	0.261274	2.48538	up	hsa_circRNA_103844	hsa_circ_0072567	exonic	chr5	-	58476420	58489362	NM_006203	PDE4D	CATCAACAAAGCCACCATAACAGACACGGAGATGACTTGATTGTGACTCCATTTGCTCAG	72.1667	40.8333	6.68803	5.37456	72	76	68.5	42	41	39.5	6.37859	7.022	6.66351	5.41757	5.33792	5.36821	hsa-miR-545-3p	hsa-miR-382-5p	hsa-miR-29b-2-5p	hsa-miR-432-3p	hsa-miR-582-5p
ASCRP3011635	0.0257112	0.262556	2.47059	up	hsa_circRNA_104398	hsa_circ_0002755	exonic	chr7	+	73770739	73771807	NM_003388	CLIP2	TCTGCGAGGTGGAGAAGGAGATTGCCCTGCTCAAGGCACAGCATGAGCAGGTACTTCCAG	73.1667	39.1667	6.70197	5.39712	71.5	64	84	43.5	38	36	6.41303	6.69685	6.99604	5.5112	5.31195	5.36821	hsa-miR-33b-3p	hsa-miR-212-5p	hsa-miR-512-3p	hsa-miR-103a-2-5p	hsa-miR-519e-3p
ASCRP3012620	0.0201392	0.247986	2.46066	up	hsa_circRNA_037274	hsa_circ_0037274	exonic	chr16	-	981641	1004666	NR_033645	LMF1	TGTCTTCCCTTCCCTGATCTTGGAGAACATAGAGCTGCCAGTTACTGAGTCGTGGCATTC	6503.67	770.333	12.0595	10.7604	2802.5	2893	13815.5	799	692	820	12.0968	11.6787	12.4028	10.8812	10.6541	10.746	hsa-miR-6879-5p	hsa-miR-339-5p	hsa-miR-6735-5p	hsa-miR-9500	hsa-miR-455-3p
ASCRP3005595	0.00510879	0.22761	2.43744	up	hsa_circRNA_104533	hsa_circ_0083092	exonic	chr7	+	155471301	155473602	NM_053043	RBM33	CGAGATCAATGAACCTTTAGATGAATTTACAAATCAGTCGGATTTGTCAGATGAAGAGCT	88.8333	48.5	7.03862	5.75325	97	87.5	82	43.5	51	51	6.8427	7.2861	6.98707	5.5112	5.86913	5.87943	hsa-miR-578	hsa-miR-125b-5p	hsa-miR-26b-3p	hsa-miR-512-5p	hsa-miR-335-3p
ASCRP3008591	0.00397451	0.222284	2.43115	up	hsa_circRNA_103664	hsa_circ_0003534	exonic	chr4	-	76902524	76903190	NM_018115	SDAD1	GATCTTCTCTCCTGCAATCATACCGTATTGGATCCAGATCTGCGAATGTTTCTACAGCAG	4258.83	575.5	11.5084	10.2268	1678.5	2465.5	8632.5	431.5	601	694	11.1951	11.4975	11.8327	9.84614	10.3772	10.457	hsa-miR-514a-5p	hsa-miR-526b-5p	hsa-miR-499a-3p	hsa-miR-185-5p	hsa-miR-330-5p
ASCRP3006198	0.0297566	0.266467	2.41903	up	hsa_circRNA_003402	hsa_circ_0003402	intronic	chr12	-	42521847	42523653	ENST00000280876	GXYLT1	CTCCAGTGCCTGGTAACCACCATTCTCCTCTCTGTAAGAACTGCATTGTGTAAAGATTTC	2394.5	371.833	10.7511	9.47668	943	1430.5	4810	338	355	422.5	10.2268	10.86	11.1665	9.39474	9.435	9.6003	hsa-miR-4739	hsa-miR-2278	hsa-miR-577	hsa-miR-3976	hsa-miR-1303
ASCRP3008949	0.0132661	0.240565	2.36923	up	hsa_circRNA_007326	hsa_circ_0007326	exonic	chr14	-	24679553	24679974	NM_014169	CHMP4A	GCAGGGCCAGGGACATTGACAAGGTAGATGAACTGATGACTGACATCACGGAACAACAGG	92.3333	50.3333	7.05579	5.81137	98	86	93	49	52	50	6.79894	7.2339	7.13453	5.84336	5.82756	5.76318	hsa-miR-766-3p	hsa-miR-6875-3p	hsa-miR-5193	hsa-miR-660-3p	hsa-miR-4326
ASCRP3013016	0.00587482	0.232827	2.36034	up	hsa_circRNA_404841		intronic	chr11	-	8759016	8759820	ENST00000313726	ST5	TTCCTACCTCTCTACCAAAACCTCTCTTCGTCAGGTCACATGATCAACTGAAGCGTAAAG	1963.17	352.333	10.6262	9.38719	1112	1138	3639.5	342	338	377	10.4848	10.6041	10.7896	9.40217	9.38165	9.37775	hsa-miR-6833-3p	hsa-miR-6875-3p	hsa-miR-3667-3p	hsa-miR-6873-3p	hsa-miR-6830-3p
ASCRP3005562	0.0132684	0.240565	2.35633	up	hsa_circRNA_104101	hsa_circ_0001599	exonic	chr6	-	35586872	35610620	NM_004117	FKBP5	CGAAGGAGCAACAGTAGAAAGTTCTCTACTTAAAAGACAATGACTACTGATGAAGGTGCC	147.833	68.6667	7.72541	6.48887	184	101	158.5	60	75	71	7.7603	7.53814	7.8778	6.39435	6.58887	6.48338	hsa-miR-1468-5p	hsa-miR-642a-5p	hsa-miR-561-5p	hsa-miR-29b-1-5p	hsa-miR-708-5p
ASCRP3012344	0.0359289	0.279988	2.355	up	hsa_circRNA_400896		exonic	chr12	+	20782841	20792891	NM_000921	PDE3A	TGGAGATTGGATATAGGGATATTCCTTGTGCCCTCGCTAAAATTTCACCTCTTTCATCGC	125.5	62.3333	7.52795	6.29223	121	115.5	140	63	61	63	7.15103	7.75814	7.67468	6.39435	6.24058	6.24174	hsa-miR-3938	hsa-miR-2467-5p	hsa-miR-221-3p	hsa-miR-623	hsa-miR-4291
ASCRP3012103	0.00171915	0.182323	2.35432	up	hsa_circRNA_102000	hsa_circ_0042444	exonic	chr17	+	20795542	20795745	NR_104185	CCDC144NL-AS1	TGCATTTAATGAACATGACACAAATCACTATGTAATATAGTTAGCCTTTGAACAACACGG	71.1667	42.6667	6.64946	5.41415	82.5	68	63	44	44	40	6.59763	6.83882	6.51193	5.35652	5.51772	5.36821	hsa-miR-30c-2-3p	hsa-miR-30c-1-3p	hsa-miR-765	hsa-miR-17-3p	hsa-miR-766-5p
ASCRP3011719	0.00572488	0.231992	2.35097	up	hsa_circRNA_104310	hsa_circ_0079385	exonic	chr7	+	6624646	6624891	NM_018106	ZDHHC4	TCTTTCTTATTCAGGTGTGTGTAACTGGTGTGTGCACCGTTTCGACCATCACTGTGTTTG	93	51.5	7.09986	5.8666	107	96	76	44.5	62	48	6.98862	7.46087	6.85008	5.57244	6.28368	5.74368	hsa-miR-499a-3p	hsa-miR-1271-3p	hsa-miR-216a-3p	hsa-miR-197-3p	hsa-miR-489-3p
ASCRP3008345	0.00763887	0.239344	2.31288	up	hsa_circRNA_100876	hsa_circ_0023404	exonic	chr11	+	71668272	71671937	NM_018320	RNF121	GAGGCACCCACGCTCCTACAATGTTGATATGTCAGATCTCTCTCCAGAAGAGCAATGGAG	2532.83	479.333	11.125	9.91528	1646.5	1936	4016	538	429	471	11.1665	11.2343	10.9741	10.1302	9.83136	9.78425	hsa-miR-636	hsa-miR-665	hsa-miR-217	hsa-miR-136-5p	hsa-miR-646
ASCRP3006208	0.00685326	0.239344	2.27685	up	hsa_circRNA_404959		exonic	chr12	+	7301567	7303659	NM_014718	CLSTN3	CTCCCACAGAAACTCCAGTGCTTCAGCGAAGAGTCCTGCGTCTCCATCCCTGAAGTGGAG	7452.67	908.5	12.266	11.079	2778	3955	15625	799	843	1083.5	12.0895	12.1069	12.6016	10.8941	11.095	11.2479	hsa-miR-6848-5p	hsa-miR-6081	hsa-miR-6720-5p	hsa-miR-5591-5p	hsa-miR-6165
ASCRP3013452	0.0117044	0.240432	2.26563	up	hsa_circRNA_000510	hsa_circ_0000510	intronic	chr13	+	114518962	114519190	ENST00000458001	GAS6-AS1	TTTGCAGCGTGTTCTGGATGGGGAGAGGTGCAGTCACTGCTCAGGGACACGGGTTCTTTT	106.667	57	7.28159	6.10167	128	85	107	58.5	60	52.5	7.2584	7.2339	7.35246	6.20784	6.18219	5.91498	hsa-miR-4740-3p	hsa-miR-6778-3p	hsa-miR-6836-3p	hsa-miR-6501-3p	hsa-miR-523-3p
ASCRP3007143	0.0203236	0.249031	2.25856	up	hsa_circRNA_406157		sense overlapping	chr21	+	45302384	45323900	NM_020132	AGPAT3	CTTGTGCCTTGGTGTGTGTTATCGGAGGTTTCATTCCTGGAAAATCCAGTGTCTATGAAA	117.667	60.3333	7.43098	6.25558	137	125	91	54.5	66	60.5	7.33069	7.88802	7.07422	6.11673	6.43905	6.21095	hsa-miR-4739	hsa-miR-1273h-5p	hsa-miR-5787	hsa-miR-1273g-3p	hsa-miR-4656
ASCRP3008211	0.0255432	0.262556	2.23126	up	hsa_circRNA_406281		intronic	chr3	+	52723939	52724314	ENST00000394799	GNL3	GAGCAAATGTCTTTTTCTTTTTTTCTTTTTGAGATGGAGGCTTGCTGTCCTGGGCAACAA	138.333	70.6667	7.69371	6.53585	161	124	130	74	72	66	7.58333	7.88802	7.60977	6.80012	6.5036	6.30383	hsa-miR-7843-5p	hsa-miR-8063	hsa-miR-3670	hsa-miR-1250-3p	hsa-miR-6879-5p
ASCRP3007487	0.0395015	0.285802	2.20931	up	hsa_circRNA_000407	hsa_circ_0000407	antisense	chr12	+	56558216	56558309	NM_003075	SMARCC2	GAACGGGAGATGGTGGTGATGCCCATGCAGGTTAGGATGTAGAGGGTTCGCCATGGACAC	237.5	97.6667	8.27666	7.13307	419	187.5	106	110.5	100	82.5	8.99501	8.5047	7.33028	7.58097	7.16494	6.6533	hsa-miR-197-3p	hsa-miR-4639-3p	hsa-miR-5001-3p	hsa-miR-7110-3p	hsa-miR-5587-3p
ASCRP3010084	0.00144258	0.180371	2.18629	up	hsa_circRNA_025054	hsa_circ_0025054	exonic	chr12	+	4382901	4388085	NM_001759	CCND2	GTCTCTGATCCGCAAGCATGCTCAGACCTTCATTGCTCTGTGTGCCACCGGCCCAGCCAG	104.167	57.8333	7.26474	6.13626	130	86.5	96	54	60.5	59	7.28123	7.31376	7.19923	6.07369	6.25372	6.08135	hsa-miR-4778-3p	hsa-miR-6825-5p	hsa-miR-4433b-3p	hsa-miR-877-3p	hsa-miR-657
ASCRP3010141	0.0004735	0.167311	2.12114	up	hsa_circRNA_406207		sense overlapping	chr22	+	46189424	46202902	NM_013236	ATXN10	GTGACAGTAACCCCTCTCTTCAATCTTTCTGTGACAAATGACTAGAATTCTGGAGCCTGC	4532	752.667	11.7992	10.7144	2540	2986	8070	789	697	772	11.8966	11.7468	11.7542	10.8436	10.6762	10.6233	hsa-miR-3916	hsa-miR-6878-5p	hsa-miR-329-5p	hsa-miR-3145-3p	hsa-miR-4644
ASCRP3007014	0.0394309	0.285802	2.10926	up	hsa_circRNA_102062	hsa_circ_0007990	exonic	chr17	-	37840849	37842272	NM_033419	PGAP3	CTTCGCCTGGGCTGGACCTGTCGGGACGACTGTAAGTATGAGTGTATGTGGGTCACCGTT	89.3333	52.8333	7.0531	5.97636	82	94	92	49	52.5	57	6.59763	7.42714	7.13453	5.89995	5.96609	6.06306	hsa-miR-18a-5p	hsa-miR-485-5p	hsa-miR-150-3p	hsa-miR-433-5p	hsa-miR-18b-5p
ASCRP3010221	0.00463145	0.22596	2.10487	up	hsa_circRNA_404091		exonic	chr8	+	104709313	104709524	NM_001100117	RIMS2	GTGGAGGTCGAGTGTCATTACGCTCAAACAAGAAAACTGCATCAGCAGTTTGAAATGTAT	59	34.3333	6.18005	5.10631	67	52.5	57.5	35	35	33	6.19498	6.13436	6.2108	4.97936	5.16372	5.17586	hsa-miR-4677-5p	hsa-miR-545-3p	hsa-miR-3617-3p	hsa-miR-7112-3p	hsa-miR-182-5p
ASCRP3013550	0.0456804	0.296345	2.09987	up	hsa_circRNA_086684	hsa_circ_0086684	exonic	chr9	-	33921690	33973235	NM_018449	UBAP2	TTTTCTCTTGCCCAATCCCCACCTAATAAAGTTCTGAGAGCATGGATTTGGACGTGGCAG	304.333	122.167	8.61124	7.54094	327	170	416	131	115	120.5	8.61612	8.324	8.8936	7.84282	7.42501	7.35499	hsa-miR-8089	hsa-miR-3692-5p	hsa-miR-92a-2-5p	hsa-miR-3620-5p	hsa-miR-6829-5p
ASCRP3001557	0.0334596	0.273651	2.09501	up	hsa_circRNA_001440	hsa_circ_0001440	exonic	chr4	-	129913321	129960251	NM_144643	SCLT1	ACTGAACAAAGTGTGATAATCGAACAACTCCGAAAAAAACTTAGAAACAGGTGGGTGAGA	108.167	60.1667	7.33393	6.26697	107	108.5	109	58.5	61.5	60.5	7.01418	7.63514	7.35246	6.33354	6.28368	6.1837	hsa-miR-4676-3p	hsa-miR-892c-3p	hsa-miR-452-5p	hsa-miR-223-3p	hsa-miR-1250-3p
ASCRP3000835	0.00184778	0.1878	2.0819	up	hsa_circRNA_076155	hsa_circ_0076155	exonic	chr6	-	35586872	35604935	NM_004117	FKBP5	AATCCAAACGAAGGAGCAACAGTAGAAAATTGTCAAAAGAGTGGGGAATGGTGAGGAAAC	89.5	52.6667	6.98512	5.92722	106	73.5	89	50	54	54	6.94826	6.93288	7.07422	5.89995	5.94862	5.93309	hsa-miR-6845-3p	hsa-miR-1468-5p	hsa-miR-642a-5p	hsa-miR-6834-3p	hsa-miR-561-5p
ASCRP3003503	0.0111834	0.239344	2.07344	up	hsa_circRNA_100914	hsa_circ_0023903	exonic	chr11	-	85692171	85742653	NM_007166	PICALM	CAACAACCGCTTGGAATGCTGCAACAATGACTTAATTCAGTGCACAAATGAGATGAATGT	60.6667	37.6667	6.30075	5.24873	68	51.5	62.5	39	36	38	6.29949	6.07386	6.52892	5.19045	5.23829	5.31744	hsa-miR-1301-3p	hsa-miR-203a-5p	hsa-miR-656-5p	hsa-miR-9-5p	hsa-miR-891b
ASCRP3001302	0.0254794	0.262556	2.07128	up	hsa_circRNA_100544	hsa_circ_0017643	exonic	chr10	-	7325865	7327916	NM_001018039	SFMBT2	ACCAGTTGGTTGGTGTCAAGAGAATAAATACAGAATGGACCCACCTTCAGCAATCAAAGA	66.3333	42	6.53121	5.48069	70	63.5	65.5	45	38	43	6.35519	6.68052	6.55791	5.57244	5.31195	5.55767	hsa-miR-582-3p	hsa-miR-188-3p	hsa-miR-539-5p	hsa-miR-623	hsa-miR-659-5p
ASCRP3008620	0.0114354	0.239344	2.06271	up	hsa_circRNA_051799	hsa_circ_0051799	exonic	chr19	+	49458943	49464519	NM_004324	BAX	GATGACCCTCTGACCCTAGCTCTTTCCTTTTTTTTTTTTTTTCATCCAGGATCGAGCAGG	1672.33	346.5	10.4038	9.35931	847	924	3246	266	371.5	402	10.1329	10.3854	10.6932	9.0448	9.55415	9.47896	hsa-miR-6879-5p	hsa-miR-6722-3p	hsa-miR-4710	hsa-miR-4632-5p	hsa-miR-328-5p
ASCRP3009644	0.0390786	0.285432	2.04807	up	hsa_circRNA_001409	hsa_circ_0001204	intronic	chr22	+	20070853	20070981	ENST00000351989	DGCR8	GGCTGGGCAGGGTTTTGTCCACCTTGTGTCTGTAGCATCTAGGATGGTGTGTGTGTGTGT	277.833	130.667	8.64219	7.60792	310.5	326	197	101	161	130	8.54979	9.27749	8.09928	7.37656	7.9682	7.479	hsa-miR-612	hsa-miR-657	hsa-miR-362-3p	hsa-miR-377-3p	hsa-miR-136-5p
ASCRP3005217	0.0397369	0.285802	2.0474	up	hsa_circRNA_001642	hsa_circ_0001642	exonic	chr6	+	135507040	135524462	NM_005375	MYB	CCCCTTGCAGCATATATAGCAGTGACGAGGATGATGAGGACTTTGAGATGTGTGACCATG	273.333	125.5	8.64363	7.60984	275	289	256	110.5	132.5	133.5	8.38553	9.14073	8.40462	7.58097	7.68247	7.56607	hsa-miR-182-5p	hsa-miR-203a-5p	hsa-miR-4518	hsa-miR-6881-3p	hsa-miR-892c-5p
ASCRP3010047	0.00350497	0.222065	2.04081	up	hsa_circRNA_104399	hsa_circ_0080576	exonic	chr7	+	73790216	73795193	NM_003388	CLIP2	GTCGAATGACATTTCAGAGGAGACGATCAGGACGAAGGAAACTGTGGAGGCTGACCACAG	60.5	37.3333	6.26116	5.23202	69	55	57.5	41	35	36	6.29949	6.21776	6.26622	5.35652	5.07053	5.26901	hsa-miR-661	hsa-miR-660-3p	hsa-miR-766-3p	hsa-miR-1301-3p	hsa-miR-145-5p
ASCRP3004685	0.00899335	0.239344	2.03966	up	hsa_circRNA_103551	hsa_circ_0068563	exonic	chr3	-	194947437	194947585	NM_152531	XXYLT1	CATCTTCTTCCTCTCGGTCGCCATGCATCAGATCATGCCCAAAGGTCATCTTCCACGATG	592.167	200.667	9.4222	8.39387	499	362.5	915	175.5	185.5	241	9.25922	9.43938	9.56801	8.39149	8.23289	8.55724	hsa-miR-520d-3p	hsa-miR-520a-3p	hsa-miR-302c-3p	hsa-miR-302a-3p	hsa-miR-302b-3p
ASCRP3006553	0.00859741	0.239344	2.02848	up	hsa_circRNA_001726	hsa_circ_0001726	intronic	chr7	-	99090662	99092254	ENST00000462024	ZNF394	CTGATGCCAGGTTTGGAAAGCAGAGTGGAGAACAAAGAGTTGATTCCAATGCAACAAATT	137.167	74.6667	7.65617	6.63577	165.5	111	135	65.5	72.5	86	7.61133	7.72168	7.63551	6.57315	6.54595	6.78822	hsa-miR-670-3p	hsa-miR-8056	hsa-miR-188-3p	hsa-miR-4452	hsa-miR-6830-5p
ASCRP3004866	0.0471628	0.299932	2.0198	up	hsa_circRNA_103547	hsa_circ_0003759	exonic	chr3	+	188326948	188327632	NM_005578	LPP	CATTGCAGCCAAAGAGCTCCACTGGTTCAACAGCCTCTCCTCCAGTTTCGACCCCAGTCA	6272.33	836.167	11.9137	10.8995	1566	5189	12062	676	831.5	1001	11.0723	12.426	12.2427	10.4911	11.0691	11.1382	hsa-miR-762	hsa-miR-92a-1-5p	hsa-miR-134-5p	hsa-miR-665	hsa-miR-485-5p
ASCRP3001025	0.0134354	0.240565	2.01162	up	hsa_circRNA_102034	hsa_circ_0005397	exonic	chr17	+	30500849	30503232	NM_018307	RHOT1	ACAAGTCGATGGATTCCTCTCATAAATGAAAGAACAGACAAAGACAGCAGGTTCCTCCCC	185	95.6667	8.07978	7.07142	183	174	198	77	98.5	111.5	7.73665	8.39754	8.10514	6.8582	7.15344	7.20261	hsa-miR-26b-3p	hsa-miR-382-5p	hsa-miR-181a-3p	hsa-miR-330-5p	hsa-miR-125a-3p
ASCRP3004380	0.0376373	0.283136	2.00637	up	hsa_circRNA_050055	hsa_circ_0050055	exonic	chr19	+	17973726	17974124	ENST00000599898	RPL18A	CAGGGCCCTCGTCCGGGTGTGCCCCAAATAAACTCAGGAACGCCCCGGTACCGAGACATG	210.333	102.667	8.27109	7.26651	253	185	193	103	96	109	8.22225	8.51169	8.07933	7.4506	7.10774	7.24117	hsa-miR-3185	hsa-miR-4674	hsa-miR-3151-5p	hsa-miR-6786-5p	hsa-miR-7160-3p
ASCRP3007579	0.0452162	0.295473	2.00465	up	hsa_circRNA_104086	hsa_circ_0003738	exonic	chr6	+	25420341	25435832	NM_017640	LRRC16A	GAAGATATTTCCTGGCCTCTCTCCAGTGTCCTTACATCATGCCGAGCCTTCCTTGTAACA	11064.7	1527.5	12.9811	11.9777	3457	8849	20888	1465	1398.5	1719	12.4353	13.2238	13.2842	11.8671	11.9366	12.1295	hsa-miR-122-3p	hsa-miR-490-5p	hsa-miR-92a-2-5p	hsa-miR-562	hsa-miR-302c-3p
ASCRP3005371	0.0125987	0.240565	1.98656	up	hsa_circRNA_101051	hsa_circ_0026143	exonic	chr12	+	49722709	49723237	NM_005480	TROAP	CCTCAGTCCTGCTCTGAAGATCCTGCCCTGCCCTGGGACAGCCATGACTCCCACCTGATG	3230.5	605.333	11.3018	10.3115	1638.5	2413.5	5639.5	619	573	624	11.1478	11.4685	11.2891	10.3482	10.2804	10.3059	hsa-miR-593-5p	hsa-miR-762	hsa-miR-887-3p	hsa-miR-514a-5p	hsa-miR-93-3p
ASCRP3004078	0.0366319	0.280548	1.98384	up	hsa_circRNA_103244	hsa_circ_0008806	exonic	chr22	+	42204878	42209826	NM_024821	CCDC134	CAGAACCCATTTAAAATCGACCGCACAGAGCTCAAGAGGTTTGGATATGGACCTTCTTCA	152.5	80.5	7.77058	6.78229	130	137.5	190	69	83	89.5	7.26991	7.98873	8.05311	6.67032	6.79142	6.88512	hsa-miR-625-5p	hsa-miR-766-3p	hsa-miR-615-5p	hsa-miR-22-5p	hsa-miR-561-5p
ASCRP3008722	0.023504	0.260835	1.96883	up	hsa_circRNA_403556		exonic	chr6	+	21668877	21743273	uc010jpp.1	LINC00340	GATGTGCTTCTGAGGTGGGCTGTGGAATGCCATGTGTAATTACTATTATCAGCATCTAGA	87.8333	48.3333	6.80623	5.82889	137	72.5	54	56	47	42	7.32661	6.90607	6.186	6.23198	5.74347	5.5112	hsa-miR-508-5p	hsa-miR-8062	hsa-miR-580-5p	hsa-miR-4758-5p	hsa-miR-1238-5p
ASCRP3009625	0.0340513	0.27414	1.96818	up	hsa_circRNA_064808	hsa_circ_0064808	exonic	chr3	+	36484855	36527741	NM_003149	STAC	GGCTCTGACTCACCTCACAGAACCTCTCTCCAGAAACTAAAACGATCACTTTCTTTCAAG	9521	1441.67	12.835	11.8581	4287	6758	17518	1620	1335	1370	12.7006	12.8949	12.9095	12.0801	11.8261	11.6682	hsa-miR-3135b	hsa-miR-6754-5p	hsa-miR-6515-5p	hsa-miR-4731-5p	hsa-miR-103a-2-5p
ASCRP3012596	0.0131592	0.240565	1.96662	up	hsa_circRNA_103706	hsa_circ_0002782	exonic	chr4	-	103225473	103236987	NM_022154	SLC39A8	TGTCAGTGTGGTATCTCTACAGTGTTTAACTGCTGAAGAGATCTTTTCCCTTCATGGCTT	71.8333	48.3333	6.70772	5.732	69	71	75.5	45	51	49	6.35519	6.90607	6.86191	5.60527	5.82756	5.76318	hsa-miR-374a-3p	hsa-miR-888-3p	hsa-miR-2113	hsa-miR-551b-5p	hsa-miR-432-5p
ASCRP3006659	0.0456004	0.296023	1.9476	up	hsa_circRNA_104526	hsa_circ_0006784	exonic	chr7	-	151960100	152012423	NM_170606	KMT2C	CTGGAAATGCAAATGAACAGCTCTGCGCTTTTTGTTACTGTGGGGAAAAAAGTTCCTTAG	61.6667	40.8333	6.38403	5.42234	57	64	64	40	39.5	43	5.91571	6.72445	6.51193	5.35652	5.44223	5.46827	hsa-miR-18a-5p	hsa-miR-18b-5p	hsa-miR-29b-1-5p	hsa-miR-29b-2-5p	hsa-miR-603
ASCRP3004804	0.0408675	0.286454	1.9472	up	hsa_circRNA_406326		intronic	chr3	+	113795789	113798724	ENST00000281273	QTRTD1	CATTAAAAGGACTTTCTGATTTCCTTCCTTGCATTGTCCTCATGCCAGTGTTCGGTTAGG	154	81.8333	7.7736	6.8122	233	129	100	98	73	74.5	8.13897	7.92222	7.25961	7.35652	6.56046	6.51962	hsa-miR-548e-5p	hsa-miR-130b-3p	hsa-miR-6855-5p	hsa-miR-1304-3p	hsa-miR-1273f
ASCRP3009598	0.0125423	0.240565	1.94716	up	hsa_circRNA_091419	hsa_circ_0091419	exonic	chrX	-	118920468	118923974	ENST00000361575	RPL39	GGCCTTTCTTTTTTCTTCTCACAAGACTTTCAGGATTAAGCGATTCCTGGCCAAGAAACA	100.833	58.3333	7.13689	6.17552	139.5	82	81	58	58	59	7.35672	7.1546	6.89936	6.23198	6.1507	6.14387	hsa-miR-5586-5p	hsa-miR-4453	hsa-miR-145-5p	hsa-miR-3916	hsa-miR-3613-5p
ASCRP3007317	0.00728973	0.239344	1.94523	up	hsa_circRNA_029031	hsa_circ_0029031	exonic	chr12	+	122372152	122406075	NM_144668	WDR66	GAAAATCACCTTAAGGGCCACGCCAATATTATCTCCTGCCTCTGCGTCAGTGAAGACAGG	136	77	7.65214	6.6922	164	112.5	131.5	78	77	76	7.62303	7.72919	7.60419	6.82737	6.69864	6.55058	hsa-miR-6766-5p	hsa-miR-6844	hsa-miR-6730-5p	hsa-miR-4685-5p	hsa-miR-3180-5p
ASCRP3006339	0.000686692	0.171206	1.93165	up	hsa_circRNA_066113	hsa_circ_0066113	exonic	chr3	-	52777367	52786352	NM_003157	NEK4	CTCTCCTCTGACTGCAGCGTCACTCAGGGTGAAGGCAAATGTTTGTCCCAGGAGAAACCC	3096.67	581.5	11.2099	10.2601	1496	2111	5683	477	600	667.5	11.0113	11.3127	11.3058	10.0178	10.364	10.3985	hsa-miR-6783-3p	hsa-miR-1304-3p	hsa-miR-4695-5p	hsa-miR-661	hsa-miR-6739-3p
ASCRP3012669	0.00757255	0.239344	1.92954	up	hsa_circRNA_103107	hsa_circ_0061251	exonic	chr21	-	11020812	11029717	uc002yis.1	TPTE	TGTGGTCAGTGTTACCATCCATACTGTGTCAGTATTAAGGAGGCTTGGAGTACCCATAAT	79	52.6667	6.84822	5.89996	79	78	80	45	55	58	6.52868	7.0943	6.92167	5.63566	5.98288	6.08135	hsa-miR-203a-3p	hsa-miR-513a-3p	hsa-miR-212-5p	hsa-miR-654-3p	hsa-miR-183-5p
ASCRP3003439	0.0257175	0.262556	1.91566	up	hsa_circRNA_022963	hsa_circ_0022963	exonic	chr11	+	66050718	66050862	NM_182553	CNIH2	CAAACTTGCCTTCTACCTGCTCTCCTTCTTCTATTACCTGTACAGGTACTTCCACCGTCC	13861	2316.17	13.4129	12.4751	5199	10611.5	25772.5	2045.5	2332	2571	12.9591	13.5691	13.7105	12.3005	12.6016	12.5231	hsa-miR-3154	hsa-miR-7157-5p	hsa-miR-4310	hsa-miR-6760-5p	hsa-miR-6770-5p
ASCRP3007061	0.0331642	0.272412	1.91333	up	hsa_circRNA_406986		sense overlapping	chr7	+	99202008	99208228	NM_001195541	GS1-259H13.2	CTTCTTTACCCTTCTTCAAGCCATGTGAGTGATGCTGACGTTAGAGGACAAGGACATGAA	92.3333	56.3333	7.0581	6.12201	114	87	76	58	54	57	7.04638	7.30006	6.82785	6.23198	6.01921	6.11484	hsa-miR-7851-3p	hsa-miR-6848-5p	hsa-miR-5787	hsa-miR-665	hsa-miR-661
ASCRP3001941	0.00279647	0.215237	1.90167	up	hsa_circRNA_104532	hsa_circ_0001772	exonic	chr7	+	155465560	155473602	NM_053043	RBM33	AGATGAATTTACATGAACTTGAAGATGATTTACTTGGAGAAGATTTGCTATCTGGCAAAA	115	67.3333	7.42213	6.49486	130	106	109	56.5	81	64.5	7.2584	7.62181	7.38618	6.29699	6.79142	6.39617	hsa-miR-578	hsa-miR-125b-5p	hsa-miR-26b-3p	hsa-miR-512-5p	hsa-miR-335-3p
ASCRP3011466	0.0207906	0.250866	1.89343	up	hsa_circRNA_100770	hsa_circ_0021506	exonic	chr11	+	22225349	22249132	NM_213599	ANO5	TCGAAGATCAGGCAACCTTCTTTCCATCCTCATCAAGAAACAGAATTGGGAAAAAGTCAA	115.667	69.1667	7.41526	6.49426	147	100	100	71	66	70.5	7.45179	7.54925	7.24474	6.6998	6.36159	6.42139	hsa-miR-19b-2-5p	hsa-miR-19b-1-5p	hsa-miR-767-3p	hsa-miR-506-5p	hsa-miR-550a-3p
ASCRP3007482	0.0013302	0.177792	1.86833	up	hsa_circRNA_104934	hsa_circ_0007311	exonic	chr9	+	131669435	131671600	NM_019594	LRRC8A	GAACCTCCAGAACCTAGCCATCACGGCCAACCGGGTTGAACCATGATTCCGGTGACAGAG	79.5	48	6.72784	5.82609	104.5	68.5	65.5	50	47	47	6.92849	6.71014	6.54489	6.04971	5.74347	5.68511	hsa-miR-766-3p	hsa-miR-764	hsa-miR-377-5p	hsa-miR-526b-5p	hsa-miR-216a-3p
ASCRP3011205	0.0495878	0.303911	1.86696	up	hsa_circRNA_100668	hsa_circ_0019607	exonic	chr10	-	103552595	103570071	NM_012215	MGEA5	TCAGACCTTATTTTCCTAAGGATGAGAGCAACTTATGACTCTCATCTCTGCTGCACGAGA	69	46.8333	6.56871	5.66802	57	71	79	46	48.5	46	6.00221	6.88706	6.81687	5.5112	5.84792	5.64492	hsa-miR-16-1-3p	hsa-miR-374a-3p	hsa-miR-17-5p	hsa-miR-106a-5p	hsa-miR-376c-5p
ASCRP3008204	0.0427939	0.291073	1.86093	up	hsa_circRNA_400027	hsa_circ_0092367	intronic	chr15	+	25325262	25326442	uc001yxh.1	SNURF-SNRPN	GAGATTGTGTGTGGATCGATGCATTTGCAGAAACAAAGATTGTGTGTGGATCGATGATGA	66.1667	42.5	6.46702	5.57099	76.5	70	52	43	45	39.5	6.49134	6.85424	6.05547	5.47713	5.7017	5.53415	hsa-miR-324-5p	hsa-miR-561-5p	hsa-miR-671-5p	hsa-miR-613	hsa-miR-422a
ASCRP3009125	0.0258376	0.262556	1.85633	up	hsa_circRNA_402125		exonic	chr19	+	48917247	48919412	NM_000836	GRIN2D	GCCTTCCTCGGTACTTCATGAACATCACGTGGGATAACCGGGATTACTCCTTCAATGAGG	100	63.5	7.17578	6.28332	130	79	91	67	57	66.5	7.2905	7.13165	7.10517	6.57315	5.94862	6.3282	hsa-miR-8075	hsa-miR-3180-3p	hsa-miR-92b-5p	hsa-miR-4710	hsa-miR-3191-3p
ASCRP3009777	0.00308833	0.215237	1.85499	up	hsa_circRNA_001572	hsa_circ_0001572	sense overlapping	chr6	+	4032518	4032815	NM_003913	PRPF4B	GGTCACCCAGCAGAAGACCTGGTCGTAGTCCTAAAAGAAGAAGTTTATCTCCTACTGATG	82.5	51.1667	6.86788	5.97647	104	71	72.5	52	52	49.5	6.95672	6.90607	6.74087	5.97711	6.01921	5.93309	hsa-miR-6839-3p	hsa-miR-4699-3p	hsa-miR-6857-5p	hsa-miR-511-5p	hsa-miR-1290
ASCRP3004155	0.0441378	0.293251	1.85148	up	hsa_circRNA_102576	hsa_circ_0008001	exonic	chr19	-	46334641	46334846	NM_004819	SYMPK	CAGAGCCCATTATCCCTGTCACTCAGCCCCGGTGTAGAGCAGACCAAACAGTGCAAGGAG	350.5	150	8.80359	7.91491	334.5	212	505	149	133	168	8.6528	8.67933	9.07864	8.14277	7.66763	7.93433	hsa-miR-197-3p	hsa-miR-328-5p	hsa-miR-1224-3p	hsa-miR-877-3p	hsa-miR-212-5p
ASCRP3002839	0.031333	0.269286	1.84939	up	hsa_circRNA_101838	hsa_circ_0039930	exonic	chr16	+	68160350	68160513	NM_004555	NFATC3	ATCCTGTTGTGAAGCACATCTTCATTACCTCCACTAGACTGGCCTTTACCAGCTCATTTT	123.667	75.3333	7.50047	6.61342	118	113	140	65.5	77.5	83	7.10088	7.71035	7.69017	6.52663	6.60202	6.7116	hsa-miR-23b-3p	hsa-miR-23a-3p	hsa-miR-433-3p	hsa-miR-130a-5p	hsa-miR-30e-3p
ASCRP3013012	0.0107525	0.239344	1.84694	up	hsa_circRNA_101179	hsa_circ_0028912	exonic	chr12	+	121004627	121009094	NM_014868	RNF10	TTCCCTTCCTTTGCCCAGACCCAGAAGTCCACATTCCCCTCGAGAATCTACAGCAGTTTC	4931.83	907.5	11.9586	11.0735	3454	2882.5	8459	1051	739.5	932	12.4145	11.6682	11.7932	11.3545	10.8179	11.048	hsa-miR-765	hsa-miR-422a	hsa-miR-874-5p	hsa-miR-186-3p	hsa-miR-328-3p
ASCRP3004600	0.0237799	0.260835	1.84582	up	hsa_circRNA_406728		intergenic	chr6	-	475341	484772			CATCAGAGCTTCGCGAGAAGGTGACCCTCTTCCTTCCAGCGGAATATGCTTTCTGACATC	415	180.333	9.10657	8.22231	462	288	495	194	162	185	9.15205	9.11672	9.05095	8.52976	8.02169	8.11549	hsa-miR-4775	hsa-miR-329-5p	hsa-miR-4739	hsa-miR-29a-5p	hsa-miR-4482-3p
ASCRP3006568	0.0110124	0.239344	1.84017	up	hsa_circRNA_404642		sense overlapping	chr1	+	204085631	204086835	NM_005686	SOX13	CTGCAAACCAGCAGGGACCCAAGAGAGCCTAGCAGAGAAGGAGCTCCAGCTTCTGGTCAT	70	49.3333	6.58767	5.70783	73.5	65	71.5	49	47	52	6.3881	6.65796	6.71695	5.6658	5.61339	5.84431	hsa-miR-6071	hsa-miR-6812-5p	hsa-miR-4685-3p	hsa-miR-210-5p	hsa-miR-4481
ASCRP3006125	0.0157779	0.242018	1.8376	up	hsa_circRNA_104758	hsa_circ_0002976	exonic	chr9	-	33948371	33948585	NM_018449	UBAP2	CTCAGTCATCTTGTCATCCGTCCTTGGCTCAGGATTTGGAGAGCTTGCACCACCAAAAAT	123	72.6667	7.50235	6.62453	130	109	130	66	77	75	7.26991	7.6445	7.59265	6.61018	6.69864	6.56478	hsa-miR-608	hsa-miR-1224-5p	hsa-let-7c-5p	hsa-miR-582-3p	hsa-miR-26a-1-3p
ASCRP3002352	0.0320816	0.270311	1.83115	up	hsa_circRNA_006776	hsa_circ_0006776	intronic	chr22	-	28910744	28915308	ENST00000397906	TTC28	AGGTTCAACTTGGCAAATGTAGTGTTCAGTAAAATGACCAAAGCAAAATTGAAGTGCCAG	54.5	39.1667	6.10818	5.23543	50	55.5	58	41	38.5	38	5.85139	6.19005	6.28311	5.29833	5.13896	5.26901	hsa-miR-6855-5p	hsa-miR-1324	hsa-miR-3174	hsa-miR-20b-3p	hsa-miR-3662
ASCRP3000122	0.00356212	0.222284	1.82655	up	hsa_circRNA_404317		exonic	chrX	-	8553307	8565297	NM_000216	KAL1	AAACACTTCCGTTCTTCCAAAGCCTCTCTTCCCCAAGAAGAGCTACGAATGCTTGACCAG	3554	696	11.4355	10.5663	1981	2268	6413	733	631	724	11.4632	11.3683	11.4749	10.6932	10.477	10.5288	hsa-miR-28-5p	hsa-miR-412-3p	hsa-miR-3139	hsa-miR-708-5p	hsa-miR-6754-3p
ASCRP3012217	0.00285514	0.215237	1.82014	up	hsa_circRNA_100543	hsa_circ_0000211	exonic	chr10	-	7318853	7327916	NM_001018039	SFMBT2	TGCTGCCAAATTTCCTCTTCCAATGGAAGTGTTTAAGCAATCAAAGAGAAGTACACAGAC	68.5	45.6667	6.54161	5.67756	73	60	72.5	45	45	47	6.40006	6.54723	6.67754	5.60527	5.7017	5.72571	hsa-miR-582-3p	hsa-miR-103a-3p	hsa-miR-107	hsa-miR-188-3p	hsa-miR-539-5p
ASCRP3012030	0.0382182	0.284269	1.8191	up	hsa_circRNA_100434	hsa_circ_0016123	exonic	chr1	+	204085634	204086835	NM_005686	SOX13	TGCAAACCAGGGACCCAAGAGAGCCTAGCAGAGAAGGAGCTCCAGCTTCTGGTCATGATT	79.1667	53.5	6.81277	5.94954	77.5	80.5	79.5	50	53	57.5	6.47808	7.14336	6.81687	5.871	5.94862	6.029	hsa-miR-93-3p	hsa-miR-377-5p	hsa-miR-367-5p	hsa-miR-555	hsa-miR-370-3p
ASCRP3008906	0.0159061	0.242018	1.8165	up	hsa_circRNA_405270		intergenic	chr14	+	84112887	84132553			GCAGAAATAAGCTCTCCACCAAGGAAAAACCACTGCAAACAATTTGCTACAAGCAAGAAG	101.333	62.3333	7.14353	6.28237	124	75	105	60	63	64	7.18921	6.99664	7.24474	6.27345	6.34721	6.22645	hsa-miR-1277-5p	hsa-miR-3976	hsa-miR-3145-3p	hsa-miR-2054	hsa-miR-1252-5p
ASCRP3001854	0.0457504	0.296602	1.80942	up	hsa_circRNA_104797	hsa_circ_0087293	exonic	chr9	+	82267504	82268990	NR_104239	TLE4	AGAGACTCCATCAAGCAGCAACAACTCCAGGCCCAGCATTTATCACATGGACATGGTCTC	89.1667	55.6667	6.95878	6.10326	117	84	66.5	59	53	55	7.12424	7.19421	6.55791	6.39435	5.96609	5.94933	hsa-miR-185-3p	hsa-miR-762	hsa-miR-9-5p	hsa-miR-345-3p	hsa-miR-103a-2-5p
ASCRP3001952	0.00367158	0.222284	1.80465	up	hsa_circRNA_400738		exonic	chr11	+	34978930	35013926	NM_003477	PDHX	AGATGGAAAATTGTTGCCTGAAGAATACCAAGGAGGATCTTTTAGGTTGAAGAAGGAAGT	59.5	41	6.27203	5.42031	59	58.5	61	39	44	40	6.03201	6.44717	6.33692	5.19045	5.67957	5.39092	hsa-miR-6751-5p	hsa-miR-378c	hsa-miR-378a-3p	hsa-miR-378e	hsa-miR-378d
ASCRP3002549	0.0172059	0.242018	1.80343	up	hsa_circRNA_065384	hsa_circ_0065384	exonic	chr3	+	48491442	48495818	NM_032166	ATRIP	ATAAACTGGCTGCTCCCTCTGTTTCCCATGTCAGGTGATCATAAGGTCCACAGATTATTA	16109.3	3212	13.7157	12.8649	7216	11801	29311	2943	3170	3523	13.4493	13.774	13.9237	12.7267	13.0206	12.8475	hsa-miR-6844	hsa-miR-627-3p	hsa-miR-942-5p	hsa-miR-373-3p	hsa-miR-6874-5p
ASCRP3010298	0.0473321	0.299932	1.79971	up	hsa_circRNA_103864	hsa_circ_0005730	exonic	chr5	+	68553869	68558131	NM_001799	CDK7	GTGTGGACATGTGGGCTGTTGGCTGTATATTAGCAGAGTTACTTCTAAGGGTTATAATAA	76	50	6.66946	5.82169	92	81	55	52.5	52	45.5	6.74686	7.11997	6.14155	5.97711	5.90881	5.57915	hsa-let-7f-2-3p	hsa-miR-382-5p	hsa-miR-487a-5p	hsa-miR-519d-5p	hsa-miR-22-3p
ASCRP3004270	0.036025	0.279988	1.79838	up	hsa_circRNA_405587		exonic	chr17	-	41886323	41888573	NM_001932	MPP3	CAGCCCCATTTATACCACCAGGCCCCGAAAGAGCCATGAGAAGGAAGGAGTGGAATATCA	179.167	98.3333	7.98731	7.14062	227.5	116	194	112	85	98	8.09179	7.79082	8.07933	7.57154	6.82506	7.02525	hsa-miR-218-1-3p	hsa-miR-3140-5p	hsa-miR-3667-3p	hsa-miR-8089	hsa-miR-149-5p
ASCRP3001656	0.0331933	0.272412	1.79544	up	hsa_circRNA_001038	hsa_circ_0000453	antisense	chr12	-	122495211	122495481	NM_020993	BCL7A	ACTTCTTCCCTCATCAGACCATTCTCTTCCTCACCCACCAGGCCTGGACACCCCCTGAAG	12006.5	2006	13.2219	12.3776	5513	8308.5	22198	2217	1837	1964	13.0748	13.1417	13.4493	12.4353	12.4028	12.2947	hsa-miR-766-5p	hsa-miR-382-5p	hsa-miR-588	hsa-miR-586	hsa-miR-29b-2-5p
ASCRP3003715	0.0393381	0.285802	1.79103	up	hsa_circRNA_104206	hsa_circ_0001649	exonic	chr6	-	146209155	146216113	NM_173082	SHPRH	CAATAGAAGAAAGAATGCAGGCAATGCTGAAAACTGCTGAGAGAAGGGCAGCCATTCTAC	67	45	6.5163	5.67551	79	64	58	44	45	46	6.55015	6.69685	6.30189	5.54215	5.67957	5.80481	hsa-miR-653-5p	hsa-miR-15a-5p	hsa-miR-203a-3p	hsa-miR-16-5p	hsa-miR-195-5p
ASCRP3004640	0.0237763	0.260835	1.78423	up	hsa_circRNA_007068	hsa_circ_0007068	sense overlapping	chr16	+	53967896	53971206	NM_001080432	FTO	CATCGGGAGAAGCTGTGTGAATGCAGGACAAATGCTGTGCTTCATGAAGTTAAAAGAGAG	55.6667	40	6.13762	5.30232	55.5	52.5	59	43	39	38	5.89995	6.24669	6.26622	5.32618	5.26333	5.31744	hsa-miR-548ba	hsa-miR-4502	hsa-miR-450a-1-3p	hsa-miR-6757-5p	hsa-miR-548ai
ASCRP3008782	0.0172655	0.242018	1.78167	up	hsa_circRNA_101537	hsa_circ_0005763	exonic	chr15	+	59376327	59381958	NM_017610	RNF111	GATTGGATGGAACATCATTCAGAGGTCCTTTCAGGGGCAATTTTGAGGCGGGCACATGAA	99.5	60.8333	7.10527	6.27204	139.5	88	71	67.5	59	56	7.36728	7.25732	6.69122	6.59159	6.20976	6.01477	hsa-miR-562	hsa-miR-1185-5p	hsa-miR-584-3p	hsa-miR-647	hsa-miR-668-3p
ASCRP3009530	0.0171172	0.242018	1.77693	up	hsa_circRNA_070616	hsa_circ_0070616	exonic	chr4	-	108608194	108622441	NM_005443	PAPSS1	GGATGTCAAAGGACTCTACAAAAAAGCCCGGGCAGGAGAAATTAAAGGGAATGCAGAGAG	69.1667	47.8333	6.60577	5.77638	71	66	70.5	49	47.5	47	6.37859	6.76118	6.67754	5.75754	5.7668	5.80481	hsa-miR-4786-3p	hsa-miR-6841-3p	hsa-miR-642a-5p	hsa-miR-5704	hsa-miR-574-5p
ASCRP3003018	0.0418808	0.287532	1.77116	up	hsa_circRNA_100110	hsa_circ_0006913	exonic	chr1	+	27087346	27089776	NM_006015	ARID1A	ATGCATGTTGCTGCCAACTCTATCCAAAACAGGATCTATCTGGTTCAATAGATGACCTCC	74.5	52.1667	6.74996	5.92526	76	68.5	79	51.5	47.5	57.5	6.51169	6.83882	6.89936	5.97711	5.7017	6.09697	hsa-miR-637	hsa-miR-485-5p	hsa-miR-656-5p	hsa-miR-873-3p	hsa-miR-125a-3p
ASCRP3002768	0.027804	0.264806	1.76332	up	hsa_circRNA_100111	hsa_circ_0007283	exonic	chr1	-	27432375	27436268	NM_003047	SLC9A1	ATCACTGTCATCTTCTTCACCGTCTTTGTGCAGGTCCTGTATCACCTCTTTGAGGAGTTT	93.5	63.3333	7.10988	6.29159	98.5	86	96	62	63	65	6.87309	7.25732	7.19923	6.33354	6.29949	6.24174	hsa-miR-30b-3p	hsa-miR-339-3p	hsa-miR-598-5p	hsa-miR-299-3p	hsa-miR-365a-5p
ASCRP3008789	0.00694278	0.239344	1.76127	up	hsa_circRNA_101290	hsa_circ_0030724	exonic	chr13	+	99966350	99970323	NM_177967	UBAC2	GATTGTAGCCATAAGTGGACTTCCTGGCACCTGTGTTTGCTCTGTTTGTACCATTTTACT	63.3333	43	6.37674	5.56012	70	58	62	43	45	41	6.32806	6.356	6.44617	5.5112	5.65797	5.5112	hsa-miR-2113	hsa-miR-187-5p	hsa-miR-551b-5p	hsa-miR-558	hsa-miR-455-5p
ASCRP3010124	0.00271689	0.215237	1.75984	up	hsa_circRNA_101234	hsa_circ_0004865	exonic	chr13	+	24796956	24798720	NM_001166271	SPATA13	GTGAACATTGGTGTGGCAGCCGGCCCAGAAGAAAAGGAGAAGGAGGAGCCCGTGGCCACC	118.667	74.1667	7.40267	6.58723	145.5	92.5	118	64	77	81.5	7.40258	7.35365	7.45179	6.50637	6.60202	6.6533	hsa-miR-330-5p	hsa-miR-661	hsa-miR-767-3p	hsa-miR-22-5p	hsa-miR-328-5p
ASCRP3003564	0.00946056	0.239344	1.75895	up	hsa_circRNA_100091	hsa_circ_0002402	exonic	chr1	-	21599191	21616649	NM_001397	ECE1	CAACCTCTGGGAACACAACCAAGCAATCATCAAGCACCTCCTCGATGTCGACGTACAAGC	127.5	77.6667	7.52909	6.71437	172.5	102	108	76	76	81	7.69867	7.56239	7.3262	6.87651	6.61331	6.6533	hsa-miR-615-5p	hsa-miR-432-5p	hsa-miR-143-5p	hsa-miR-512-3p	hsa-miR-493-3p
ASCRP3008873	0.0307257	0.267305	1.75368	up	hsa_circRNA_101487	hsa_circ_0008926	exonic	chr15	+	41648236	41668026	NM_016359	NUSAP1	GCAAGTTTGTCTCGTCCCCTCAACTATGAACCACACAAAGGTAACAGAGATTCAAAGGTA	331.833	152.333	8.76238	7.952	374	198	423.5	155	143	159	8.80852	8.56705	8.91156	8.23055	7.79189	7.83354	hsa-miR-432-5p	hsa-miR-29b-1-5p	hsa-miR-136-5p	hsa-miR-29b-2-5p	hsa-miR-432-3p
ASCRP3006838	0.0254257	0.262556	1.75278	up	hsa_circRNA_003997	hsa_circ_0003997	exonic	chr11	-	122953792	122955421	NM_024769	CLMP	CTGTGTGGTGCGAGTAACTGTACAGTGTGATCACTTACTCCAGTCGTCATGTCTACAATA	57.3333	39	6.0794	5.26976	71	56	45	43	38	36	6.27345	6.2743	5.69047	5.41757	5.26333	5.12838	hsa-miR-378g	hsa-miR-650	hsa-miR-370-5p	hsa-miR-6868-3p	hsa-miR-1237-3p
ASCRP3004648	0.00179001	0.185799	1.74771	up	hsa_circRNA_101836	hsa_circ_0000711	exonic	chr16	+	68155889	68160513	NM_004555	NFATC3	CATCTACTGGGGGACATCCTGTTGTGAAGATCTTGAGCCAGATGATTGTGCATCCATTTA	244.667	133.167	8.44908	7.64361	242.5	214	277.5	95.5	154	150	8.17165	8.69398	8.4816	7.30138	7.90236	7.72708	hsa-miR-744-5p	hsa-miR-576-3p	hsa-miR-661	hsa-miR-9-5p	hsa-miR-377-5p
ASCRP3003208	0.00604715	0.23407	1.74611	up	hsa_circRNA_102431	hsa_circ_0048956	exonic	chr19	-	7163042	7163210	NM_000208	INSR	ATTATTGCCTCAAAGACCCCTCTGTGCCCCTGGATCCAATCTCAGTGTCTAACTCATCAT	1546.5	432.833	10.5619	9.75773	1282	1085.5	2272	501	382	415.5	10.8028	10.5477	10.335	10.0715	9.61853	9.5831	hsa-miR-196a-5p	hsa-miR-196b-5p	hsa-miR-876-3p	hsa-let-7b-5p	hsa-miR-571
ASCRP3000554	0.044471	0.293774	1.74376	up	hsa_circRNA_406091		exonic	chr20	-	25000645	25004277	NM_032501	ACSS1	AAGAAGTATGATCGCTCCTCCCTGCGGACCCTGGGGTCAGCCAAGTGCAAGGTGGTTATC	3183	682.667	11.3382	10.536	2024	2057.5	5467.5	846	590	612	11.4749	11.277	11.2627	11.0211	10.3301	10.2567	hsa-miR-6812-5p	hsa-miR-138-5p	hsa-miR-4756-5p	hsa-miR-342-5p	hsa-miR-4456
ASCRP3012834	0.0303007	0.267305	1.74239	up	hsa_circRNA_001898	hsa_circ_0001898	exonic	chr9	-	135221647	135224822	NM_015046	SETX	TTACTTGCTTCTACATGAACGTGTTAGTACAGAATGAGCACATGTTGTTGGTGTACGCCA	101.667	59.3333	7.03648	6.23541	169	68	68	67	54	57	7.65819	6.83882	6.61242	6.64199	5.98288	6.08135	hsa-miR-6079	hsa-miR-6828-5p	hsa-miR-3928-3p	hsa-miR-3145-3p	hsa-miR-4691-3p
ASCRP3006907	0.0198112	0.246553	1.74186	up	hsa_circRNA_104537	hsa_circ_0003511	exonic	chr7	-	156549086	156619438	NM_022458	LMBR1	CTTAGAGGAAGAAGCACTCCAGAGACGACTAAATGGTTGTTTTTGAGCACGTTCACTCTC	66	45.6667	6.41685	5.61623	68	59	71	45	45	47	6.24482	6.3799	6.62584	5.6658	5.51772	5.66516	hsa-miR-621	hsa-miR-802	hsa-miR-520f-3p	hsa-miR-582-3p	hsa-miR-876-5p
ASCRP3006175	0.0455017	0.295776	1.74099	up	hsa_circRNA_047467	hsa_circ_0047467	sense overlapping	chr18	-	34376033	34409158	NM_015476	TPGS2	CTCATTTCTTTTGCAGCTTCCTATAAAGTTTGTCTTCCTCATCAGTCCCGGCTCCAGAAC	98.5	64.5	7.15186	6.35195	116.5	81.5	97.5	67.5	56	70	7.08	7.1546	7.22099	6.59159	6.05432	6.40995	hsa-miR-619-5p	hsa-miR-4739	hsa-miR-6797-5p	hsa-miR-6855-5p	hsa-miR-6756-5p
ASCRP3005488	0.0433737	0.292668	1.7405	up	hsa_circRNA_026616	hsa_circ_0026616	exonic	chr12	-	53701835	53714476	NM_015665	AAAS	CCTGTGTTTGAGCTCCTTCCCTGTGGATCAATCTTCCTGTCCTACAACTGACAAAGGATC	218.167	118.333	8.27189	7.47239	232	160	262.5	120	108.5	126.5	8.14505	8.25026	8.42037	7.68985	7.27627	7.45104	hsa-miR-1972	hsa-miR-4728-5p	hsa-miR-6764-5p	hsa-miR-4739	hsa-miR-6868-5p
ASCRP3007203	0.047597	0.30056	1.73493	up	hsa_circRNA_101251	hsa_circ_0006900	exonic	chr13	+	40293372	40301685	NM_020751	COG6	CTTTCTTCTAAGTGCCACAGTGAAGTTGAACTCCCACCACCTGATCTTGGACCAAGTTCT	96.5	62.3333	7.12399	6.32911	111	78	100.5	66	59	62	7.05129	7.06564	7.25504	6.61018	6.1507	6.22645	hsa-miR-641	hsa-miR-642a-3p	hsa-miR-595	hsa-miR-218-5p	hsa-miR-150-3p
ASCRP3005433	0.0192123	0.244805	1.73283	up	hsa_circRNA_052258	hsa_circ_0052258	exonic	chr19	+	56146824	56156989	uc002qln.3	ZNF581	CCTGAGACTGATCAAACAATAAACACGTTTCCCACTCTGAGGGAGGTGAGGGTGCTGGAG	132.667	82.6667	7.61642	6.82329	128	137.5	132.5	70	96	82	7.21238	8.01224	7.62464	6.64199	7.09678	6.73109	hsa-miR-6735-5p	hsa-miR-7843-5p	hsa-miR-6808-5p	hsa-miR-1226-5p	hsa-miR-4632-5p
ASCRP3003355	0.00419596	0.22596	1.73263	up	hsa_circRNA_103889	hsa_circ_0001497	exonic	chr5	-	74046403	74047318	NM_032380	GFM2	ATTTGATGCCTCTGCTGGTGTAGAGATGTTGATGATGGAGACACAGTGACAGATTTCATG	69.6667	50	6.53469	5.74173	78.5	63.5	67	47	53	50	6.45944	6.54723	6.5974	5.69258	5.82756	5.70505	hsa-miR-635	hsa-miR-194-5p	hsa-miR-411-3p	hsa-miR-372-5p	hsa-miR-130b-5p
ASCRP3000836	0.0267007	0.263871	1.72826	up	hsa_circRNA_002161	hsa_circ_0001600	intronic	chr6	-	35586872	35614627	ENST00000540787	FKBP5	AATCCAAACGAAGGAGCAACAGTAGAAAGTGTTTGCTGACTAGCACTTTGGAGAGTGTAT	66.8333	46	6.39723	5.60792	83	60	57.5	45	47	46	6.52868	6.3799	6.28311	5.47713	5.7017	5.64492	hsa-miR-619-5p	hsa-miR-20b-3p	hsa-miR-367-3p	hsa-miR-153-5p	hsa-miR-665
ASCRP3000751	0.0345997	0.275205	1.72615	up	hsa_circRNA_005965	hsa_circ_0005965	exonic	chr4	-	108603170	108615162	NM_005443	PAPSS1	AAGTTGTGGAACTTCTACAGGAACGGGCTTGTCTGGAGCGGGAAAGACTACTGTGAGCAT	86.1667	57.5	6.94435	6.15679	87.5	74	97	53.5	59	60	6.65167	6.98215	7.19923	6.11673	6.20976	6.14387	hsa-miR-6841-3p	hsa-miR-3119	hsa-miR-769-5p	hsa-miR-5704	hsa-miR-574-5p
ASCRP3008324	0.0110396	0.239344	1.72182	up	hsa_circRNA_402632		exonic	chr20	-	62275108	62275662	NM_015894	STMN3	GAGGAGCGGAGGAAGCCTACAAGGAGAAGATGAAGGAGCTGTCGGTGCTGTCGCTCATCT	60.3333	42.1667	6.20756	5.42362	68	55	58	43	42.5	41	6.19498	6.16148	6.26622	5.5112	5.44223	5.31744	hsa-miR-8089	hsa-miR-4700-5p	hsa-miR-4739	hsa-miR-486-3p	hsa-miR-6819-5p
ASCRP3011877	0.0466087	0.299382	1.71941	up	hsa_circRNA_101213	hsa_circ_0029426	exonic	chr12	+	131357380	131357465	NM_006325	RAN	TGACTGGTGAATTTGAGAAGAAGTATGTAGCTTGTATTGGTTGGTGATGGTGGTACTGGA	176.167	100.167	7.95681	7.17489	258	167.5	103	88.5	127	85	8.2784	8.30662	7.2854	7.1779	7.55855	6.78822	hsa-miR-431-3p	hsa-miR-493-3p	hsa-miR-372-5p
ASCRP3002640	0.0194198	0.244805	1.71606	up	hsa_circRNA_104645	hsa_circ_0001811	exonic	chr8	-	74585341	74601048	NM_014393	STAU2	ATAGAGCTAATTACAACTTTCGGGGCATGTACAATCAGAGATGTTCTCAGTGCAGCTGAG	115.5	74.3333	7.43254	6.65344	113	110.5	123	65	77	81	7.08608	7.70241	7.50913	6.50637	6.74234	6.7116	hsa-miR-450a-1-3p	hsa-miR-654-3p	hsa-miR-103a-2-5p	hsa-miR-484	hsa-miR-657
ASCRP3010116	0.00941823	0.239344	1.71522	up	hsa_circRNA_089652	hsa_circ_0089652	exonic	chr9	-	140086068	140086817	NM_001128228	TPRN	GTCTTTCCTGCCTCTGATGATGGACTCAATAAACAGCACTGGACAAGGCTGCCTGTCCAG	104	67.1667	7.2044	6.42601	130	83	99	60	70	71.5	7.2584	7.2339	7.12091	6.39435	6.38941	6.49425	hsa-miR-4763-3p	hsa-miR-6893-5p	hsa-miR-6862-3p	hsa-miR-762	hsa-miR-4685-5p
ASCRP3009454	0.00945723	0.239344	1.71103	up	hsa_circRNA_069821	hsa_circ_0069821	exonic	chr4	+	57138486	57138658	NM_020722	KIAA1211	GGAGACCCTGGAAGACAATCTAAGACAAGAAGAAGGGAGGCAAATTCCAGCCTTTTAAAA	56.6667	39.6667	6.17253	5.39766	63	52	55	42	39	38	6.14665	6.10471	6.26622	5.35652	5.46827	5.36821	hsa-miR-1182	hsa-miR-6830-3p	hsa-miR-514a-5p	hsa-miR-6770-5p	hsa-miR-628-5p
ASCRP3006618	0.0269503	0.263871	1.70951	up	hsa_circRNA_079743	hsa_circ_0079743	exonic	chr7	+	30890069	30898940	NM_032222	FAM188B	CTGCTCACCCTTTCTGCCATCCTGTCCAGGTCTACAGAGCTGGGACTGCAGCCTTCAGAT	758	262.333	9.65072	8.87713	692.5	347.5	1234	239	253.5	294.5	9.78792	9.35277	9.81145	8.86975	8.83785	8.9238	hsa-miR-597-3p	hsa-miR-371a-5p	hsa-miR-4640-5p	hsa-miR-7110-3p	hsa-miR-6741-3p
ASCRP3013058	0.0259408	0.262556	1.70426	up	hsa_circRNA_406350		exonic	chr3	+	129180070	129188260	NM_018262	IFT122	TTCTACCAGCTGAGTGGAAAACAGGCACAATGATGCTATACAATGTGTCTCCTACAATCC	79.5	57.6667	6.81236	6.04321	83	68	87.5	48	64	61	6.62551	6.76118	7.05038	5.69258	6.24058	6.19647	hsa-miR-4707-5p	hsa-miR-2355-5p	hsa-miR-922	hsa-miR-4776-5p	hsa-miR-23a-5p
ASCRP3007397	0.0468609	0.299817	1.70328	up	hsa_circRNA_000746	hsa_circ_0000746	antisense	chr17	+	27207184	27207404	NM_004475	FLOT2	GAAAGTGGGGTAAAGGAGAGGAAGAGGAGGAGGATGGACAGATGCACAGAGAACTTCAAG	170.333	92	7.68696	6.91865	308	139	64	141	85	50	8.54436	8.0046	6.51193	8.01135	6.90028	5.84431	hsa-miR-511-5p	hsa-miR-3173-5p	hsa-miR-5010-3p	hsa-miR-663b	hsa-miR-328-3p
ASCRP3007044	0.00953882	0.239344	1.70147	up	hsa_circRNA_014737	hsa_circ_0014737	exonic	chr1	-	156444899	156446994	NM_005920	MEF2D	CTTCTCTTCCATGCCCACTGCCTACAACACAGGGAATGGCTACGTCAGTGCTCGGGCTTC	208.833	114.833	8.22634	7.45956	250.5	160	216	112	115	117.5	8.23588	8.24289	8.20026	7.61413	7.43959	7.32498	hsa-miR-1273h-5p	hsa-miR-6803-5p	hsa-miR-6819-5p	hsa-miR-637	hsa-miR-1229-5p
ASCRP3003474	0.0293093	0.265772	1.69692	up	hsa_circRNA_104297	hsa_circ_0004703	exonic	chr7	+	5941287	5949747	NM_015622	CCZ1	CAAATACCTTACCACCTCCCTTTTTCCAAGGCACATCGAACCTGAGGACAAGGTTTATAG	1760.67	414.333	10.4527	9.68973	1086	741.5	3454.5	411	375	457	10.4283	10.1761	10.7535	9.75191	9.58885	9.72845	hsa-miR-100-3p	hsa-miR-26b-5p	hsa-miR-556-5p	hsa-miR-370-5p	hsa-miR-136-5p
ASCRP3010756	0.00144048	0.180371	1.69612	up	hsa_circRNA_069980	hsa_circ_0069980	exonic	chr4	+	75040222	75065663	NM_001144978	MTHFD2L	TACCTGCCACTGCCAGTGCTGTTTGGGAAATAATAAAAAGAACAGACATGAAGCCATTAT	66.6667	47	6.47831	5.71607	74	61	65	46	48	47	6.37859	6.51145	6.54489	5.63566	5.78685	5.72571	hsa-miR-141-5p	hsa-miR-329-5p	hsa-miR-5583-5p	hsa-miR-556-5p	hsa-miR-375
ASCRP3004027	0.0450981	0.295473	1.69318	up	hsa_circRNA_006522	hsa_circ_0006522	exonic	chr8	+	132952745	132971910	NM_015137	EFR3A	CACTGCTTTAAAATTATAATGTATTCCATTCAGGAGTATGCTGCTGCTGTTCCGCTTTGC	76	55.1667	6.787	6.02727	71	73	84	54.5	56	55	6.41303	6.97054	6.97744	5.97711	6.12009	5.9846	hsa-miR-4659a-3p	hsa-miR-4778-3p	hsa-miR-4328	hsa-miR-4459	hsa-miR-590-3p
ASCRP3004299	0.0163058	0.242018	1.68487	up	hsa_circRNA_008518	hsa_circ_0008518	exonic	chr9	+	35295692	35313986	NM_006377	UNC13B	CAGCTGCAGGAGCTTTTGAAGACCCTGATAGTGCCGTCGATGACCGAGATAGTGACTATC	75.6667	52.6667	6.73368	5.98104	84	67	76	51	51	56	6.60862	6.74234	6.85008	6.04971	5.90881	5.9846	hsa-miR-920	hsa-miR-6756-5p	hsa-miR-92a-2-5p	hsa-miR-8059	hsa-miR-4471
ASCRP3011408	0.0259126	0.262556	1.68053	up	hsa_circRNA_103715	hsa_circ_0070612	exonic	chr4	-	108574646	108622441	NM_005443	PAPSS1	TCCTACTGAGCTAAAGCAGAAATTTAAAGATATGAATGCTGGGAATGCAGAGAGCAACCA	54.1667	38.6667	6.06744	5.31852	60.5	55	47	41	37	38	6.07418	6.2743	5.85385	5.32618	5.31195	5.31744	hsa-miR-499a-3p	hsa-miR-373-5p	hsa-miR-628-5p	hsa-miR-142-3p	hsa-miR-512-3p
ASCRP3000887	0.0488036	0.303246	1.67911	up	hsa_circRNA_101102	hsa_circ_0000419	exonic	chr12	+	70193988	70195501	NM_022456	RAB3IP	AATGCGGAGGACCAAAGCTGACTTATCCTTGTATAATGAATTCCGATTGTGGAAGGATGA	61	42.8333	6.32597	5.57827	65	55	63	46	41	41.5	6.1699	6.32833	6.47967	5.72612	5.56646	5.44223	hsa-miR-580-3p	hsa-miR-503-3p	hsa-miR-376a-2-5p	hsa-miR-141-5p	hsa-miR-589-3p
ASCRP3004405	0.0487478	0.303246	1.67751	up	hsa_circRNA_404497		intronic	chr1	+	45241812	45242313	ENST00000372209	RPS8	CAGGTTCCTCTCCCTCACTTGCCTTGCTCTCCTTGGTGGGTGCGAGCGTGGGCCTGTCCG	138321	57545.7	17.0849	16.3386	79342	142457	193163	51504	58908	62225	16.6699	17.2924	17.2924	16.2641	16.4057	16.346	hsa-miR-6859-5p	hsa-miR-4716-3p	hsa-miR-6834-5p	hsa-miR-4510	hsa-miR-3125
ASCRP3009533	0.0279467	0.265111	1.67534	up	hsa_circRNA_100891	hsa_circ_0023685	exonic	chr11	-	77085372	77103586	NM_002576	PAK1	GGATTACAATTCTTCTAATGCCTTGTAGCTGCTGCTGGTGGTGACAATGTCAAATAACGG	94.6667	64.3333	7.13761	6.39316	100	91	93	61	69	63	6.88641	7.3754	7.15103	6.39435	6.5314	6.25372	hsa-miR-219a-2-3p	hsa-miR-193b-5p	hsa-miR-542-3p	hsa-miR-589-3p	hsa-miR-338-3p
ASCRP3012703	0.0427251	0.290906	1.67293	up	hsa_circRNA_002131	hsa_circ_0002131	exonic	chr8	+	26248758	26265892	NM_004331	BNIP3L	TGTTCATTCCATCTCTCTTCCTTTCTCATGTTTTGGCTTTGGGGCTAGGGTTCCTGGGTG	6080.67	1053.33	12.0799	11.3375	2499	4580	11163	1103.5	933	1123.5	11.8578	12.2427	12.1393	11.4241	11.2828	11.3058	hsa-miR-136-5p	hsa-miR-627-3p	hsa-miR-942-5p	hsa-miR-6500-5p	hsa-miR-5003-3p
ASCRP3009588	0.0453846	0.295473	1.67203	up	hsa_circRNA_103357	hsa_circ_0003602	exonic	chr3	-	47702783	47719801	NM_003074	SMARCC1	GGCCCGATGAGCCAGAGAAGCTTGATACTTGGCATATCGAAATTTTATGATTGACACGTA	82.3333	57.6667	6.91879	6.17719	82	80	85	56	57	60	6.60862	7.11997	7.0278	6.1844	6.1507	6.19647	hsa-miR-629-5p	hsa-miR-17-3p	hsa-miR-424-5p	hsa-miR-101-3p	hsa-miR-432-5p
ASCRP3006581	0.0185022	0.244463	1.66882	up	hsa_circRNA_102249	hsa_circ_0000818	exonic	chr17	+	80721840	80739597	NM_005993	TBCD	CTGCAGGCCCTGAATGGATGATGAACTTGTTGTTGGACATAGTGCAAGATCAGACATCTC	87	61.6667	6.9519	6.21307	73	85	103	50	64	71	6.37859	7.21064	7.26647	5.84336	6.36159	6.43425	hsa-miR-484	hsa-miR-381-3p	hsa-miR-576-3p	hsa-miR-363-3p	hsa-miR-646
ASCRP3007542	0.0298121	0.266501	1.6688	up	hsa_circRNA_100550	hsa_circ_0017726	exonic	chr10	+	12123470	12139995	NM_018706	DHTKD1	GAAGACACATGTTCAGTTGATCATGGCCTTGCCAGGTTGGTGACAGTATATTGTGAGCAT	80.3333	54.6667	6.81572	6.07691	85	68	88	54	54	56	6.62551	6.76118	7.06047	6.09505	6.05432	6.08135	hsa-miR-518c-5p	hsa-miR-125a-3p	hsa-miR-670-3p	hsa-miR-20b-3p	hsa-miR-17-3p
ASCRP3001809	0.00837979	0.239344	1.66569	up	hsa_circRNA_102628	hsa_circ_0052767	exonic	chr2	-	15601324	15651474	NM_015909	NBAS	AGACCACTTCTCCACATGAATATTCTGTTTTGCTGCCCGAAGCTTGACTTTTACTTGTTG	996.667	299	9.81226	9.07614	543.5	506	1940.5	222	306	369	9.40217	9.84614	10.1885	8.73933	9.17222	9.31687	hsa-miR-136-5p	hsa-miR-670-3p	hsa-miR-578	hsa-miR-519d-5p	hsa-miR-138-2-3p
ASCRP3010395	0.0362591	0.279988	1.66434	up	hsa_circRNA_100165	hsa_circ_0004709	exonic	chr1	+	35879572	35881315	NM_005095	ZMYM4	GTTCTTCCCACCTTTACAGAAGCAGGAGTCAGAACCAGTACCTGTTTGAAAATGGTAGAA	106.5	69.1667	7.23265	6.49769	127	75	117.5	62	73.5	72	7.24117	6.99664	7.46013	6.54278	6.49061	6.45969	hsa-miR-520d-3p	hsa-miR-548b-3p	hsa-miR-105-5p	hsa-miR-302b-3p	hsa-miR-302a-3p
ASCRP3006109	0.0276807	0.264806	1.66115	up	hsa_circRNA_400043	hsa_circ_0092303	intronic	chr19	-	3620270	3620690	ENST00000221899	CACTIN	CTCAGCCTCCTGTGCCTGCAGAGCCCACTGGGCAGGGCCCTCCCTTTCCAGGGCCTGGAG	511.833	236.167	9.41129	8.67911	600	404.5	531	230.5	229	249	9.54686	9.55897	9.12804	8.81076	8.61328	8.61328	hsa-miR-661	hsa-miR-328-3p	hsa-miR-149-3p	hsa-miR-617	hsa-miR-874-3p
ASCRP3005161	0.0111943	0.239344	1.65961	up	hsa_circRNA_406401		intergenic	chr3	-	178626309	178639698			CCCAGAGAAGTAACCCTCTTCCACATGGTGTCTCATGGATTCAGGCTCTGTATTTGAAGA	154.667	92.6667	7.7983	7.06746	168	114	182	82	90	106	7.63937	7.75094	8.0046	7.04881	7.00898	7.1446	hsa-miR-3916	hsa-miR-1252-5p	hsa-miR-4685-5p	hsa-miR-5584-5p	hsa-miR-3662
ASCRP3003559	0.0384089	0.284337	1.65823	up	hsa_circRNA_101816	hsa_circ_0005941	exonic	chr16	+	53907697	53922863	NM_001080432	FTO	CAACCCATGGCTCAACTGGAAGCACTGTGGAAGAAGATGGAGGGTGTGATGATCTCAATG	122	78.1667	7.49907	6.76943	146	105	115	79	73.5	82	7.46335	7.59847	7.4354	6.97518	6.60202	6.73109	hsa-miR-1323	hsa-miR-598-3p	hsa-miR-520f-3p	hsa-miR-103a-2-5p	hsa-miR-514a-3p
ASCRP3002518	0.0207485	0.250866	1.65653	up	hsa_circRNA_008952	hsa_circ_0008952	exonic	chr9	-	14639893	14680160	NM_178566	ZDHHC21	AGTTGGAATAACTGGACTCTTTTACACTCAACTAATTGGCATCATCACAGTTCTCATGGA	56.1667	41.1667	6.1674	5.43923	58.5	55	55	38.5	41	44	5.9884	6.303	6.2108	5.21655	5.41603	5.68511	hsa-miR-299-3p	hsa-miR-1273d	hsa-miR-583	hsa-miR-6876-5p	hsa-miR-6128
ASCRP3009906	0.0208833	0.25118	1.65384	up	hsa_circRNA_101457	hsa_circ_0004934	exonic	chr15	-	20671447	20671623	NR_036432	HERC2P3	GTAGATGCCTCCTCTGTGTAGCTCTCCGACGTCTCATAAGCTTTTGTCTGGTCCTCTGAG	1065.83	325.667	9.96788	9.24207	668	613	1916.5	290	326	361	9.70315	10.0293	10.1712	9.16032	9.30666	9.25922	hsa-miR-650	hsa-miR-579-5p	hsa-miR-376c-3p
ASCRP3004213	0.0149954	0.242018	1.65059	up	hsa_circRNA_406470		intronic	chr4	-	44295420	44325662	ENST00000360029	KCTD8	CAGATGCTTGGCAGCAGCAGCTCTCATGAAGGATTCTAAGGATGGGATAAAAAAATCAAA	79.5	58	6.84446	6.12148	82	74.5	82	54.5	59.5	60	6.5874	6.95891	6.98707	6.02476	6.22484	6.11484	hsa-miR-3145-3p	hsa-miR-1277-5p	hsa-miR-153-5p	hsa-miR-548n	hsa-miR-2054
ASCRP3012668	0.0410998	0.286669	1.64643	up	hsa_circRNA_100540	hsa_circ_0017628	exonic	chr10	-	7262372	7327916	NM_001018039	SFMBT2	TGTGGCTTCACCTGGAAGCAATCAAAGAGAAGTACACAGACTGGACAGAATTTCTCATAC	48.6667	35.1667	5.8168	5.09746	54	47	45	35.5	34	36	5.94862	5.75485	5.74694	4.95284	5.07053	5.26901	hsa-miR-103a-3p	hsa-miR-107	hsa-miR-15a-3p	hsa-miR-205-5p	hsa-miR-224-5p
ASCRP3002094	0.0426316	0.2906	1.64614	up	hsa_circRNA_104756	hsa_circ_0086694	exonic	chr9	-	33932559	33933626	NM_018449	UBAP2	AGCCTCTCTGCACATGCAGCCCTCTCCTCGAGCACGTCACACACACTCCAAAGACAACAG	27403.8	5688.5	14.4757	13.7566	12396	22723	47092.5	5780	5331	5954.5	14.2174	14.6289	14.5808	13.8052	13.7543	13.7105	hsa-miR-483-5p	hsa-miR-608	hsa-miR-612	hsa-miR-504-3p	hsa-miR-320b
ASCRP3006590	0.0143465	0.24099	1.6443	up	hsa_circRNA_104207	hsa_circ_0078150	exonic	chr6	+	147527106	147560406	NM_139244	STXBP5	CTGCCATACTACATTCGCTTAAATTTTGCAGAGAAAGACTGTTCGCCATGGATTTCCCTA	53	38	5.98975	5.27227	52	52	55	37.5	38	38.5	5.76359	5.97746	6.2282	5.16372	5.31195	5.34116	hsa-miR-506-3p	hsa-miR-587	hsa-miR-29a-3p	hsa-miR-29b-3p	hsa-miR-29c-3p
ASCRP3000491	0.0182309	0.242475	1.64269	up	hsa_circRNA_009044	hsa_circ_0009044	exonic	chr1	-	227213755	227223308	NM_003607	CDC42BPA	AACTCCATGGAATGGATTCAGACTCTTCCTCTCAAAAAGTGTGTGGATTCTCATGCCATA	105	70.5	7.23596	6.5199	114	88	113	62	69.5	80	7.02805	7.26739	7.41243	6.50637	6.47636	6.57697	hsa-miR-3149	hsa-miR-7161-3p	hsa-miR-512-3p	hsa-miR-876-5p	hsa-miR-9-5p
ASCRP3012423	0.00453202	0.22596	1.64021	up	hsa_circRNA_404925		exonic	chr11	-	107260799	107263621	NM_152434	CWF19L2	TGGCATCTAAGAATGAAGACCAGCAAGAAGTAATCCTTGTCAGAACAGATCAGTCTGGAA	78.8333	56	6.80179	6.08792	91.5	70	75	52	57	59	6.70889	6.91897	6.77752	5.92532	6.18219	6.15623	hsa-miR-4753-3p	hsa-miR-6809-3p	hsa-miR-1236-3p	hsa-miR-130b-5p	hsa-miR-3180-5p
ASCRP3010823	0.0315373	0.269675	1.63799	up	hsa_circRNA_406871		sense overlapping	chr6	-	146209155	146216108	NM_173082	SHPRH	TAGAAGAAAGAATGCAGGCAATGCTGAAAACTGCTGAGAGAAGCCATTCTACAAAAGTGG	62.3333	42.6667	6.25284	5.54091	75	57	55	43	43	42	6.40006	6.303	6.05547	5.47713	5.56646	5.57915	hsa-miR-3662	hsa-miR-548m	hsa-miR-6751-5p	hsa-miR-1271-3p	hsa-miR-548c-3p
ASCRP3008703	0.0111506	0.239344	1.63544	up	hsa_circRNA_103716	hsa_circ_0006935	exonic	chr4	-	108603170	108622441	NM_005443	PAPSS1	GATGTAAATGACTGTGTCCAGCAAGTTGTGGAACTTCTACAGGAACGGGGAATGCAGAGA	83.3333	58.6667	6.87882	6.16914	94	76	80	57	59	60	6.79894	7.00966	6.82785	6.1844	6.1507	6.17233	hsa-miR-769-5p	hsa-miR-574-5p	hsa-miR-499a-3p	hsa-miR-520a-5p	hsa-miR-338-3p
ASCRP3006825	0.0447448	0.294784	1.63078	up	hsa_circRNA_075900	hsa_circ_0075900	exonic	chr6	-	27106071	27106460	NM_080593	HIST1H2BK	CTGTGGTCCTCAGCCCTGTACCTTAATAAATTTGTATGCCTTTTCTCTTAGGAGGGACTT	144.333	90	7.67046	6.9649	157	105	171	86	88	96	7.50323	7.57556	7.93259	7.04881	6.90028	6.9456	hsa-miR-4428	hsa-miR-6856-5p	hsa-miR-580-5p	hsa-miR-6758-5p	hsa-miR-545-5p
ASCRP3006351	0.0109929	0.239344	1.62562	up	hsa_circRNA_001005	hsa_circ_0001005	exonic	chr2	-	53921020	53978078	NM_016115	ASB3	CTCTCTGCTCGTGCCTCAAACGCTTGGATTCTACAGCAACATATTGATTCATCTGAAAAC	2244.5	537.5	10.8203	10.1193	1090	1692.5	3951	429.5	547	636	10.4637	11.0376	10.9596	9.83931	10.1885	10.3301	hsa-miR-5010-3p	hsa-miR-548q	hsa-miR-186-5p	hsa-miR-324-3p	hsa-miR-1179
ASCRP3013406	0.0204287	0.249154	1.62554	up	hsa_circRNA_101717	hsa_circ_0000676	exonic	chr16	+	16101672	16110478	NM_004996	ABCC1	TTTCTCAGATCGCTCACCCCTGTTCTCGGAAACCATCCACGACCCTGACTGGAATGTCAC	1537.33	415	10.4031	9.70215	1028	952.5	2631.5	422	406	417	10.335	10.4034	10.4708	9.79742	9.72593	9.5831	hsa-let-7e-5p	hsa-miR-124-3p	hsa-miR-877-5p	hsa-miR-506-3p	hsa-let-7c-5p
ASCRP3004935	0.0265661	0.263871	1.6231	up	hsa_circRNA_005655	hsa_circ_0005655	intronic	chr2	-	202277555	202278059	ENST00000332624	TRAK2	CCAAATGTGGTTTGCTTCAGGTAACTATAACTACCCAATATTGCAGCCATGGAGTCCATG	61	44.8333	6.28441	5.58566	68	61	54	46	44.5	44	6.24482	6.51145	6.09697	5.54215	5.61339	5.60144	hsa-miR-101-3p	hsa-miR-582-3p	hsa-miR-1273g-3p	hsa-miR-3128	hsa-miR-944
ASCRP3009065	0.0409522	0.286483	1.61973	up	hsa_circRNA_403328		exonic	chr5	-	54786787	54786942	NM_176895	PPAP2A	GCCCATTTCCTCTCTTCCATGCCTATGGCTGTTCTAAAATTGGGCCAAATATATCCATTT	8512.83	1522.33	12.6222	11.9264	3611	5918	16009.5	1273	1396	1898	12.5231	12.6167	12.7267	11.5724	11.9275	12.2793	hsa-miR-4632-5p	hsa-miR-600	hsa-miR-3681-5p	hsa-miR-146a-3p	hsa-miR-1224-5p
ASCRP3005542	0.0173384	0.242018	1.61652	up	hsa_circRNA_405265		sense overlapping	chr14	-	77817350	77818094	NM_213601	TMED8	CCTTTGAGATGGCCTCCCTGCTCCAGAGAATGAAGATCTAGAAAACAAGGATACCTCTTT	1312	376.5	10.1991	9.50619	812	723	2401	356	367	406.5	10.0584	10.1555	10.3833	9.47249	9.53972	9.50636	hsa-miR-5095	hsa-miR-5096	hsa-miR-1290	hsa-miR-8067	hsa-miR-566
ASCRP3013193	0.0152193	0.242018	1.61153	up	hsa_circRNA_103312	hsa_circ_0001278	exonic	chr3	+	31617887	31621588	NM_178862	STT3B	TTGCACTTCAGTTCACATACTATTTATGGGTTTAACTATAGATCAACACATCATCTTGCA	54	41	6.05948	5.37105	50	51	61	40	41	42	5.70715	6.13436	6.33692	5.19045	5.36503	5.55767	hsa-miR-190a-5p	hsa-miR-301a-3p	hsa-miR-130b-3p	hsa-miR-532-5p	hsa-miR-205-5p
ASCRP3007618	0.0304791	0.267305	1.61017	up	hsa_circRNA_101063	hsa_circ_0026302	exonic	chr12	-	51467605	51470430	NM_030809	CSRNP2	GAAGGAAGAGAAACTCCATGCCAAGAAAATGAAGAATCCTAATGTACCTGGCTAGCTGGT	54.6667	39.5	6.0867	5.39949	59	54	51	42	38	38.5	6.00221	6.24669	6.01121	5.54215	5.36503	5.2913	hsa-miR-612	hsa-miR-485-5p	hsa-miR-571	hsa-miR-212-5p	hsa-miR-764
ASCRP3009717	0.0404909	0.285802	1.60871	up	hsa_circRNA_101135	hsa_circ_0028098	exonic	chr12	+	109540643	109541416	NM_003362	UNG	GGGCTCTTATGCTCAGAAGAAGGGCAGTGCCATTGATAGGTTTGGAGAACATTTATAAAG	70.1667	53.3333	6.64297	5.95707	66.5	71	73	47	53	60	6.2582	6.91897	6.75174	5.72612	5.94862	6.19647	hsa-miR-217	hsa-miR-541-3p	hsa-miR-148b-5p	hsa-miR-570-3p	hsa-miR-15a-3p
ASCRP3005734	0.0245526	0.261629	1.60742	up	hsa_circRNA_101841	hsa_circ_0005623	exonic	chr16	+	68300495	68309152	NM_003983	SLC7A6	CGTCTCCTGGCTGCTGCTTGCATATAGTTTATGTGGCCGAGGCAGACAAGTGGAATTAGG	270	153.667	8.61505	7.9303	281	240	289	133	169	159	8.41391	8.89594	8.5353	7.93106	8.03758	7.82225	hsa-miR-489-3p	hsa-miR-892b	hsa-miR-449c-5p	hsa-miR-665	hsa-miR-138-5p
ASCRP3002445	0.0126203	0.240565	1.60732	up	hsa_circRNA_103548	hsa_circ_0068514	exonic	chr3	+	189455528	189456563	NM_003722	TP63	AGTGACCCCATGTGGTTTCGTAGAAACCCCAGCTCATTTCTCTTGGAAAGAAAGTTATTA	83.6667	61.3333	6.90593	6.22128	86	72	93	56	61	67	6.64155	6.93288	7.14336	6.09505	6.24058	6.3282	hsa-miR-422a	hsa-miR-455-3p	hsa-miR-875-3p	hsa-miR-518c-5p	hsa-miR-378a-3p
ASCRP3011209	0.00370551	0.222284	1.60682	up	hsa_circRNA_104761	hsa_circ_0001847	exonic	chr9	-	33953282	33963789	NM_018449	UBAP2	TCAGAGCCTGAACTGGCATCAAATACTCACAACATAGCTCAGGATCTGTCAAACAAAAGT	134.833	90.5	7.63144	6.94723	136.5	119	149	73	93	105.5	7.32661	7.77533	7.79239	6.67032	7.00898	7.16239	hsa-miR-34c-5p	hsa-miR-449a	hsa-miR-449b-5p	hsa-miR-449c-5p	hsa-miR-370-3p
ASCRP3004483	0.0453553	0.295473	1.60305	up	hsa_circRNA_083026	hsa_circ_0083026	exonic	chr7	-	151927007	151933018	NM_170606	KMT2C	CAGTGTTACCATCCATACTGTGTCAGTATTAAGGGCCGTGGGTCTGGATTTCCAGGAAAG	70.1667	51.3333	6.61917	5.93835	70.5	69	71	51	51	52	6.34115	6.83882	6.67754	5.95145	5.94862	5.91498	hsa-miR-548s	hsa-miR-1237-3p	hsa-miR-212-5p	hsa-miR-1910-5p	hsa-miR-4435
ASCRP3005691	0.0276205	0.264806	1.59887	up	hsa_circRNA_407160		exonic	chr9	+	17366614	17395067	NM_017738	CNTLN	CGGCTGGGAGGATGTGAGTGAAAGCAGGATGAATCTTGAAGAAGAATTAGATGAACTTAA	59.3333	45.3333	6.25554	5.57848	72	59	47	48	47	41	6.35519	6.58462	5.82679	5.69258	5.7017	5.34116	hsa-miR-1250-3p	hsa-miR-4775	hsa-miR-29a-5p	hsa-miR-3191-5p	hsa-miR-632
ASCRP3009298	0.00107429	0.171206	1.59511	up	hsa_circRNA_103076	hsa_circ_0060733	exonic	chr20	+	47682728	47683817	NM_001316	CSE1L	GCTTGTTCTGGATGCCTTTGCTTTGCCTTTGACTAATCTTTTTAAGGTTGAAGATGAACC	59	43.6667	6.24989	5.57623	67	53	57	43	43	45	6.19498	6.21776	6.33692	5.47713	5.56646	5.68511	hsa-miR-330-3p	hsa-miR-155-5p	hsa-miR-330-5p	hsa-miR-146a-3p	hsa-miR-15a-3p
ASCRP3003411	0.0306907	0.267305	1.58961	up	hsa_circRNA_065264	hsa_circ_0065264	exonic	chr3	-	47703823	47717078	NM_003074	SMARCC1	CAAAAGCGGCTTTGGGTTCCTGCTGCTCAACAGATGCTAAATTTTCCTGAGAAAAACAAG	63.5	47.3333	6.43538	5.7667	63	64	63.5	46	50	46	6.22187	6.65796	6.42631	5.78744	5.82756	5.68511	hsa-miR-1182	hsa-miR-3926	hsa-miR-514b-5p	hsa-miR-3154	hsa-miR-4685-5p
ASCRP3008634	0.0450478	0.295473	1.58818	up	hsa_circRNA_102446	hsa_circ_0049356	exonic	chr19	+	11024552	11027453	NM_199141	CARM1	GATGAGTATTTCCGGCAGCCTGTGGTGGTCTTGGTGAAGAGTAACAACCTGACGGACCGC	98.8333	67.8333	7.13828	6.4709	119.5	91	86	64.5	67	72	7.08	7.32167	7.01317	6.54278	6.36159	6.50833	hsa-miR-377-5p	hsa-miR-658	hsa-miR-889-5p	hsa-miR-23b-5p	hsa-let-7i-5p
ASCRP3005404	0.0177858	0.242475	1.5867	up	hsa_circRNA_048766	hsa_circ_0048766	exonic	chr19	+	5691329	5691678	NM_015414	RPL36	CCTCTCCCTGAAATAAAGAACAGCTTGACAGAACGTCTGACCAAACACACCAAGTTCGTG	141783	63650.7	17.1155	16.4495	83912.5	145027	196409	49060	68043	73849	16.7158	17.3154	17.3154	16.2298	16.5594	16.5594	hsa-miR-4677-5p	hsa-miR-6770-3p	hsa-miR-149-3p	hsa-miR-4739	hsa-miR-4270
ASCRP3000044	0.0306078	0.267305	1.58492	up	hsa_circRNA_006759	hsa_circ_0006759	exonic	chr2	-	63711737	63798760	uc002sci.2	WDPCP	AAAACAGTCGGTGTGTGCTGAGCAAATGGAAGAACAAATATGTCTGTCAGAAAACCATGA	53.8333	41	6.06502	5.4006	55	54.5	52	42	41	40	5.85139	6.24669	6.09697	5.41757	5.41603	5.36821	hsa-miR-329-5p	hsa-miR-30d-3p	hsa-miR-103a-2-5p	hsa-miR-30a-3p	hsa-miR-1248
ASCRP3004684	0.0255329	0.262556	1.58117	up	hsa_circRNA_104828	hsa_circ_0087564	exonic	chr9	+	97041039	97055351	NM_003448	ZNF169	CATCTTCTGGACCTTTGTCCAGATTTGCCTCTGCAACTTGACTCTCCTCTAGGAAGAGTA	100.333	68	7.16072	6.49973	128	81.5	91.5	64	64	76	7.28123	7.11997	7.08097	6.6275	6.26892	6.60278	hsa-miR-766-3p	hsa-miR-502-5p	hsa-miR-15a-3p	hsa-miR-612	hsa-miR-338-3p
ASCRP3012817	0.032424	0.271089	1.58098	up	hsa_circRNA_100353	hsa_circ_0003247	exonic	chr1	-	155408117	155429689	NM_018489	ASH1L	TTACCAGAGGAAGAAGAGCAAGAGAATAATAAAAGGCTCCCAGCCAACCTCTGATAAACC	123	83.1667	7.5078	6.84698	148	111	110	70.5	86	93	7.42752	7.72168	7.37421	6.71535	6.87999	6.9456	hsa-miR-627-3p	hsa-miR-329-5p	hsa-miR-25-3p	hsa-miR-378a-3p	hsa-miR-766-5p
ASCRP3013438	0.0493964	0.303677	1.57661	up	hsa_circRNA_006862	hsa_circ_0006862	exonic	chr1	+	212216334	212220759	NM_016448	DTL	TTTGAGAAAGGATGGTCTTCACAATACCCTCTTCAATCCCTTCTGACTGGTTATCAGTGC	86.6667	61.8333	6.90422	6.24739	91	74	95	59.5	61	65	6.69079	6.94764	7.07422	6.33354	6.18219	6.22645	hsa-miR-1248	hsa-miR-6770-5p	hsa-miR-20a-3p	hsa-miR-6853-3p	hsa-miR-587
ASCRP3011373	0.00584267	0.232681	1.57631	up	hsa_circRNA_100120	hsa_circ_0000038	exonic	chr1	+	28800065	28802803	NM_023923	PHACTR4	TCCCATTCAGTACCGAGATGAAGAAGATGAAGATGAAAGCTATCAGACTGAACTGTCCCA	64.6667	47.8333	6.43619	5.77964	71.5	58	64.5	46	52	45.5	6.36716	6.44717	6.49425	5.72612	5.86913	5.74368	hsa-miR-365a-5p	hsa-miR-370-3p	hsa-miR-877-3p	hsa-miR-92a-2-5p	hsa-miR-92b-5p
ASCRP3001178	0.0440231	0.292997	1.57581	up	hsa_circRNA_070520	hsa_circ_0070520	exonic	chr4	-	103226145	103236987	NM_022154	SLC39A8	ACATATGGTCAGTGTTTAACTGCTGAAGAGATCTTTTCCCTTCATGGCTTTTCAAATGCT	66.5	49.8333	6.5019	5.84581	68	60.5	71	51	45	53.5	6.29949	6.52868	6.67754	5.89995	5.6372	6.00028	hsa-miR-8063	hsa-miR-4689	hsa-miR-2113	hsa-miR-6513-5p	hsa-miR-1179
ASCRP3005456	0.0476927	0.300796	1.57474	up	hsa_circRNA_103171	hsa_circ_0008870	exonic	chr22	-	22160138	22162135	NM_002745	MAPK1	CCTGCTGCTCAACACCACCTGTGATCTCAAGCTCTGCTTATGATAATGTCAACAAAGTTC	91	65.8333	7.01974	6.36462	100	77	96	63.5	66	68	6.87309	7.022	7.16412	6.50637	6.28368	6.30383	hsa-miR-597-3p	hsa-miR-616-3p	hsa-miR-335-3p	hsa-miR-185-3p	hsa-miR-29a-5p
ASCRP3006986	0.0153642	0.242018	1.57413	up	hsa_circRNA_400766		exonic	chr11	+	65043362	65049992	NM_002689	POLA2	CTTCCATTTTATCAGCCCACTGAAGAGGATGCAGGGTTCTCAGAAGCGAGCTATCTCTAC	89	63.6667	6.97958	6.32503	116	71	80	57	69	65	7.08	6.94764	6.91111	6.27345	6.42279	6.27885	hsa-miR-3192-5p	hsa-miR-4489	hsa-miR-7157-3p	hsa-miR-1914-5p	hsa-miR-8075
ASCRP3008612	0.0255093	0.262556	1.57344	up	hsa_circRNA_102876	hsa_circ_0002024	exonic	chr2	+	191523883	191537878	NM_005966	NAB1	GATGAATTATCCCCAAAGAGAATTAAAGTGGAGGTTAAACCCATCCAGAGTAATGGCTGC	56.1667	41.3333	6.1426	5.48868	64	53.5	51	47	42	35	6.1699	6.24669	6.01121	5.72612	5.51772	5.2222	hsa-miR-450a-2-3p	hsa-miR-150-5p	hsa-miR-130b-5p	hsa-miR-497-5p	hsa-miR-501-5p
ASCRP3002522	0.0328972	0.271814	1.57024	up	hsa_circRNA_004182	hsa_circ_0004182	intronic	chr2	+	36596250	36623930	ENST00000426856	CRIM1	AGTTTCCAAGTCAGGATATGTGCCTTTCAGCTTTAAAGAGAATTGAAGGTTGGTTGGTGC	55.5	42.3333	6.10482	5.45383	52.5	52	62	40	44	43	5.76359	6.10471	6.44617	5.19045	5.61339	5.55767	hsa-miR-6758-5p	hsa-miR-1277-5p	hsa-miR-3916	hsa-miR-6856-5p	hsa-miR-4716-3p
ASCRP3004420	0.00838019	0.239344	1.56852	up	hsa_circRNA_033149	hsa_circ_0033149	exonic	chr14	-	99924615	99925522	NM_032233	SETD3	CAGTACGCCTACTTCTATAAAGTCATCCAGGCAGAAGAATTGTTTTTATGGGTTCCACGA	127	87.5	7.5735	6.9241	129	115	137	69	92	101.5	7.29482	7.76643	7.65924	6.65493	7.00898	7.10838	hsa-miR-4446-3p	hsa-miR-5580-5p	hsa-miR-616-3p	hsa-miR-6829-5p	hsa-miR-4653-3p
ASCRP3000460	0.0134588	0.240565	1.5664	up	hsa_circRNA_101914	hsa_circ_0041019	exonic	chr16	-	89824984	89833645	NM_000135	FANCA	AACGCACTGATGGATTTCCACCAAAGATTTTGTACAGCAGCAATTTCTTACTCTCTCTGC	56	43.3333	6.14146	5.49401	53	53	62	38	45	47	5.81674	6.16148	6.44617	5.13896	5.65797	5.68511	hsa-miR-766-5p	hsa-miR-298	hsa-miR-345-3p	hsa-miR-490-5p	hsa-miR-20b-5p
ASCRP3006187	0.00256566	0.215237	1.56399	up	hsa_circRNA_101336	hsa_circ_0031554	exonic	chr14	-	31813101	31844174	NM_015473	HEATR5A	CTCCACGACATGTCAACTTGTCTAGCCTGGTTAGCTGCCTCTGTGTCCTGCAGTTGTTAG	75.6667	56.8333	6.75474	6.10951	87	66	74	53.5	58	59	6.67519	6.76118	6.82785	6.09505	6.08961	6.14387	hsa-miR-320b	hsa-miR-320a	hsa-miR-320c	hsa-miR-128-3p	hsa-miR-585-5p
ASCRP3003544	0.00475876	0.22596	1.56242	up	hsa_circRNA_007630	hsa_circ_0007630	exonic	chr3	+	152163070	152165562	NM_021038	MBNL1	CAACATGCAGTTACAACAGCATACAGCATTTCTCCCACCAGGTATGTCGAGAGTACCAAC	1713.17	412.167	10.2766	9.63283	781.5	598	3760	329	343.5	564	9.97869	9.99635	10.8548	9.38004	9.39658	10.1219	hsa-miR-5047	hsa-miR-1184	hsa-miR-7156-3p	hsa-miR-134-5p	hsa-miR-4716-3p
ASCRP3000735	0.00277975	0.215237	1.5618	up	hsa_circRNA_405713		exonic	chr19	+	2189730	2194576	NM_032482	DOT1L	AAGTGGATGAAATGGTATGGAAAAAAGCATGCAGAATACACACTTCGAGAGCATGCAGAG	72.1667	54.6667	6.66182	6.01861	79.5	67	70	51	58	55	6.53934	6.79467	6.65145	5.95145	6.08961	6.01477	hsa-miR-631	hsa-miR-587	hsa-miR-619-3p	hsa-miR-490-3p	hsa-miR-1273g-5p
ASCRP3006148	0.0223394	0.257338	1.56153	up	hsa_circRNA_104293	hsa_circ_0079262	exonic	chr7	-	5545042	5545261	NM_024963	FBXL18	CTCATCCACACCGTGTTGCTGCAAAAGGACTATCAGGACATATCCAATGATGATGATGAC	61.3333	47.1667	6.40422	5.76126	60	62	62	47	49	45.5	6.14665	6.61985	6.44617	5.69258	5.92604	5.66516	hsa-miR-652-5p	hsa-miR-346	hsa-miR-124-3p	hsa-miR-510-5p	hsa-miR-497-5p
ASCRP3012300	0.0137628	0.240565	1.55756	up	hsa_circRNA_104764	hsa_circ_0001849	exonic	chr9	-	33960823	33963789	NM_018449	UBAP2	TGGACAACAGAAGACTGGACTGAAGATAACTGGCATCAAATACTCACAACATAGCTCAGG	127.5	86.1667	7.54738	6.9081	134	112	136.5	73	89	96.5	7.2905	7.68614	7.6655	6.78753	6.92131	7.01545	hsa-miR-627-5p
ASCRP3012034	0.0363432	0.279988	1.55643	up	hsa_circRNA_101300	hsa_circ_0000504	exonic	chr13	-	113170753	113181798	NM_006322	TUBGCP3	TGCAAAGCTCCTGAGAAACATGCCAGTTTTTTGTAGCATCAGATCCAACAGTTAAAACAG	61.5	46.5	6.33523	5.697	64	56	64.5	44	50	45.5	6.11946	6.32833	6.55791	5.47713	5.90881	5.70505	hsa-miR-485-5p	hsa-miR-641	hsa-miR-520a-5p	hsa-miR-659-5p	hsa-miR-92a-3p
ASCRP3004467	0.0143502	0.24099	1.55396	up	hsa_circRNA_103671	hsa_circ_0070098	exonic	chr4	+	79158663	79176529	NM_025074	FRAS1	CAGTGCTTCACAGCTCAGTGTCAGCCTCTATTTTGTAACCAGGATGCCACAATTTGGAAG	53.3333	38.5	6.05425	5.4183	59	49	52	44	36	35.5	6.08832	5.97746	6.09697	5.57244	5.36503	5.31744	hsa-miR-612	hsa-miR-603	hsa-miR-616-5p	hsa-miR-31-5p	hsa-miR-433-3p
ASCRP3013017	0.0197877	0.246553	1.55366	up	hsa_circRNA_104203	hsa_circ_0004368	exonic	chr6	-	139264649	139265759	NM_031922	REPS1	TTCCTATTCTTGAACTTTCTCATATTTGGTTCTTCTGCTGGTGATGCAGTGTGGTCAGGG	69.3333	53	6.57126	5.93558	73	68	67	50	53	56	6.35519	6.76118	6.5974	5.84336	5.94862	6.01477	hsa-miR-92a-2-5p	hsa-miR-542-5p	hsa-miR-491-5p	hsa-miR-548a-3p	hsa-miR-429
ASCRP3005675	0.00396541	0.222284	1.54809	up	hsa_circRNA_102571	hsa_circ_0008615	exonic	chr19	-	45901262	45901597	NM_006663	PPP1R13L	CGGACCCCCTTCTAGGGCGCCCGCTCCGGCCGGCACCATGGACAGCGAGGCATTCCAGAG	511.167	242.833	9.36104	8.73055	633	327.5	573	270	220.5	238	9.60739	9.2686	9.20713	9.05461	8.58414	8.5529	hsa-miR-766-3p	hsa-miR-136-5p	hsa-miR-223-3p	hsa-miR-665	hsa-miR-518c-5p
ASCRP3008397	0.00491622	0.227033	1.54591	up	hsa_circRNA_104644	hsa_circ_0084727	exonic	chr8	-	70650274	70674110	NM_030958	SLCO5A1	GAGTCACAGTTTGGTATCCCAGCCTCCAATGCCAGCATCTACACTGCCATCATGTATGTC	111.333	75.3333	7.32386	6.6954	139	89	106	70	73	83	7.35672	7.30006	7.31479	6.6998	6.61331	6.7731	hsa-miR-450a-1-3p	hsa-miR-183-5p	hsa-miR-619-5p	hsa-miR-1-3p	hsa-miR-206
ASCRP3013179	0.0230336	0.260835	1.54547	up	hsa_circRNA_077628	hsa_circ_0077628	exonic	chr6	-	110988636	111095140	NM_001300963	CDK19	TTGATGGTATCCATTACCTCCATGCAAATTGGGTGCTTCACAGAGACTTGATTCCAGGAG	59.5	47.3333	6.24924	5.6212	59	60	59.5	44	46	52	6.00221	6.42483	6.3207	5.32618	5.65797	5.87943	hsa-miR-5011-3p	hsa-miR-7152-5p	hsa-miR-301b-3p	hsa-miR-3977	hsa-miR-130a-3p
ASCRP3009678	0.00464074	0.22596	1.54191	up	hsa_circRNA_100134	hsa_circ_0000044	exonic	chr1	-	31465236	31479949	NM_014676	PUM1	GGGACTTTTTGACTACAATTCTCAACAACAGCAGCTCTTGCCAGGTAAAAAGTTTTGGGA	91.6667	69.6667	7.08215	6.45744	94	84	97	58	74	77	6.81483	7.21064	7.22099	6.27345	6.56046	6.5384	hsa-miR-767-5p	hsa-miR-632	hsa-miR-590-5p	hsa-miR-330-5p	hsa-miR-885-5p
ASCRP3005787	0.0188718	0.244805	1.54008	up	hsa_circRNA_102796	hsa_circ_0055954	exonic	chr2	-	107446521	107460490	NM_032528	ST6GAL2	CTAAAGAGAAGATTCAACCAAACCCACCATCTTCTGGTTTCATTGGTTCATTCTGCCACC	72	52.1667	6.60355	5.98054	82	66	68	54.5	51.5	50.5	6.56816	6.65796	6.58451	6.11673	5.92604	5.89885	hsa-miR-889-5p	hsa-miR-361-3p	hsa-miR-660-3p	hsa-miR-219a-1-3p	hsa-miR-486-3p
ASCRP3003552	0.0359018	0.279988	1.53988	up	hsa_circRNA_100912	hsa_circ_0003695	exonic	chr11	-	85692171	85695016	NM_007166	PICALM	CAACCAAAGGTTGCACCAACAACCGCTTGGAATGCTGCAACAATGGATTCACTCCTTCTC	55.6667	42	6.0285	5.40568	64	51	52	44	43	39	6.1699	5.90439	6.01121	5.47713	5.51772	5.2222	hsa-miR-656-5p	hsa-miR-361-3p	hsa-miR-9-5p	hsa-miR-196a-3p	hsa-miR-140-5p
ASCRP3011063	0.00881534	0.239344	1.53954	up	hsa_circRNA_103883	hsa_circ_0072904	exonic	chr5	+	70888752	70900295	NM_022132	MCCC2	TATTGCACAGGAGAACTACAAGCAGATGAAAGCACTAGTAAATCAGCTCCATGAACGAGT	77	56.5	6.75397	6.13147	94	67	70	55	56.5	58	6.7897	6.79467	6.67754	6.11673	6.10535	6.17233	hsa-miR-29b-1-5p	hsa-miR-330-5p	hsa-miR-875-3p	hsa-miR-586	hsa-miR-197-3p
ASCRP3006046	0.00980418	0.239344	1.53935	up	hsa_circRNA_102217	hsa_circ_0000813	exonic	chr17	+	78865519	78867665	NM_020761	RPTOR	CTCAACTCCCTCATCGGAGCTGGTGGTGGCTCTGAGTCATCTTGTGGTTCAGTATGAAAG	88.3333	63.6667	6.93662	6.3143	109.5	68.5	87	60	61	70	7.01967	6.77703	7.01317	6.27345	6.20976	6.45969	hsa-miR-28-5p	hsa-miR-637	hsa-miR-138-5p	hsa-miR-708-5p	hsa-miR-329-5p
ASCRP3005702	0.00535777	0.231984	1.53836	up	hsa_circRNA_006002	hsa_circ_0006002	intronic	chr18	-	77693968	77695598	ENST00000357575	PQLC1	CGGTCCTTCCTGGCATTGCTTCTGTGGACTGGAGTGGTCACAAGCCCACCCATGATCAAG	92.6667	65.6667	7.03795	6.41655	119	77.5	81.5	65	68	64	7.1102	7.05601	6.94764	6.57315	6.42279	6.25372	hsa-miR-608	hsa-miR-3714	hsa-miR-1910-3p	hsa-miR-4692	hsa-miR-6878-5p
ASCRP3007377	0.0159268	0.242018	1.53746	up	hsa_circRNA_005272	hsa_circ_0005272	exonic	chr4	+	154191486	154197282	NM_015271	TRIM2	GAAAGCCTCTCTCTTGCCCAAACCACGATGGGAATCAGCAGCGTGCAGGGTCAAAGACAG	7139	1338	12.3569	11.7364	2976.5	5681	12759.5	1124.5	1373	1516.5	12.18	12.5615	12.3293	11.4749	11.8671	11.8671	hsa-miR-4763-3p	hsa-miR-6721-5p	hsa-miR-6740-5p	hsa-miR-6774-5p	hsa-miR-6860
ASCRP3002764	0.0309802	0.267973	1.53671	up	hsa_circRNA_102239	hsa_circ_0000817	exonic	chr17	+	80521229	80529746	NM_004514	FOXK2	ATCACTAAAAATTATCCCTACTACAGGACTGCGGACAAGGGCTGGCAGGTGCACATTCAG	95.3333	70	7.12789	6.50805	96.5	87	102.5	61	72	77	6.83438	7.27584	7.27344	6.43223	6.5036	6.5883	hsa-miR-149-3p	hsa-miR-328-5p	hsa-miR-449b-5p	hsa-miR-449a	hsa-miR-762
ASCRP3012023	0.040152	0.285802	1.53264	up	hsa_circRNA_104075	hsa_circ_0075736	exonic	chr6	-	17669523	17669777	NM_005124	NUP153	TGCAAAAAGAATTCCATCCATTGTTTCTTCTCCTCTGAATTCTGCACCAGTTAGAAGACA	118.333	81.1667	7.43367	6.81765	143.5	91.5	120	84	72.5	87	7.40835	7.39922	7.49344	7.02492	6.5772	6.85084	hsa-miR-16-2-3p	hsa-miR-129-5p	hsa-miR-33a-5p	hsa-miR-582-3p	hsa-miR-16-1-3p
ASCRP3009580	0.0282551	0.265228	1.53133	up	hsa_circRNA_405304		sense overlapping	chr15	+	30875096	30938498	NR_026858	ULK4P1	GGCCACCAGGCTTCTCCTTTCCCCGCTGATAATGAAACAACCACCATCGGTTAAATTTGA	16595.3	3828.17	13.7969	13.1821	7882	13758	28146	3950.5	3391	4143	13.6189	13.9415	13.8302	13.2077	13.1764	13.1622	hsa-miR-619-5p	hsa-miR-4739	hsa-miR-7851-3p	hsa-miR-1273g-3p	hsa-miR-3192-5p
ASCRP3009177	0.0405449	0.285802	1.53063	up	hsa_circRNA_103206	hsa_circ_0001222	exonic	chr22	+	32874967	32881196	NM_012179	FBXO7	GCTACTCTCACCTGTGTGCCTTTGGGAAACCTGATTGTTGTAAATGTTCTAATACCCGAT	80.5	61.6667	6.83231	6.21818	86.5	73	82	56	59	70	6.65167	6.88706	6.95821	6.14109	6.01921	6.49425	hsa-miR-516b-5p	hsa-miR-21-3p	hsa-miR-124-3p	hsa-miR-379-3p	hsa-miR-432-5p
ASCRP3000422	0.0263868	0.263515	1.52869	up	hsa_circRNA_102984	hsa_circ_0006117	exonic	chr20	+	2944917	2945848	NM_002836	PTPRA	AACCACTCCAGAAACTTTCCCTCCTTCAGATAAGCATGGATTCCTGGTTCATTCTTGTTC	323.667	179	8.81852	8.20622	423	222	326	201	161	175	9.01668	8.75752	8.68135	8.59455	7.98873	8.03537	hsa-miR-152-5p	hsa-miR-582-3p	hsa-miR-26b-3p	hsa-miR-140-5p	hsa-miR-96-5p
ASCRP3007157	0.0386509	0.284461	1.52817	up	hsa_circRNA_102138	hsa_circ_0044907	exonic	chr17	+	58013575	58013902	NM_003161	RPS6KB1	CTTTAAACCTCTGTTGCTGCTGAAAAGAAATGCTGCTTCTCGTCTGGGAGCTGGTCCTGG	76.3333	58.3333	6.76197	6.15016	77	71	81	53	61	61	6.49134	6.85424	6.94032	6.09505	6.24058	6.11484	hsa-miR-766-3p	hsa-miR-569	hsa-miR-520f-5p	hsa-miR-22-5p	hsa-miR-199a-5p
ASCRP3001391	0.0276101	0.264806	1.52523	up	hsa_circRNA_101695	hsa_circ_0007146	exonic	chr16	-	5077135	5078186	NM_016256	NAGPA	ACCTGAAGCCACCCTGAGGGCGGGAGAACTCTCCTTTTTCACCAGCCAGGACAACATGTG	75	59.8333	6.7046	6.09557	83	66	76	57	55.5	67	6.55015	6.72445	6.8392	6.04971	5.90881	6.3282	hsa-miR-17-3p	hsa-miR-33b-3p	hsa-miR-885-3p	hsa-miR-128-3p	hsa-miR-329-3p
ASCRP3012686	0.0262047	0.263045	1.52437	up	hsa_circRNA_103486	hsa_circ_0001345	exonic	chr3	+	142455220	142467302	NM_003304	TRPC1	TGTGTTCTGCAAAAAACAAAAAGGATAGCCTCCGGCATTCCAGGTGACTATTATATGGTT	52.3333	41	5.96533	5.35712	57.5	50	49.5	41	40	42	5.97433	6.04039	5.88129	5.41757	5.23829	5.41552	hsa-miR-589-3p	hsa-miR-150-5p	hsa-miR-194-5p	hsa-miR-181d-5p	hsa-miR-629-3p
ASCRP3005632	0.00892869	0.239344	1.5234	up	hsa_circRNA_102761	hsa_circ_0009043	exonic	chr2	-	72945231	72960247	NM_015189	EXOC6B	CGCAAACATTCAGACAAAATTGGAGAGACTGCCATGAAGCAAAATCAAGTGACGGATACT	65.6667	50.3333	6.51522	5.90792	65	62	70	48	51	52	6.22187	6.61985	6.70393	5.72612	5.98288	6.01477	hsa-miR-7-5p	hsa-miR-152-3p	hsa-miR-450a-2-3p	hsa-miR-30d-3p	hsa-miR-331-5p
ASCRP3013291	0.0340641	0.27414	1.51139	up	hsa_circRNA_102248	hsa_circ_0005281	exonic	chr17	+	80721840	80730383	NM_005993	TBCD	TTGTGTCCAGAATGGATGATGAACTTGTTGTTGGACATAGTGCAAGATCAGACATCTCCA	85.1667	65.6667	6.92151	6.32563	75	78	102.5	54	66	77	6.42419	7.04489	7.29545	6.04971	6.37662	6.55058	hsa-miR-576-3p	hsa-miR-646	hsa-miR-219a-2-3p	hsa-miR-181b-2-3p	hsa-miR-181b-3p
ASCRP3007284	0.0136143	0.240565	1.51074	up	hsa_circRNA_104109	hsa_circ_0076413	exonic	chr6	+	42819829	42821476	NM_015349	GLTSCR1L	GAAAAAGTAGTTGGATCATCTCCTGGCCATCCAGCTGTGCAGGCTCAGAAAAAATGTCTG	76.3333	58.6667	6.73462	6.13936	90	67	72	57	55	64	6.7314	6.71014	6.76233	6.09505	6.01921	6.30383	hsa-miR-203a-5p	hsa-miR-23a-5p	hsa-miR-636	hsa-miR-34c-5p	hsa-miR-2113
ASCRP3001096	0.00756425	0.239344	1.51011	up	hsa_circRNA_102772	hsa_circ_0004964	exonic	chr2	+	85270686	85276771	NM_020122	KCMF1	ACAGAATTCCCAGTTTCTTTTAACAAGATTTGTCCAATATGTGCAGCGTTACCTGGAGGC	55.8333	42	6.14204	5.54739	63	52	52.5	44	39	43	6.14665	6.16148	6.11799	5.57244	5.46827	5.60144	hsa-miR-204-3p	hsa-miR-137	hsa-miR-21-3p	hsa-miR-135a-5p	hsa-miR-135b-5p
ASCRP3011873	0.0181217	0.242475	1.50915	up	hsa_circRNA_104401	hsa_circ_0005513	exonic	chr7	+	74119495	74133260	NM_032999	GTF2I	TGACTATTGAAGGTGGTCGTGTGATGGTAACAGATGCTGACAGGTCAATACTATCTCCAG	78.3333	59	6.78125	6.18751	91	75	69	58	59	60	6.75275	6.88706	6.70393	6.29699	6.1507	6.11484	hsa-miR-516b-3p	hsa-miR-516a-3p	hsa-miR-620	hsa-miR-185-3p	hsa-miR-619-3p
ASCRP3013276	0.0445995	0.294224	1.50769	up	hsa_circRNA_061107	hsa_circ_0061107	exonic	chr20	+	60962120	60963576	NM_001024	RPS21	TTGTCATAAATAAATAATGAAAACCTACTTGCCCGCCGATATCTCTGCCGGGTGACTAGC	151	101.167	7.76103	7.16869	183	117	153	103	92.5	108	7.74776	7.72919	7.80614	7.40925	6.96565	7.13118	hsa-miR-212-5p	hsa-miR-452-3p	hsa-miR-8070	hsa-miR-6893-3p	hsa-miR-544a
ASCRP3000843	0.00105203	0.171206	1.50457	up	hsa_circRNA_055957	hsa_circ_0055957	exonic	chr2	-	107459490	107460490	NM_032528	ST6GAL2	AATCCTCAACTCTTCCTTGGGCGAGGAAATAGGTTCATTCTGCCACCCATCTGCATTAAG	71.8333	53.5	6.59319	6.00383	87	60	68.5	52.5	53	55	6.69875	6.4684	6.61242	6.07369	5.90881	6.029	hsa-miR-3127-3p	hsa-miR-4476	hsa-miR-6787-5p	hsa-miR-6829-3p	hsa-miR-3943
ASCRP3008750	0.0316101	0.269675	1.50433	up	hsa_circRNA_005210	hsa_circ_0005210	exonic	chr6	-	139262471	139269050	NM_031922	REPS1	GATTCAGCAGATCATGGAGCTTTGTGGTGCAACAAGACTTGGTTATTTTGGAAGAAGTCA	53.1667	40.6667	5.97236	5.38323	57	48	54.5	39	42	41	5.91571	5.90439	6.09697	5.16372	5.51772	5.46827	hsa-miR-92a-2-5p	hsa-miR-6507-5p	hsa-miR-6884-5p	hsa-miR-485-5p	hsa-miR-218-5p
ASCRP3000004	0.0171941	0.242018	1.50411	up	hsa_circRNA_407121		exonic	chr8	-	125597327	125603476	NM_014751	MTSS1	AAAAAAGAAGTCCTCGGATACGCTGAAACTGCAGAAGAAAGCAAAAAAAGGTGGGACCAG	60.3333	46	6.24353	5.65462	74	57	50	46	49	43	6.3881	6.3799	5.96259	5.6658	5.78685	5.5112	hsa-miR-4677-5p	hsa-miR-3182	hsa-miR-6875-3p	hsa-miR-544a	hsa-miR-5586-5p

## Sheet: DOWN
# Fold Change cut-off: 1.5 # P-value cut-off: 0.05 # Condition pairs: lncapc1_vs_lncapcontrol # Column A: probeID it represents probe name. # Column B: P-value, P-value calculated from paired t-test. # Column C: FDR, FDR is calculated from Benjamini Hochberg FDR. # Column D: FC (abs), the absolute ratio (no log scale) of normalized intensities between two conditions. # Column E: Regulation, it de…
lncapc1_vs_lncapcontrol 1.5 fold down regulated CircRNAs
	P-value and FDR		Fold change and Regulation		Annotations										Group--Raw Intensity		Group--Normalized Intensity		Raw Intensity						Normalized Intensity						miRNA Binding Sites
probeID	P-value	FDR	FC (abs)	Regulation	circRNA	Alias	circRNA_type	chrom	strand	txStart	txEnd	best_transcript	GeneSymbol	Sequence	group-lncapc1(raw)	group-lncapcontrol(raw)	group-lncapc1(normalized)	group-lncapcontrol(normalized)	[lncapc1r1, lncapc1](raw)	[lncapc1r2, lncapc1](raw)	[lncapc1r3, lncapc1](raw)	[lncapcontrolr1, lncapcontrol](raw)	[lncapcontrolr3, lncapcontrol](raw)	[lncapcontrolr5, lncapcontrol](raw)	[lncapc1r1, lncapc1](normalized)	[lncapc1r2, lncapc1](normalized)	[lncapc1r3, lncapc1](normalized)	[lncapcontrolr1, lncapcontrol](normalized)	[lncapcontrolr3, lncapcontrol](normalized)	[lncapcontrolr5, lncapcontrol](normalized)	MRE1	MRE2	MRE3	MRE4	MRE5
ASCRP3013118	0.000259448	0.167311	20.2217	down	hsa_circRNA_100834	hsa_circ_0022392	exonic	chr11	+	61630443	61631258	NM_004265	FADS2	TTCTTCAACGACTGGTTCAGTGGACACCTTAACTTCCAGATTGAGCACCAGACCTGGCCT	177.833	2212.17	7.98594	12.3238	155	156	222.5	1384	2509	2743.5	7.53632	8.18562	8.23588	11.7542	12.6456	12.5715	hsa-miR-873-5p	hsa-miR-23b-5p	hsa-miR-181a-2-3p	hsa-miR-93-3p	hsa-miR-299-3p
ASCRP3011389	0.0281476	0.265228	16.2225	down	hsa_circRNA_000167	hsa_circ_0000518	sense overlapping	chr14	-	20811404	20811554	NR_002312	RPPH1	TCCCTGAGCTTCGGGGAGGTGAGTTCCCAGAGAACGGGGCTCCGCGCGAGCTCATCAGTG	4517.33	40000	11.9499	15.9699	6770	2577	4205	36508	37679	45813	13.2842	11.5464	11.0192	15.9727	15.924	16.0129	hsa-miR-330-5p	hsa-miR-328-3p	hsa-miR-127-5p	hsa-miR-326	hsa-miR-1296-5p
ASCRP3003129	0.00113352	0.171206	15.8904	down	hsa_circRNA_100833	hsa_circ_0022383	exonic	chr11	+	61605249	61615756	NM_004265	FADS2	ATGTGAACATGCTGCACGTGTTTGTTCTGGGCGAATGGCAGCCCATCGAGGATGCCTTCC	167	1474.17	7.85713	11.8472	120.5	151.5	229	850	1874.5	1698	7.11663	8.16482	8.28995	11.0376	12.4145	12.0895	hsa-miR-765	hsa-miR-495-3p	hsa-miR-665	hsa-miR-193b-5p	hsa-miR-124-5p
ASCRP3000434	0.000251608	0.167311	14.5145	down	hsa_circRNA_022382	hsa_circ_0022382	exonic	chr11	+	61605249	61608197	NM_004265	FADS2	AACCCAAGTGGAACCACCTTGTCCACAAATTCGTCATTGGCCACTTAAAGGATGCCTTCC	268.167	2282	8.52443	12.3839	202	237	365.5	1509.5	2641	2695.5	7.91818	8.87547	8.77964	11.8966	12.7006	12.5544	hsa-miR-5586-5p	hsa-miR-4726-5p	hsa-miR-4640-5p	hsa-miR-3138	hsa-miR-8080
ASCRP3007020	0.0463633	0.298592	13.4989	down	hsa_circRNA_001678	hsa_circ_0000517	sense overlapping	chr14	-	20811404	20811492	NR_002312	RPPH1	CTTCGGGGAGGTGAGTTCCCAGAGAACGGGGCTCCGCGCGAGGTCTGAGACTAGGGCCAG	7185	57158.7	12.5767	16.3314	10951.5	4076.5	6527	51259	54518	65699	14.1082	12.1393	11.4825	16.2459	16.3216	16.4268	hsa-miR-127-5p	hsa-miR-326	hsa-miR-330-5p	hsa-miR-597-3p	hsa-miR-204-3p
ASCRP3005796	0.0239951	0.260835	13.2956	down	hsa_circRNA_002178	hsa_circ_0000519	sense overlapping	chr14	-	20811436	20811534	NR_002312	RPPH1	CTAACAGGGCTCTCCCTGAGCTTCGGGGAGCTGAGTGCGTCCTGTCACTCCACTCCCATG	2943.17	20529.8	11.4606	15.1935	3672	1801.5	3356	18648	18694.5	24247	12.5333	11.1229	10.7257	15.1235	15.1801	15.277	hsa-miR-328-3p	hsa-miR-1296-5p	hsa-miR-146b-3p	hsa-miR-330-5p	hsa-miR-671-5p
ASCRP3012939	0.0406865	0.285802	12.3115	down	hsa_circRNA_104670	hsa_circ_0001818	exonic	chr8	-	103299660	103300494	NM_015902	UBR5	TTCAGAAGCAGGTTGAGGTGGTGGAGGGTGTGGCTGGAGAAGAGGATCATCATGATGAAC	608.5	3557.5	9.41935	13.0413	1259	348.5	218	3583.5	3295	3794	10.746	9.36309	8.14896	12.9911	13.1417	12.9911	hsa-miR-17-3p	hsa-miR-433-3p	hsa-miR-367-5p	hsa-miR-335-3p	hsa-miR-642a-5p
ASCRP3001315	0.0129571	0.240565	10.1066	down	hsa_circRNA_401640		exonic	chr16	-	70301561	70316687	NM_001605	AARS	ACCATTCCCGTTCTTTGGGGTGACTTTCAAGATGGACTCTACTCTAACAGCAAGTGAAAT	144	945.667	7.73029	11.0675	187	127	118	648	1012.5	1176.5	7.81811	7.89434	7.47841	10.4283	11.3827	11.3915	hsa-miR-3180-5p	hsa-miR-4529-5p	hsa-miR-211-3p	hsa-miR-4713-5p	hsa-miR-6858-3p
ASCRP3004792	0.0176252	0.24239	9.00004	down	hsa_circRNA_089762	hsa_circ_0089762	exonic	chrM	-	7586	7982	uc022bqs.1	JA760602	CATGTGCCATGTCGCCTGGTTCTAGGAATAATGGGGGAAGTATGTAGGAGTTGAAGATTA	729.5	3575.83	9.83684	13.0068	1055.5	605	528	3015.5	3973	3739	10.3833	10.0055	9.12167	12.7662	13.2842	12.9699	hsa-miR-554	hsa-miR-3129-3p	hsa-miR-4540	hsa-miR-7975	hsa-miR-335-3p
ASCRP3010641	0.00441009	0.22596	8.48789	down	hsa_circRNA_100130	hsa_circ_0011245	exonic	chr1	-	31447497	31454252	NM_014676	PUM1	TAATCAACAGACCACCCCACAGGCTCAGCAAGGACAGCAGCAGCTGTTCCAAAGACCTAA	207.667	940.667	8.06264	11.148	367	123	133	1119	776	927	8.75169	7.83206	7.60419	11.4685	10.9439	11.0317	hsa-miR-646	hsa-miR-93-3p	hsa-miR-1301-3p	hsa-miR-875-3p	hsa-miR-503-5p
ASCRP3009374	0.0467378	0.299511	8.41949	down	hsa_circRNA_001547	hsa_circ_0001874	intronic	chr9	-	95500310	95500614	ENST00000356884	BICD2	GGAAGTGGGCAGGGCAGTGGGTGGGAGGGTGCAGGCACTGGCCTGGGGCTGCTCTTCAAG	460.5	1638.33	9.04532	12.1191	955	274	152.5	1658	1573	1684	10.2537	9.06702	7.81525	12.0968	12.2194	12.0409	hsa-miR-661	hsa-miR-662	hsa-miR-593-5p	hsa-miR-103a-3p	hsa-miR-107
ASCRP3012480	0.0339897	0.27414	8.06575	down	hsa_circRNA_089763	hsa_circ_0089763	exonic	chrM	-	8366	14149	uc022bqt.1	JA760600	TGGGCCATACGGTAGTATTTAGTTGGGGCATTTATGTGATTAGGAGTAGGGTTAGGATGA	950.667	3891.83	10.1539	13.1657	1438	756	658	3312.5	4137	4226	10.9498	10.197	9.31488	12.8949	13.3946	13.2077	hsa-miR-6803-3p	hsa-miR-6856-3p	hsa-miR-7111-3p	hsa-miR-454-5p	hsa-miR-670-3p
ASCRP3013396	0.00184078	0.1878	7.70981	down	hsa_circRNA_403517		exonic	chr5	+	179250857	179252226	NM_003900	SQSTM1	TTTCCTGAAGAACGTTGGGGAGAGTGTGGCAGCTGCCCTTAGCCCTCTGGAGAAAAAAGA	64.3333	348.833	6.41743	9.36412	60	59	74	239.5	381.5	425.5	6.07418	6.40058	6.77752	8.88618	9.6003	9.60589	hsa-miR-660-5p	hsa-miR-5189-5p	hsa-miR-3187-5p	hsa-miR-151a-5p	hsa-miR-4664-5p
ASCRP3011926	0.0266169	0.263871	7.64686	down	hsa_circRNA_000644	hsa_circ_0000861	antisense	chr18	-	77592249	77592394	TCONS_00026384	XLOC_012735	TGAGGTCTCACGGGTGAGGATGGGCAGGTGAGTGCAGGTGAGGATGGACAGGTGAGGAAG	273.833	1019.83	8.30378	11.2386	565	167.5	89	1269.5	928	862	9.45985	8.37052	7.08097	11.563	11.277	10.876	hsa-miR-18a-3p	hsa-miR-214-5p	hsa-miR-412-3p	hsa-miR-670-3p	hsa-miR-22-3p
ASCRP3011236	0.0432988	0.292668	7.42672	down	hsa_circRNA_001082	hsa_circ_0000792	sense overlapping	chr17	-	56409123	56409324	ENST00000579003	MIR142	TCAGGATCTTGGGCTGGTGGGGAGGCTGAAGGGCTGGGACTGAGGCTCTGGGGGAGTCAG	584.833	1953.83	9.45739	12.3501	1093	440.5	221	2155	1877.5	1829	10.4708	9.68961	8.21176	12.3724	12.426	12.252	hsa-miR-378a-5p	hsa-miR-361-3p	hsa-miR-345-5p	hsa-miR-661	hsa-miR-329-3p
ASCRP3006285	0.0256478	0.262556	6.71669	down	hsa_circRNA_000042	hsa_circ_0000036	intronic	chr1	+	28199932	28200152	ENST00000328928	THEMIS2	CTCGCAGTGGGGGAGATGGAGGTGGAGGAGAGAGATGCTGTGTGGGGGTGCGGGTTCCTT	434.667	1449.67	9.07691	11.8247	834	301	169	1783	1292	1274	10.1039	9.18614	7.94071	12.1744	11.7625	11.5371	hsa-miR-498	hsa-miR-601	hsa-miR-328-3p	hsa-miR-129-5p	hsa-miR-433-3p
ASCRP3003952	0.0243852	0.261274	6.66408	down	hsa_circRNA_000274	hsa_circ_0000919	intronic	chr19	-	19760861	19761115	ENST00000291503	ATP13A1	CACCTGGGTGGGTAGGGAGGTGAGGGCCTGGTGTGGGGTTTCCCAAGGAGAGCGCAATAG	800.333	2927.83	9.97679	12.7132	1324	510.5	566.5	3048.5	2804	2931	10.86	9.8667	9.20365	12.7837	12.7392	12.6167	hsa-miR-661	hsa-miR-612	hsa-miR-665	hsa-miR-491-3p	hsa-miR-490-3p
ASCRP3008139	0.00154375	0.180968	6.58676	down	hsa_circRNA_008389	hsa_circ_0008389	exonic	chr1	-	6727768	6741097	NM_018198	DNAJC11	GAGAGAGAGAGAAGAGAGGAGATTGCAGCAGCGAACCAATCCCAAGGCCTCTTCTGAAGA	175.5	745	8.00251	10.7221	219	170.5	137	696	801	738	8.00597	8.3622	7.63937	10.5858	11.0113	10.5691	hsa-miR-7111-3p	hsa-miR-6873-3p	hsa-miR-6769b-3p	hsa-miR-760	hsa-miR-1236-3p
ASCRP3008877	0.0135618	0.240565	6.45887	down	hsa_circRNA_104259	hsa_circ_0078607	exonic	chr6	+	160819010	160831878	NM_021977	SLC22A3	GCAATGGGAAATACCTCTCATCAAATTACTCAGAGTTTGACCTTGTCTGTGTCAATGCGT	40	162.667	5.3233	8.01458	45	38	37	123	155.5	209.5	5.59219	5.25498	5.12274	7.73552	7.94527	8.36296	hsa-miR-367-3p	hsa-miR-320b	hsa-miR-320a	hsa-miR-885-3p	hsa-miR-502-5p
ASCRP3010016	0.0289515	0.265362	6.321	down	hsa_circRNA_001026	hsa_circ_0000141	intronic	chr1	-	156220621	156220731	ENST00000368267	SMG5	GTCATGGGTGAGGTGGGGGGATGGTGAGGAGGATCCGAGTGGCATGGTGACCATCATCAC	297.167	953.5	8.50813	11.1683	569.5	200	122	1083.5	861	916	9.46391	8.56705	7.49344	11.3827	11.1181	11.004	hsa-miR-412-3p	hsa-miR-494-5p	hsa-miR-410-5p	hsa-miR-296-3p	hsa-miR-194-3p
ASCRP3005860	0.00788981	0.239344	6.12406	down	hsa_circRNA_104743	hsa_circ_0086490	exonic	chr9	-	20360739	20365742	NM_004529	MLLT3	CTACATCACGAACCTCCACCACCCTTACTAAAAACCAACAACAACCAGTCTGAACAACCC	361.5	1159.5	8.83877	11.4533	667	215	202.5	1531	911.5	1036	9.69735	8.68918	8.12978	11.9463	11.2343	11.1791	hsa-miR-136-5p	hsa-miR-335-3p	hsa-miR-608	hsa-miR-639	hsa-miR-762
ASCRP3003749	0.00199835	0.193256	6.02191	down	hsa_circRNA_405965		exonic	chr2	-	135625089	135626611	ENST00000392929	CCNT2-AS1	CAATGAGAGAGAGAGAGAGGGTTACTTTGATGAGTGAGCAGATACCAGCAATCACAGGAA	122	524.833	7.49805	10.0883	143	124	99	510	558	506.5	7.40603	7.86712	7.22099	10.0893	10.2268	9.94868	hsa-miR-4298	hsa-miR-3714	hsa-miR-6072	hsa-miR-6768-3p	hsa-miR-519d-5p
ASCRP3010055	0.0343313	0.275205	5.16892	down	hsa_circRNA_103670	hsa_circ_0006168	exonic	chr4	-	78694234	78697546	NM_144571	CNOT6L	GTCGGCTCTTCCAGCTACAAACTCTAGGTTTGAAAGACTAATAGGGATGCCAAAGGAAAA	3923	4652.5	10.8744	13.2443	659	1615	9495	1792.5	6774	5391	9.68165	10.9624	11.9793	12.1895	14.0349	13.5085	hsa-miR-570-5p	hsa-miR-592	hsa-miR-542-3p	hsa-miR-628-5p	hsa-miR-148b-5p
ASCRP3005345	0.0222245	0.257338	5.10009	down	hsa_circRNA_009012	hsa_circ_0009012	sense overlapping	chr7	-	73114707	73115261	NM_004603	STX1A	CCTAGAAGCCACCCAAACTGCCACTCCACTCCAGCCTCAGGGTGCTTTCCTGAAGTCCTG	701	1773.17	9.78425	12.1348	1203	458	442	2264.5	1427	1628	10.663	9.72845	8.96133	12.4521	11.9793	11.9729	hsa-miR-6883-5p	hsa-miR-762	hsa-miR-6756-5p	hsa-miR-4763-3p	hsa-miR-6785-5p
ASCRP3012605	0.0286688	0.265228	5.01913	down	hsa_circRNA_104103	hsa_circ_0076251	exonic	chr6	+	38050167	38084515	NM_021943	ZFAND3	TGTCGCTGCGGTGGGCCATGCACAGACACAGCTCATGTCTCATTAATCACACCAACAAAA	292.333	864.833	8.59346	10.9209	374	160	343	626	891.5	1077	8.79634	8.25797	8.72606	10.3554	11.1791	11.2282	hsa-miR-29b-1-5p	hsa-miR-1271-5p	hsa-miR-96-5p	hsa-miR-369-5p	hsa-miR-140-3p
ASCRP3010807	0.000182092	0.167311	4.73046	down	hsa_circRNA_089761	hsa_circ_0089761	exonic	chrM	-	7586	15888	uc022bqs.1	JA760602	TACTTGCGCTGCATGTGCCATAGGCCCATTTGAGTATTTTGTTTTCAATTAGGGAGATAG	192.167	633.333	8.15458	10.3966	217	192.5	167	607	712	581	8.01583	8.53317	7.91474	10.3128	10.7257	10.1512	hsa-miR-3529-3p	hsa-miR-6891-3p	hsa-miR-554	hsa-miR-5196-3p	hsa-miR-384
ASCRP3003534	0.00596999	0.232827	4.63162	down	hsa_circRNA_103392	hsa_circ_0001974	exonic	chr3	-	53267171	53269190	NM_001064	TKT	CAACAGCCATCATTGCCAAGACCTTCAAGGGCCGAGGGATCACGGCTACCGAGTCTATTG	118.333	395	7.36862	9.58014	102	92	161	263	448.5	473.5	6.88641	7.35365	7.86581	9.035	9.88889	9.81653	hsa-miR-668-3p	hsa-miR-194-3p	hsa-miR-182-5p	hsa-miR-588	hsa-miR-494-5p
ASCRP3000476	0.0249276	0.262556	4.6305	down	hsa_circRNA_087856	hsa_circ_0087856	exonic	chr9	+	110062421	110084399	NM_002874	RAD23B	AACTACGACAGCAACAACTACAACAACAAGTTCTGGAGGTGAAAGCACTGAAAGAGAAGA	108.667	365	7.22357	9.43474	154	77	95	258	363	474	7.49768	7.022	7.15103	9.00487	9.49529	9.80406	hsa-miR-3692-5p	hsa-miR-6511b-5p	hsa-miR-4763-3p	hsa-miR-4518	hsa-miR-1266-5p
ASCRP3008084	0.0267373	0.263871	4.59888	down	hsa_circRNA_059914	hsa_circ_0059914	exonic	chr20	-	32878137	32881962	NM_000687	AHCY	GAGAAGGTGAACATCAAGCCGCAGGTGCAGTGGTCCAGCTGCAACATCTTCTCCACCCAG	4222.17	6957.83	11.7463	13.9476	2642.5	2723	7301	4543.5	8731	7599	11.9793	11.6345	11.6253	13.4663	14.3418	14.0349	hsa-miR-377-5p	hsa-miR-6086	hsa-miR-4756-3p	hsa-miR-103b	hsa-miR-767-3p
ASCRP3010383	0.015352	0.242018	4.37503	down	hsa_circRNA_102231	hsa_circ_0046263	exonic	chr17	-	79813017	79813462	NM_000918	P4HB	GTTCTCCAAATACCAGCTCGACAAAGATGGGGTTGTCCTCTTTAAGAAGCTGGCAGAGAG	105.333	343.333	7.22816	9.35746	141.5	77	97.5	253	372	405	7.38771	7.10644	7.19033	8.98959	9.57081	9.51197	hsa-miR-1301-3p	hsa-miR-103a-2-5p	hsa-miR-541-5p	hsa-miR-133a-5p	hsa-miR-598-5p
ASCRP3007511	0.00284899	0.215237	4.22861	down	hsa_circRNA_100832	hsa_circ_0022378	exonic	chr11	-	61574135	61578547	NM_013402	FADS1	GAAGAAAAAATATATGCCGTACAACCACCAGCACAAATACTTCTTCCTAAGCCCAGGCTG	121.833	379.667	7.44426	9.52445	125	102.5	138	274	389	476	7.21238	7.4898	7.63061	9.0703	9.67169	9.83136	hsa-miR-218-1-3p	hsa-miR-193a-5p	hsa-miR-764	hsa-miR-876-3p	hsa-miR-138-5p
ASCRP3011023	0.00064833	0.171206	4.2221	down	hsa_circRNA_400527		exonic	chr10	+	20534273	20534434	NM_032812	PLXDC2	TATGTATCACCACCCAACATCAGCAGCCAGCATCTTCTTTATTGAGCTTCTACAGATGAC	159	457.667	7.65161	9.72957	295	96	86	653	372	348	8.46615	7.46087	7.0278	10.4436	9.56036	9.18477	hsa-miR-6504-5p	hsa-miR-23a-5p	hsa-miR-187-5p	hsa-miR-3064-5p	hsa-miR-4474-3p
ASCRP3010625	0.00541927	0.231984	4.16908	down	hsa_circRNA_100989	hsa_circ_0000370	exonic	chr11	+	128628009	128651918	NM_002017	FLI1	TAATACAACCTCCCACACCGACCAATCCTCACGATTGAGTGTCAAAGAAGGAGGCTCTGT	186.333	490.167	7.81775	9.87747	360.5	108	90.5	697.5	384.5	388.5	8.74411	7.62815	7.08097	10.5749	9.62849	9.42903	hsa-miR-30b-3p	hsa-miR-889-5p	hsa-miR-766-3p	hsa-miR-509-3p	hsa-miR-608
ASCRP3009739	0.0228735	0.26072	4.11306	down	hsa_circRNA_103542	hsa_circ_0068464	exonic	chr3	+	186504915	186505373	NM_001967	EIF4A2	GGGTCAAGTCGTGTTCTGATCACTACTGACTTGTTGGAATGGAAGTTGGATACACTTTGT	57.3333	174.833	6.07938	8.1196	63	49	60	117.5	208	199	6.08832	5.79356	6.35626	7.6831	8.43981	8.23588	hsa-miR-383-5p	hsa-miR-504-5p	hsa-miR-873-5p	hsa-miR-668-5p	hsa-miR-298
ASCRP3000367	0.0099422	0.239344	4.08204	down	hsa_circRNA_404643		exonic	chr1	-	204396775	204397348	NM_002646	PIK3C2B	AACAATAAACTCTTCATCATGGTGATGCATATTCGGGGCTTGTGTGATTTGGTGTACACC	152.667	467.833	7.81164	9.84093	161	133	164	294.5	550	559	7.57608	7.95844	7.90041	9.19812	10.2085	10.1162	hsa-miR-762	hsa-miR-4641	hsa-miR-6775-5p	hsa-miR-5090	hsa-miR-1224-5p
ASCRP3004508	0.0425355	0.2906	4.07856	down	hsa_circRNA_104854	hsa_circ_0087862	exonic	chr9	+	110068659	110081160	NM_002874	RAD23B	CAGTTTCAACAACCCTGACAGAGCAGTGGAGTATCTTTTAATGCCCAAAGCAGTGTCCAC	106	331.167	7.23477	9.26283	154	76	88	212.5	345	436	7.52363	7.10644	7.07422	8.70289	9.4175	9.66809	hsa-miR-325	hsa-miR-593-3p	hsa-miR-512-3p	hsa-miR-653-5p	hsa-miR-766-5p
ASCRP3004087	0.0261353	0.263045	3.98416	down	hsa_circRNA_406841		antisense	chr6	+	126434011	126496057	NR_049880	MIR5695	CAGAAGAGTGAGTCGCAAAAAGAGAAAATGACAGAAATGGAGCACCCTGGGAAAAGAAAC	137.833	386.667	7.57458	9.56886	215	116.5	82	392	340	428	7.99195	7.74473	6.98707	9.68165	9.38639	9.63853	hsa-miR-4644	hsa-miR-6758-5p	hsa-miR-6878-5p	hsa-miR-5584-5p	hsa-miR-6760-5p
ASCRP3009665	0.00971073	0.239344	3.96632	down	hsa_circRNA_029409	hsa_circ_0029409	exonic	chr12	+	129410903	129469509	uc001uhy.1	GLT1D1	GGGAAGGGCGTGTTTTTAAATTAATAAAGTGTGTCACCATTAGCCATACGAGATTAACCA	41.5	113	5.4021	7.3899	45	40	39.5	94	128	117	5.62678	5.25498	5.32455	7.25997	7.57008	7.33967	hsa-miR-10b-3p	hsa-miR-6764-5p	hsa-miR-6756-5p	hsa-miR-6819-3p	hsa-miR-663a
ASCRP3010419	0.0497638	0.304036	3.82604	down	hsa_circRNA_026074	hsa_circ_0026074	exonic	chr12	-	49329991	49351252	NM_001659	ARF3	GTTGGAAATTAAACTTGTTTTATGCATCGCGGCTTCCGGTGCTAGGTGGAGGGAAGGAAG	137.333	342.5	7.38302	9.31887	237	73.5	101.5	305.5	290	432	8.15362	6.95891	7.03652	9.24516	9.05321	9.65824	hsa-miR-6756-5p	hsa-miR-4739	hsa-miR-608	hsa-miR-6782-5p	hsa-miR-4763-3p
ASCRP3004169	0.0295471	0.26626	3.78834	down	hsa_circRNA_092388	hsa_circ_0000315	sense overlapping	chr11	+	61912498	61913166	NM_020238	INCENP	CAGAGGAGAAGGCCAAGAAAAAGGCGGCGGCCAAGAAGATGGAGGAGGCCGAGCAGCTGC	299.667	695.833	8.63004	10.5516	510	177	212	696	690	701.5	9.30535	8.42917	8.1556	10.5545	10.6295	10.4708	hsa-miR-4685-5p	hsa-miR-6754-3p	hsa-miR-7113-5p	hsa-miR-6740-3p	hsa-miR-6791-3p
ASCRP3008140	0.00124034	0.172885	3.73118	down	hsa_circRNA_000102	hsa_circ_0000102	intronic	chr1	-	109479800	109479932	ENST00000357393	AKNAD1	GAGAGAGAGATGAAATTGATTATAGACCTGATGGTGGAGCAGGTGATGCCGATTTCCATT	87.6667	254.667	6.91664	8.81627	104	85	74	229	270	265	6.8427	7.17895	6.72827	8.802	8.94491	8.7019	hsa-miR-1296-3p	hsa-miR-194-3p	hsa-miR-3184-3p	hsa-miR-4753-3p	hsa-miR-412-3p
ASCRP3006221	0.00401286	0.222284	3.69952	down	hsa_circRNA_075320	hsa_circ_0075320	exonic	chr5	+	179249957	179260782	NM_003900	SQSTM1	CTCCCGCCAGATGAGGACGGGGACTTGGTTGCCTTTTCCAGTGACGAGGAATTGACAATG	85.6667	254	6.91197	8.79931	82	67	108	206.5	249	306.5	6.5874	6.82232	7.3262	8.62715	8.79382	8.97696	hsa-miR-660-3p	hsa-miR-4538	hsa-miR-7974	hsa-miR-6813-5p	hsa-miR-1238-3p
ASCRP3009464	0.0275029	0.264806	3.6735	down	hsa_circRNA_086779	hsa_circ_0086779	exonic	chr9	-	35065247	35068359	NM_007126	VCP	GGAGCCTATCAAACGAGAGTTCAAAAGGTGATGACCTATCAACAGCCATTCTCAAACAGA	78.3333	216.333	6.64879	8.52594	106	51	78	168	220	261	6.94228	6.10471	6.89936	8.30992	8.56599	8.7019	hsa-miR-892a	hsa-miR-324-5p	hsa-miR-154-5p	hsa-miR-592	hsa-miR-6818-3p
ASCRP3005389	0.0324156	0.271089	3.65372	down	hsa_circRNA_008087	hsa_circ_0008087	sense overlapping	chr12	+	65078566	65088674	NM_178169	RASSF3	CCTCCGTGAGGATGTTGAGAAAGAGAAGGAAACCCACAGTTACCTCAGCAAAGAGGAGAT	57.1667	154.333	6.04188	7.91124	76.5	45.5	49.5	124	170	169	6.50336	5.63456	5.98771	7.74396	8.06447	7.92529	hsa-miR-4656	hsa-miR-5787	hsa-miR-4739	hsa-miR-1285-3p	hsa-miR-3192-5p
ASCRP3004777	0.011299	0.239344	3.63315	down	hsa_circRNA_050125	hsa_circ_0050125	exonic	chr19	-	18650180	18654383	NM_012181	FKBP8	CATGGTCACTGCTGACTCCAAGTACTGCTACGGCCCCCAAGGCAGGGCCGAACCTGGTTC	141.333	380.167	7.66069	9.52192	177	109	138	290	390	460.5	7.70376	7.62815	7.65018	9.16761	9.65614	9.742	hsa-miR-5193	hsa-miR-5196-3p	hsa-miR-6881-3p	hsa-miR-4778-3p	hsa-miR-6837-5p
ASCRP3004858	0.000240015	0.167311	3.60963	down	hsa_circRNA_407092		exonic	chr8	-	89198704	89209535	NM_005941	MMP16	CATTGACAGGACAGAAATGGCAGCACAAGCACATCACTTACAGGTTTGGTTACAAAAGTA	39.8333	104.167	5.37396	7.22581	38.5	43	38	87	111	114.5	5.28683	5.44674	5.38831	7.08291	7.3382	7.25632	hsa-miR-4743-3p	hsa-miR-215-3p	hsa-miR-5011-3p	hsa-miR-6807-3p	hsa-miR-153-5p
ASCRP3001565	0.0161176	0.242018	3.52093	down	hsa_circRNA_071106	hsa_circ_0071106	exonic	chr4	+	148778703	148803083	NM_024605	ARHGAP10	ACTGACTCCATTGACAGAAGGTTTTGTTTTGACATAGAAGCTGCTGATCGGAAGAAAAAA	39.5	92.8333	5.17747	6.99342	41	38	39.5	71	106	101.5	5.30754	5.12337	5.10149	6.67032	7.2627	7.04724	hsa-miR-1206	hsa-miR-29a-5p	hsa-miR-6830-3p	hsa-miR-4743-3p	hsa-miR-2682-3p
ASCRP3000482	0.00619093	0.236882	3.51585	down	hsa_circRNA_068465	hsa_circ_0068465	exonic	chr3	+	186504915	186505671	NM_001967	EIF4A2	AACTATATTCACAGGAATGGAAGTTGGATACACTTTGTGACTTGTACGAGACACTGACCA	52.6667	145.167	5.99612	7.80999	53	47	58	105.5	163	167	5.78209	5.90439	6.30189	7.49435	8.0013	7.93433	hsa-miR-3938	hsa-miR-1253	hsa-miR-6882-5p	hsa-miR-383-5p	hsa-miR-3191-5p
ASCRP3003458	0.00190342	0.190234	3.48399	down	hsa_circRNA_101835	hsa_circ_0005615	exonic	chr16	+	68155889	68157024	NM_004555	NFATC3	CAAAGCCTGGCCACACCCCTATATTTCGATCTTGAGCCAGATGATTGTGCATCCATTTAC	404.833	831.5	9.12281	10.9235	580.5	290	344	935	755	804.5	9.49107	9.14589	8.73145	11.1896	10.8941	10.6869	hsa-miR-744-5p	hsa-miR-661	hsa-miR-9-5p	hsa-miR-377-5p	hsa-miR-205-5p
ASCRP3011085	0.00580159	0.231992	3.47499	down	hsa_circRNA_104258	hsa_circ_0078605	exonic	chr6	+	160819010	160828227	NM_021977	SLC22A3	TATTTGGAAAGGGGACGTGGATGACTTGCTACGTGATTGTTTGACCTTGTCTGTGTCAAT	39	94.6667	5.26602	7.06303	39	42	36	72	99	113	5.26901	5.3125	5.21655	6.81395	7.14043	7.2347	hsa-miR-19b-3p	hsa-miR-153-3p	hsa-miR-19a-3p	hsa-miR-671-5p	hsa-miR-632
ASCRP3000068	0.00107712	0.171206	3.46449	down	hsa_circRNA_060539	hsa_circ_0060539	exonic	chr20	-	43953928	43956055	NM_002999	SDC4	AAAAGATAATAAAACCTGGTACTTTCTAACTCTGATTGTGGGTGGCATCGTGGGCATCCT	50.5	126.167	5.80316	7.5958	56.5	46	49	118.5	127	133	5.88203	5.67359	5.85385	7.67085	7.57008	7.54647	hsa-miR-4756-5p	hsa-miR-4459	hsa-miR-4739	hsa-miR-3613-3p	hsa-miR-4747-5p
ASCRP3006845	0.00930379	0.239344	3.45761	down	hsa_circRNA_001379	hsa_circ_0000516	antisense	chr14	+	20811398	20811483	NR_002312	RPPH1	CTGTTAGGGCCGCCTCTGGCCCTATCTGACCTCGCGCGGAGCCCCGTTCTCTGGGAACTC	519.5	963.667	9.42823	11.218	699.5	355	504	980	914	997	9.81145	9.40464	9.06859	11.277	11.2479	11.1292	hsa-miR-18b-3p	hsa-miR-670-5p	hsa-miR-23a-5p	hsa-miR-125a-3p	hsa-miR-125b-5p
ASCRP3001127	0.0177252	0.24239	3.44655	down	hsa_circRNA_059880	hsa_circ_0059880	exonic	chr20	+	32354656	32358098	NM_032819	ZNF341	ACAGCCTCCTGCCACAGCACAGCCCCAAGAAGGACAATGCCGTCTACAAGGTTGGGCCAG	454	891.833	9.1731	10.9583	844	266	252	1189	721.5	765	10.1162	9.02887	8.37422	11.5067	10.7722	10.596	hsa-miR-6868-3p	hsa-miR-6780b-5p	hsa-miR-1248	hsa-miR-608	hsa-miR-4763-3p
ASCRP3003811	0.00544566	0.231984	3.44571	down	hsa_circRNA_000763	hsa_circ_0000763	antisense	chr17	-	40120400	40120586	NM_033133	CNP	CACAAGAATTCTGATGTCCCGGCGGCGGCAGTAGGCAGCCAGCTGCCACTGGTTCTTCTC	140.167	347.333	7.55763	9.34243	225	92	103.5	376	315	351	8.05197	7.36589	7.25504	9.57361	9.25922	9.19446	hsa-miR-4430	hsa-miR-3652	hsa-miR-624-5p	hsa-miR-770-5p	hsa-miR-218-5p
ASCRP3007240	0.016771	0.242018	3.43945	down	hsa_circRNA_072837	hsa_circ_0072837	exonic	chr5	-	69792863	69792948	NR_034021	SMA5	CTTTGGGACCAACTCCACCTACGCAGCAGACAAGGCGGATGGTGATTGCTCACACCAAAG	177.333	443.167	8.01643	9.79861	224	136.5	171.5	335.5	455	539	8.07724	8.02227	7.94977	9.40912	9.92081	10.0659	hsa-miR-6779-5p	hsa-miR-1273h-5p	hsa-miR-6814-5p	hsa-miR-149-3p	hsa-miR-7151-3p
ASCRP3006156	0.00844126	0.239344	3.43726	down	hsa_circRNA_103881	hsa_circ_0072876	exonic	chr5	-	70493472	70500177	uc010iyn.3	GUSBP9	CTCATCTGGAATTTTGCCGATTTCATGACTAACCAGTGATGGTGATTGCTCACACCAAAG	159.333	410.167	7.87195	9.65321	181	131.5	165.5	294	469.5	467	7.74776	7.96385	7.90423	9.20945	9.97407	9.77609	hsa-miR-133a-3p	hsa-miR-133b	hsa-miR-371a-5p	hsa-miR-181b-3p	hsa-miR-632
ASCRP3011039	0.0250732	0.262556	3.42727	down	hsa_circRNA_101314	hsa_circ_0003643	exonic	chr14	-	21698477	21702388	NM_004500	HNRNPC	TATTATGATAGTTTTCGGCTTTGTGAGAAACCTTACCATCAAACACGATGGCCAGCAACG	132.5	339	7.54501	9.32207	164	93	140.5	248	401	368	7.59774	7.38713	7.65018	8.95226	9.71143	9.30253	hsa-miR-889-3p	hsa-miR-329-3p	hsa-miR-708-5p	hsa-miR-588	hsa-miR-490-3p
ASCRP3002696	0.0179454	0.242475	3.4217	down	hsa_circRNA_000030	hsa_circ_0000030	sense overlapping	chr1	-	23836176	23836434	NM_004091	E2F2	ATATGAATGGTACGGGTGAGGAGTGGATAAGGGGCGGGTGAGGGCATCAGCGATCTCTTC	363.5	702.667	8.78797	10.5627	729	217	144.5	953	662	493	9.88353	8.73566	7.74473	11.218	10.5607	9.90944	hsa-miR-1207-5p	hsa-miR-4692	hsa-miR-5787	hsa-miR-4689	hsa-miR-6879-5p
ASCRP3008153	0.0163674	0.242018	3.40648	down	hsa_circRNA_103176	hsa_circ_0062545	exonic	chr22	-	24002051	24026054	NR_024448	GUSBP11	GAGAGCTCATCTGGAATTTTGCCGATTTCATGACTAACCAGTGACCTGCTGAAGCTCACA	137.833	361	7.6643	9.43258	162	116	135.5	243	410	430	7.58333	7.76643	7.64313	8.8936	9.75663	9.64753	hsa-miR-509-5p	hsa-miR-134-5p	hsa-miR-181b-3p	hsa-miR-194-3p	hsa-miR-887-5p
ASCRP3008985	0.0109002	0.239344	3.39717	down	hsa_circRNA_101307	hsa_circ_0008539	exonic	chr13	+	114164552	114175048	NM_017905	TMCO3	GCATCTTCTAGGTGTGGAAGATTTCCTTACAAGGGCCGTGTTACATGACACTGTTAATGA	46.5	113.333	5.65819	7.42252	49.5	44	46	90	118	132	5.76359	5.41347	5.7975	7.19975	7.49259	7.57522	hsa-miR-619-3p	hsa-miR-20b-3p	hsa-miR-218-5p	hsa-miR-151a-5p	hsa-miR-130a-3p
ASCRP3011412	0.000337017	0.167311	3.39307	down	hsa_circRNA_001523	hsa_circ_0001517	sense overlapping	chr5	-	107677627	107684231	NM_001163315	FBXL17	TCCTATAAATACTGGGCTCAAAATGCAGAGAACTCAAAGATATTCATTTCGGCCAGTGTT	40.6667	97	5.36058	7.12317	42	39	41	87	94	110	5.34688	5.25498	5.47989	7.15672	7.03227	7.18054	hsa-miR-548c-3p	hsa-miR-15b-5p	hsa-miR-153-5p	hsa-miR-340-5p	hsa-miR-186-5p
ASCRP3007209	0.0258023	0.262556	3.33458	down	hsa_circRNA_061346	hsa_circ_0061346	exonic	chr21	-	27372329	27425664	NM_000484	APP	CTTTGACACAGAAGAGTACTGCATGGCCGTGTGTGGCAGCGCCATTGGTGAGTTTGTAAG	51.3333	119.333	5.73118	7.46868	61	43	50	90	121	147	6.01747	5.37856	5.7975	7.19975	7.50253	7.70376	hsa-miR-4778-3p	hsa-miR-5196-3p	hsa-miR-5193	hsa-miR-877-3p	hsa-miR-103a-2-5p
ASCRP3012929	0.00088963	0.171206	3.33184	down	hsa_circRNA_101638	hsa_circ_0036683	exonic	chr15	+	89656955	89698765	NM_007011	ABHD2	TTCACCTATGCTTTTAGGTTTGTTTGAATAAGAGATCTGACCTGACCGGCCCAACTGTAC	54	138.667	5.99434	7.73066	58	51	53	110	154	152	5.91571	6.10471	5.96259	7.54849	7.89684	7.74664	hsa-miR-409-3p	hsa-miR-206	hsa-miR-141-5p	hsa-miR-338-3p	hsa-miR-626
ASCRP3004032	0.0490172	0.303351	3.32478	down	hsa_circRNA_009618	hsa_circ_0009618	exonic	chr1	-	8923293	8928116	NM_001428	ENO1	CACTGGGCAGAAACTGAACGTCACAGAACAAGAGAAGATTGACAAACTGATGATCGAGAT	92.1667	243.167	6.982	8.71526	116.5	60	100	165	294.5	270	7.11663	6.58462	7.24474	8.3001	9.09259	8.75308	hsa-miR-3157-5p	hsa-miR-6131	hsa-miR-6729-3p	hsa-miR-616-3p	hsa-miR-8083
ASCRP3007951	0.0168522	0.242018	3.32465	down	hsa_circRNA_092458	hsa_circ_0000872	intronic	chr19	-	3976434	3976629	ENST00000600794	EEF2	GACGACACCTGGAGACTGTCCCGACACAGCGACGCTCCCCTGAGAGGTGGTGGCGGAGAC	217.167	518.333	8.26676	9.99996	239.5	161	251	352	535	668	8.1625	8.26355	8.37422	9.44901	10.1417	10.4092	hsa-miR-6727-5p	hsa-miR-6068	hsa-miR-3196	hsa-miR-6721-5p	hsa-miR-382-5p
ASCRP3006974	0.00114051	0.171206	3.32177	down	hsa_circRNA_105039	hsa_circ_0091934	exonic	chrX	-	153583192	153585991	NM_001456	FLNA	CTTCCAAGTGACGGATCCCGAAGGCAAGCCGAAGAAGACACACATCCAAGACAACCATGA	66.3333	182.333	6.50452	8.23647	75	58	66	151	171	225	6.49134	6.42483	6.5974	8.1556	8.10789	8.44593	hsa-miR-128-2-5p	hsa-miR-128-1-5p	hsa-miR-197-3p	hsa-miR-20b-5p	hsa-miR-17-5p
ASCRP3004489	0.021103	0.251713	3.32019	down	hsa_circRNA_100019	hsa_circ_0009362	exonic	chr1	-	1756835	1770677	NM_002074	GNB1	CAGTTACGGCAGGAGGCCGAGCAACTTAAGAACCAGATTCGAACAAATTTACATGTATTG	150.167	367.5	7.74133	9.47259	201	96.5	153	286.5	380	436	7.90373	7.46922	7.85102	9.15573	9.59395	9.66809	hsa-miR-141-5p	hsa-miR-582-3p	hsa-miR-484	hsa-miR-660-3p	hsa-miR-22-5p
ASCRP3009408	0.000727624	0.171206	3.29791	down	hsa_circRNA_103758	hsa_circ_0071196	exonic	chr4	-	151727422	151729550	NM_006726	LRBA	GGACACTTTTGGGTAGCCATGGACAAGAACTGCTTATAGAAGGAACAAGCAGTAGATCAT	82.5	231.833	6.90596	8.62751	74	85.5	88	153	262.5	280	6.41303	7.24438	7.06047	8.18363	8.87305	8.82586	hsa-miR-19b-3p	hsa-miR-19a-3p	hsa-miR-558	hsa-miR-1468-3p	hsa-miR-22-3p
ASCRP3006157	0.00754714	0.239344	3.28119	down	hsa_circRNA_103871	hsa_circ_0004837	exonic	chr5	+	69206201	69216694	uc011crf.1	SMA4	CTCATCTGGAATTTTGCCGATTTCATGACTAACCAGTGGCTGGTGAATTACCAGATCTCC	149.667	377.167	7.7926	9.50682	163	128	158	260	421.5	450	7.60587	7.91389	7.85805	9.02069	9.78571	9.71407	hsa-miR-92a-2-5p	hsa-miR-377-5p	hsa-miR-30b-3p	hsa-miR-494-5p	hsa-miR-371a-5p
ASCRP3010667	0.0474936	0.300516	3.23452	down	hsa_circRNA_023610	hsa_circ_0023610	sense overlapping	chr11	+	75111737	75116733	NM_001005	RPS3	TACAAAGACATTTGTCGCTGATGGCATCTTCAAAGCTGAACTGAATGAGTTTCTTACTCG	61.5	149.833	6.14878	7.84233	78.5	53	53	107.5	173	169	6.55884	5.83203	6.05547	7.51413	8.07065	7.94222	hsa-miR-6848-5p	hsa-miR-3192-5p	hsa-miR-6846-5p	hsa-miR-3689b-3p	hsa-miR-3689c
ASCRP3008355	0.015405	0.242018	3.20529	down	hsa_circRNA_040730	hsa_circ_0040730	exonic	chr16	+	85667519	85695371	NM_014615	GSE1	GAGGCCCAGGAGAAAGGCATGAGCCATGAGCCCAAGTCCCCTTCGCTAGGGATGCTTTCC	273.667	582.167	8.55857	10.239	374	182	265	532	508	706.5	8.78318	8.46201	8.43052	10.1219	10.0989	10.4963	hsa-miR-3187-5p	hsa-miR-6803-5p	hsa-miR-608	hsa-miR-939-5p	hsa-miR-6752-5p
ASCRP3008984	0.00926231	0.239344	3.15144	down	hsa_circRNA_005087	hsa_circ_0005087	exonic	chr1	+	27269150	27269556	NM_006600	NUDC	GCATCTGGAGAAGGATACTGAGGAAGATGAGGAGGAAGATGAGAAGGACAAAGGAAAACT	64.5	167.833	6.43795	8.09396	76	55.5	62	132	183.5	188	6.51169	6.356	6.44617	7.87451	8.27176	8.13561	hsa-miR-197-3p	hsa-miR-324-3p	hsa-miR-4677-5p	hsa-miR-6884-3p	hsa-miR-1913
ASCRP3009338	0.00708336	0.239344	3.15091	down	hsa_circRNA_071210	hsa_circ_0071210	exonic	chr4	-	151749331	151753128	NM_006726	LRBA	GGAACAACCCGTGCAGTTCAGATCTTTTGACAGGAGGATAGCAAACAAGCTCAATTTTTA	60.8333	162.333	6.33664	7.9924	64	58.5	60	111.5	182.5	193	6.18189	6.4911	6.33692	7.56371	8.23289	8.18062	hsa-miR-138-5p	hsa-miR-29b-2-5p	hsa-miR-4693-3p	hsa-miR-6818-5p	hsa-miR-4722-5p
ASCRP3004696	0.0413632	0.286789	3.12538	down	hsa_circRNA_000773	hsa_circ_0000773	exonic	chr17	-	42163939	42165064	NM_005474	HDAC5	CATGAAGAGCCCCCCAGACCAGCCCGTCAAGCACCTCTTCACCACAGATCCTCACCAAGA	3660.33	4397.83	11.6871	13.3311	5049	2024.5	3907.5	6074.5	3101.5	4017.5	12.8949	11.2627	10.9037	13.9237	12.9431	13.1265	hsa-miR-5193	hsa-miR-4667-3p	hsa-miR-4268	hsa-miR-6764-5p	hsa-miR-6881-3p
ASCRP3013290	0.0310748	0.268219	3.11361	down	hsa_circRNA_101874	hsa_circ_0003315	exonic	chr16	-	74493579	74497377	NM_012201	GLG1	TTGTGTAAAAAGAGGTTCTGTCCGGAAGCAGATTCTAAAACCATGTTGCAGTGCTTGAAG	54.1667	130.667	5.98447	7.62305	65	46.5	51	97	139	156	6.22187	5.63456	6.09697	7.32119	7.75342	7.79455	hsa-miR-323a-5p	hsa-miR-302c-5p	hsa-miR-483-3p	hsa-miR-212-5p	hsa-miR-34c-5p
ASCRP3008739	0.00577683	0.231992	3.09344	down	hsa_circRNA_017693	hsa_circ_0017693	exonic	chr10	+	11789347	11791591	NM_024693	ECHDC3	GATTACCATGCCGAAGTATTTCAGACCTGTTCCAAGGAACATCGTCTTGAGCAATCCCAA	41.8333	88	5.29028	6.91949	43	42	40.5	72	90	102	5.34688	5.1994	5.32455	6.72745	6.94702	7.08399	hsa-miR-6772-3p	hsa-miR-513b-3p	hsa-miR-6854-3p	hsa-miR-6780a-3p	hsa-miR-103a-2-5p
ASCRP3006495	0.00548981	0.231984	3.04515	down	hsa_circRNA_050124	hsa_circ_0050124	exonic	chr19	-	18650180	18653782	uc010xqi.1	FKBP8	CTGACTCCAAGTACTGCTACGGCCCCCAAGGCAGGAATTGTGCGGGCGCGGGGAATTATG	141.833	335.667	7.71014	9.31665	170.5	112	143	269	325	413	7.66946	7.72168	7.73929	9.0703	9.32552	9.55415	hsa-miR-5193	hsa-miR-4268	hsa-miR-5196-3p	hsa-miR-6881-3p	hsa-miR-4778-3p
ASCRP3010619	0.0304323	0.267305	3.03842	down	hsa_circRNA_018744	hsa_circ_0018744	exonic	chr10	+	74033914	74035797	NM_019058	DDIT4	TAATAAACATGTTTGTTAAAACAGTTCGGCTTCTACGCTCCGGCACTCTGAGTTCATCAG	47	104.333	5.62734	7.23067	46	52	43	95	96	122	5.38883	6.04039	5.45281	7.27401	7.07118	7.3468	hsa-miR-1224-3p	hsa-miR-5787	hsa-miR-762	hsa-miR-6787-3p	hsa-miR-6513-3p
ASCRP3007456	0.0127039	0.240565	3.00749	down	hsa_circRNA_101802	hsa_circ_0039216	exonic	chr16	+	46931559	46934702	NM_133443	GPT2	GAACAGCCTGGGGTATCAAAAAGCCATTCACAGAGGTCATCCGAGCCAACATCGGGGACG	79	204.667	6.83387	8.42243	89	78	70	161	202	251	6.73944	7.08464	6.67754	8.24177	8.41223	8.61328	hsa-miR-766-5p	hsa-miR-661	hsa-miR-596	hsa-miR-324-3p	hsa-miR-153-3p
ASCRP3008610	0.0191785	0.244805	3.00105	down	hsa_circRNA_100043	hsa_circ_0009624	exonic	chr1	-	8926337	8927309	NM_001428	ENO1	GATGAAGGCGGGTTTGCTCCCAACATCCTGGAGAATAAAGAAGCTAAGTTTGGTGCGAAC	184	391.167	8.01609	9.60156	233	119	200	314.5	416	443	8.13897	7.8078	8.10151	9.33143	9.77157	9.70168	hsa-miR-205-5p	hsa-miR-593-5p	hsa-miR-670-5p	hsa-miR-324-5p	hsa-miR-616-3p
ASCRP3000347	0.00709754	0.239344	2.98494	down	hsa_circRNA_005185	hsa_circ_0005185	exonic	chr14	-	30093357	30105700	NM_002742	PRKD1	AACAAAACAAGAAAGCCAGCTTCGTAATGAGGTTGCAATTCTACAGATTTGCTTAGCCCT	38.1667	83.5	5.28335	6.86105	35.5	40	39	63	96.5	91	5.14924	5.3125	5.38831	6.50637	7.13118	6.9456	hsa-miR-222-3p	hsa-miR-7152-5p	hsa-miR-1248	hsa-miR-4713-5p	hsa-miR-3619-3p
ASCRP3006496	0.0122496	0.240565	2.97619	down	hsa_circRNA_102487	hsa_circ_0000915	exonic	chr19	-	18650180	18650530	NM_012181	FKBP8	CTGACTCCAAGTACTGCTACGGCCCCCAAGGCAGGGAACGGGCTGTTGAGGAAGAAGACG	117.667	281.5	7.39575	8.96922	147	89	117	210	290	344.5	7.45179	7.30006	7.4354	8.67445	9.06859	9.16461	hsa-miR-432-5p	hsa-miR-890	hsa-miR-759	hsa-miR-340-3p	hsa-miR-591
ASCRP3007282	0.012178	0.240565	2.97471	down	hsa_circRNA_001880	hsa_circ_0001880	exonic	chr9	+	110084263	110087285	NM_002874	RAD23B	GAAAAAGAAGCTATAGAAAGGGGAATCCCTGGAGATAGAGAAAGTCAGGCTGTGGTTGAC	66.6667	168	6.51325	8.086	83	56	61	139	158	207	6.66416	6.4684	6.4072	7.98873	7.95109	8.31817	hsa-miR-4691-5p	hsa-miR-6792-3p	hsa-miR-548ax	hsa-miR-4691-3p	hsa-miR-548ao-5p
ASCRP3010660	0.00905759	0.239344	2.95102	down	hsa_circRNA_103436	hsa_circ_0006884	exonic	chr3	+	119219541	119232566	NM_016589	TIMMDC1	TAATTGGAGCCTTGCTGGGTGAACAGCAGAGAATTTCAAAGGACCTTGCTAATATCTGTA	55.3333	127.5	6.06699	7.6282	59	50	57	115	130	137.5	6.03201	5.83203	6.33692	7.61413	7.64127	7.6292	hsa-miR-363-3p	hsa-miR-32-5p	hsa-miR-501-3p	hsa-miR-600	hsa-miR-502-3p
ASCRP3010672	0.00500902	0.227033	2.9398	down	hsa_circRNA_405668		sense overlapping	chr18	+	21293889	21294036	NM_198129	LAMA3	TACAACAGAGTCAACCTCACCTTGGATCTGGGGCAGTTCTGTGACTATTGCAATTCTGAA	40.8333	89.3333	5.42398	6.9797	40.5	39	43	77	95	96	5.38883	5.3125	5.57061	6.89207	7.08041	6.96661	hsa-miR-1294	hsa-miR-1224-5p	hsa-miR-8089	hsa-miR-550b-2-5p	hsa-miR-5100
ASCRP3005635	0.00508934	0.22761	2.90129	down	hsa_circRNA_104373	hsa_circ_0080209	exonic	chr7	-	50737418	50771605	NM_005311	GRB10	CGCAAAGCAGGACAAGGTGGAGCAGACACCTCGCAGTCAACAAGACCCGGCAGGACCAGG	44.3333	93.5	5.52142	7.05811	44	46	43	86	88.5	106	5.4291	5.59535	5.5398	7.14336	6.93064	7.10032	hsa-miR-485-5p	hsa-miR-660-3p	hsa-miR-450a-2-3p	hsa-miR-187-3p	hsa-miR-423-5p
ASCRP3009102	0.016094	0.242018	2.89241	down	hsa_circRNA_101308	hsa_circ_0031027	exonic	chr13	+	114164552	114193822	NM_017905	TMCO3	GCCTCCATAGGTGTGGAAGATTTCCTTACAAGGGCCGTGTTACATGACACTGTTAATGAT	57	128.5	6.0864	7.61867	70	50.5	50.5	106	136.5	143	6.32806	5.94343	5.98771	7.46922	7.70906	7.67773	hsa-miR-139-3p	hsa-miR-143-3p	hsa-miR-876-5p	hsa-miR-641	hsa-miR-619-3p
ASCRP3000301	0.0399296	0.285802	2.8903	down	hsa_circRNA_003251	hsa_circ_0003251	exonic	chr12	+	1003727	1006847	NM_014823	WNK1	AAATCTAGTCGAAGCAGTTCCTTGGGGAATAAAAGCCCCCAGCTTTCAGTTTCTCAAGTC	223.5	451.167	8.25016	9.78138	263.5	134	273	298	472	583.5	8.31164	7.96385	8.475	9.23618	9.94868	10.1593	hsa-miR-301a-5p	hsa-miR-3191-5p	hsa-miR-761	hsa-miR-6805-5p	hsa-miR-4753-3p
ASCRP3013602	0.0214555	0.253439	2.872	down	hsa_circRNA_405187		sense overlapping	chr14	-	30193675	30194880	NM_002742	PRKD1	TTTTTGCTAGATAAAGTTCCCTGAATGTGGTTTCTACGGAATGTATGATAAGATCCTGCT	38.6667	77	5.20415	6.7262	43	37	36	62	86	83	5.4291	5.10149	5.08186	6.50637	6.92131	6.75093	hsa-miR-378c	hsa-miR-6764-3p	hsa-miR-378a-3p	hsa-miR-378d	hsa-miR-942-5p
ASCRP3008766	0.0361078	0.279988	2.8255	down	hsa_circRNA_104853	hsa_circ_0087861	exonic	chr9	+	110068659	110074018	NM_002874	RAD23B	GATTCTTCTCGGTCAAACCTTTTTGAAGATGCAACGAGTGCACTTGCCCAAAGCAGTGTC	125.333	288.333	7.5168	9.01531	156	94	126	181	309	375	7.54554	7.42714	7.57772	8.45858	9.21654	9.3708	hsa-miR-325	hsa-miR-593-3p	hsa-miR-512-3p	hsa-miR-766-5p	hsa-miR-28-5p
ASCRP3000038	0.0364874	0.280138	2.82296	down	hsa_circRNA_092547	hsa_circ_0001445	exonic	chr4	+	144464661	144465125	NM_003601	SMARCA5	AAAACAAAAGGGAGGCTTGTGGATCAGAATCTGAACAAAATTGGGAAAGATGAAATGCTT	56.3333	124.333	6.06756	7.56477	78.5	46	44.5	105	139	129	6.53934	5.94343	5.71991	7.4506	7.77816	7.46555	hsa-miR-6740-3p	hsa-miR-4798-5p	hsa-miR-507	hsa-miR-1285-5p	hsa-miR-3664-5p
ASCRP3003650	0.0377538	0.283357	2.8086	down	hsa_circRNA_000150	hsa_circ_0000150	exonic	chr1	+	167659285	167667079	NM_052862	RCSD1	CAAGCCGGAGAAATCACCACCCAATGCGAGCCACCCTCCTAAATTCAAGGTCAAGAGCTC	231.333	493.167	8.28486	9.77471	403	139	152	843	346.5	290	8.9428	8.09654	7.81525	11.0113	9.42066	8.89219	hsa-miR-877-3p	hsa-miR-5193	hsa-miR-3620-5p	hsa-miR-6780a-3p	hsa-miR-6846-5p
ASCRP3006567	0.0203852	0.249031	2.80106	down	hsa_circRNA_103809	hsa_circ_0072088	exonic	chr5	-	32379220	32388780	NM_016107	ZFR	CTGATTTTCCAAGCTGGCCCTTACGTCGTCCTGACTCATCTGATGACCGTTATGTAATGA	873.667	949.5	9.60766	11.0936	480	388	1753	687.5	1027	1134	9.20713	9.51197	10.1039	10.5355	11.4241	11.3213	hsa-miR-511-5p	hsa-miR-130b-5p	hsa-miR-642a-5p	hsa-miR-532-3p	hsa-miR-329-5p
ASCRP3005173	0.00648124	0.239344	2.80091	down	hsa_circRNA_103024	hsa_circ_0003426	exonic	chr20	+	32207322	32211102	NM_005093	CBFA2T2	CCCAGTCCAGAGAGAACTCAACAGTGACAATTGAGGAATTCCACTGTAAGCTCCAAGAAG	62.3333	142	6.29042	7.77631	74	55.5	57.5	120	132	174	6.37859	6.24669	6.24597	7.70812	7.65261	7.9682	hsa-miR-214-3p	hsa-miR-761	hsa-miR-377-5p	hsa-miR-584-3p	hsa-miR-581
ASCRP3009892	0.00687269	0.239344	2.79798	down	hsa_circRNA_103870	hsa_circ_0072805	exonic	chr5	+	69206201	69206389	uc003jxp.3	SMA4	GTACTCGTGGGAGGGCTGGTGAATTACCAGATCTCCGTCAAGTGCAGTAACCAGTTCAAG	291.5	549	8.6876	10.172	334	234	306.5	458	566	623	8.63951	8.83297	8.59034	9.94652	10.2567	10.3128	hsa-miR-494-5p	hsa-miR-1271-5p	hsa-miR-96-5p	hsa-miR-410-5p	hsa-miR-661
ASCRP3007327	0.0036237	0.222284	2.78193	down	hsa_circRNA_040203	hsa_circ_0040203	exonic	chr16	-	70301561	70302282	NM_001605	AARS	GAAAATTCAGAGCCTGGGAGACAGCAAGACCATTCCCGATATGTGTTGAGACGGATTCTC	69.1667	157.667	6.50753	7.98362	83	63	61.5	133	160	180	6.56816	6.54723	6.4072	7.91015	7.98873	8.05197	hsa-miR-4778-3p	hsa-miR-4713-5p	hsa-miR-526b-5p	hsa-miR-1256	hsa-miR-6764-5p
ASCRP3009816	0.023464	0.260835	2.7547	down	hsa_circRNA_102368	hsa_circ_0047663	exonic	chr18	-	47017162	47017297	NM_000985	RPL17	GGTGTGCGCAGAACACTCGTGAAACTGCTCAGGCCATCAAGGGTATGCATATACGAAAAG	48.3333	96.8333	5.65959	7.12148	53.5	42.5	49	83	107	100.5	5.83573	5.34554	5.7975	7.04881	7.2627	7.05293	hsa-miR-489-3p	hsa-miR-452-5p	hsa-miR-192-3p	hsa-miR-521	hsa-miR-603
ASCRP3002491	0.0300383	0.267305	2.73135	down	hsa_circRNA_101784	hsa_circ_0008223	exonic	chr16	-	28177828	28181230	NM_015171	XPO6	AGTGTTACTGCTGCCACTCCACCACCATCCCCGACCTCAGGAGAAAGTGTTGATCCAGTC	1664.17	1867	10.7574	12.207	2088	1161.5	1743	2478.5	1441.5	1681	11.5067	10.6721	10.0933	12.5615	12.0338	12.0256	hsa-miR-106b-3p	hsa-miR-500a-3p	hsa-miR-412-3p	hsa-miR-222-5p	hsa-miR-638
ASCRP3011245	0.000443843	0.167311	2.73008	down	hsa_circRNA_000323	hsa_circ_0000323	antisense	chr11	+	64846522	64847170	NM_080668	CDCA5	TCAGGGTTCGGCACAGGAGTGCTGGTGGGGGTGGCTATGTACAGGACAGGAGGGAGAGTC	212.333	409.833	8.05921	9.50815	396	148	93	595	381	253.5	8.88853	8.13806	7.15103	10.2804	9.59666	8.64737	hsa-miR-4758-5p	hsa-miR-6791-5p	hsa-miR-762	hsa-miR-6804-3p	hsa-miR-637
ASCRP3008313	0.00647987	0.239344	2.71025	down	hsa_circRNA_102428	hsa_circ_0048775	exonic	chr19	-	5700799	5706003	NM_004793	LONP1	GAGGACGTCAAGAAACGCATCCTGGTGGAGGAGAAGATCAAGCAGACCCACCGTAAGTAC	52.3333	110.833	5.91706	7.35548	59	51	47	96.5	106	130	5.91571	6.00867	5.82679	7.35652	7.24438	7.46555	hsa-miR-214-3p	hsa-miR-484	hsa-miR-140-5p	hsa-miR-103a-2-5p	hsa-miR-761
ASCRP3008737	0.0303333	0.267305	2.66784	down	hsa_circRNA_007250	hsa_circ_0007250	exonic	chr2	-	10931920	10933328	NM_005742	PDIA6	GATGTTTGGATGGTTGAGTTCTATGCTCCTTGGTGTGGACACTGCAAAAAGTGGCAGAAC	116.333	252.667	7.37854	8.79421	137	83	129	174	296	288	7.34195	7.21064	7.58305	8.38367	9.10678	8.89219	hsa-miR-4487	hsa-miR-7158-5p	hsa-miR-6738-3p	hsa-miR-1248	hsa-miR-4705
ASCRP3006518	0.0287673	0.265228	2.65492	down	hsa_circRNA_000499	hsa_circ_0000499	antisense	chr13	+	79940776	79940857	NM_022118	RBM26	CTGAGATTCACAGGTGGGGGTGTAAGAATTGGTGGAGGTGGGAGACTGGGTGGCAATGGA	326.5	528.833	8.59565	10.0043	652.5	213	114	756.5	463	367	9.66333	8.69823	7.42539	10.7665	9.92958	9.31687	hsa-miR-361-3p	hsa-miR-770-5p	hsa-miR-1911-5p	hsa-miR-3181	hsa-miR-624-5p
ASCRP3006580	0.0289843	0.265362	2.65325	down	hsa_circRNA_104791	hsa_circ_0087234	exonic	chr9	+	78682870	78722267	NM_006200	PCSK5	CTGCAGGCATCATTGCGCTGGCCCTGGAAGCCAAGCATGGGACTCGCTGTGCTGGAGAAG	46.8333	95.6667	5.62969	7.03745	52	40	48.5	69	85	133	5.78209	5.22571	5.88129	6.6998	6.87999	7.53258	hsa-miR-143-5p	hsa-miR-185-3p	hsa-miR-454-3p	hsa-miR-762	hsa-miR-654-3p
ASCRP3005181	0.00137868	0.180371	2.64659	down	hsa_circRNA_000787	hsa_circ_0000787	exonic	chr17	-	54978779	54981849	NM_005082	TRIM25	CCCAGTTCAGATGACTGCAAACAGAAAGGTGGAGCAGCTACAACAAGAATACACGGAAAT	60.8333	138.833	6.29679	7.70093	56	63.5	63	103.5	148.5	164.5	5.88203	6.52868	6.47967	7.38397	7.85235	7.86646	hsa-miR-7107-3p	hsa-miR-4778-3p	hsa-miR-4279	hsa-miR-323a-5p	hsa-miR-877-3p
ASCRP3006499	0.0373374	0.282269	2.62417	down	hsa_circRNA_103541	hsa_circ_0068462	exonic	chr3	+	186504290	186505053	NM_001967	EIF4A2	CTGACTGAGAAGATGCATGCCAGAGACTTCACAGTTTCTGCTCTGGTTGTGTTGCTTTCT	42.3333	85	5.44577	6.83763	41	39	47	67	95	93	5.32591	5.10149	5.9099	6.55768	7.03227	6.92294	hsa-miR-224-5p	hsa-miR-668-5p	hsa-miR-520h	hsa-miR-520g-3p	hsa-miR-548a-3p
ASCRP3006784	0.00402921	0.222284	2.61129	down	hsa_circRNA_405463		exonic	chr16	-	49764681	49823457	NM_015069	ZNF423	CTGTCCTGGAGTTGAAGAGGGGGAGGCCTCAGACTTCTCGCTGGCCTGGGATTCCTCCGT	808.5	871.167	9.59281	10.9776	494.5	386.5	1544.5	748	792.5	1073	9.25626	9.50636	10.0158	10.7343	10.9741	11.2243	hsa-miR-5196-3p	hsa-miR-6893-3p	hsa-miR-6845-3p	hsa-miR-370-3p	hsa-miR-6870-3p
ASCRP3005633	0.00955667	0.239344	2.61103	down	hsa_circRNA_104372	hsa_circ_0008334	exonic	chr7	-	50737418	50742355	NM_005311	GRB10	CGCAAAGCAGAGGATGATGTGGACCTGGAAGCCCTGGTGAACGATATGAATGCATCCCTG	58.8333	131.167	6.25087	7.63549	56	59.5	61	108.5	126	159	5.93237	6.44717	6.37306	7.51413	7.57008	7.82225	hsa-miR-485-5p	hsa-miR-450a-2-3p	hsa-miR-187-3p	hsa-miR-423-5p	hsa-miR-182-3p
ASCRP3007586	0.00261028	0.215237	2.59159	down	hsa_circRNA_074595	hsa_circ_0074595	exonic	chr5	-	150496687	150502572	NM_001155	ANXA6	GAAGATGCCCAGGGACTGACGAAGACACAATCATCGATATCATCACGCACCGCAGCAATG	68.6667	151.667	6.54003	7.91387	77	59	70	123	154	178	6.49134	6.42483	6.70393	7.78464	7.9388	8.01817	hsa-miR-4435	hsa-miR-3677-5p	hsa-miR-3167	hsa-miR-4469	hsa-miR-4642
ASCRP3010790	0.0149498	0.242018	2.58619	down	hsa_circRNA_407254		exonic	chr9	+	137313521	137326053	NM_002957	RXRA	TACTGCAAGCACAAGTACCCAGAGCAGCCGGGAAGCCGAACGACCCTGTCACCAACATTT	74.1667	166.333	6.71629	8.08712	73.5	72	77	146	166	187	6.41303	6.91897	6.81687	8.10324	8.03159	8.12652	hsa-miR-4660	hsa-miR-3173-3p	hsa-miR-6717-5p	hsa-miR-6891-5p	hsa-miR-761
ASCRP3007170	0.00746514	0.239344	2.57825	down	hsa_circRNA_028861	hsa_circ_0028861	exonic	chr12	-	120636656	120636803	NM_001002	RPLP0	CTTTAGGTATCACCACTAAAATCTCCAGGGGCACCATTGAAATCCTGGTGCCAGCTGCTG	82	176.833	6.84523	8.21162	96.5	65	84.5	141.5	185	204	6.83438	6.69685	7.00444	8.03363	8.29287	8.30834	hsa-miR-3675-5p	hsa-miR-3151-5p	hsa-miR-3164	hsa-miR-1254	hsa-miR-4717-3p
ASCRP3006891	0.0111984	0.239344	2.5762	down	hsa_circRNA_100239	hsa_circ_0012673	exonic	chr1	-	55340765	55341720	NM_014762	DHCR24	CTTACGAGCTGGTCCTGGCTGATGGCAGCTTTGTGCGATGCACTCCGATTGTCCGTGTGG	105.5	227.167	7.24542	8.61067	127.5	89	100	171	258.5	252	7.2501	7.25732	7.22885	8.34862	8.85756	8.62583	hsa-miR-602	hsa-miR-22-3p	hsa-miR-320b	hsa-miR-320a	hsa-miR-761
ASCRP3009841	0.00606945	0.23407	2.57587	down	hsa_circRNA_001059	hsa_circ_0000554	sense overlapping	chr14	+	74551677	74551959	NM_001024674	LIN52	GTAAAAGGACAGGGGGATGGCGTCTCCCACAGACGGTAAGAGCCGGCTTAGAGATCTTTG	863.667	975.333	9.85584	11.2209	647	622	1322	882.5	896.5	1147	9.6329	10.0416	9.89299	11.1292	11.1951	11.3385	hsa-miR-423-5p	hsa-miR-150-3p	hsa-miR-612	hsa-miR-567	hsa-miR-558
ASCRP3007911	0.0253726	0.262556	2.57131	down	hsa_circRNA_103028	hsa_circ_0059910	exonic	chr20	-	32873245	32881962	NM_000687	AHCY	GACCCATCCAGACAAGTACCCCGTTGGGGTTCATTTCCTGCCCAAGAAGGTGCAGTGGTC	96.5	202.667	7.06328	8.42578	109	71	109.5	164	228	216	6.97384	6.85424	7.36174	8.2862	8.62259	8.36855	hsa-miR-377-5p	hsa-miR-323a-5p	hsa-miR-767-3p	hsa-miR-520g-3p	hsa-miR-520h
ASCRP3006168	0.00639754	0.239344	2.56964	down	hsa_circRNA_406769		sense overlapping	chr6	+	37897734	37898352	NM_021943	ZFAND3	CTCATTCAAATCACCTCGGGTCCAGCAAGACTATGAATCTCTGTTCCAAATGCTTTGCTG	49	98.1667	5.78289	7.14445	57	43	47	91	91	112.5	6.03201	5.51915	5.7975	7.1779	7.02076	7.2347	hsa-miR-651-3p	hsa-miR-382-3p	hsa-miR-4676-3p	hsa-miR-3133	hsa-miR-6830-5p
ASCRP3013075	0.0101091	0.239344	2.56824	down	hsa_circRNA_001318	hsa_circ_0001318	exonic	chr3	-	66455621	66512933	NM_015541	LRIG1	TTCTCAGGGCTCGACAGCCTCAGCAAGCTAAACCTGAGTTACAACAAACTCTCTGAGATT	37.8333	71.6667	5.19735	6.55813	40	38	35.5	63	73	79	5.34688	5.10149	5.14368	6.43223	6.58887	6.6533	hsa-miR-6720-5p	hsa-miR-3934-3p	hsa-miR-8075	hsa-miR-219a-2-3p	hsa-miR-6787-3p
ASCRP3012086	0.00110301	0.171206	2.56703	down	hsa_circRNA_100632	hsa_circ_0018905	exonic	chr10	+	76910271	76928416	NM_144660	SAMD8	TGCAGTGTACTGGAAAGGCAGCGGAGGAGGAAATGGCAGGTCCTAATCAACTCTGCATTC	51.8333	108.667	5.99043	7.35052	60	51	44.5	103	117	106	6.14665	6.10471	5.71991	7.4506	7.43151	7.16946	hsa-miR-505-5p	hsa-miR-16-1-3p	hsa-miR-636	hsa-miR-141-5p	hsa-miR-626
ASCRP3005606	0.01107	0.239344	2.5549	down	hsa_circRNA_102452	hsa_circ_0049462	exonic	chr19	+	11548696	11548945	NM_002743	PRKCSH	CGAGTACAACAGCGGCGTCATCTGTGAGAACACCTGCAAGCACGGCTGCCTGTCCTAATG	87.3333	186.833	6.92306	8.27632	102	69	91	137.5	194	229	6.90028	6.79467	7.07422	7.98226	8.36511	8.4816	hsa-miR-21-3p	hsa-miR-1185-1-3p	hsa-miR-1185-2-3p	hsa-miR-181c-3p	hsa-miR-27a-5p
ASCRP3005563	0.0104072	0.239344	2.55026	down	hsa_circRNA_006491	hsa_circ_0006491	exonic	chr18	+	42281139	42281797	NM_015559	SETBP1	CGAAGGAGGAAGAAAGAAGCCACTCCAAAAAGAAGTTGCAGATCTGATCTCTTCTGAACA	51.3333	107	5.92524	7.27588	57	52	45	91	109	121	5.9884	6.04039	5.74694	7.18988	7.2627	7.37507	hsa-miR-6829-3p	hsa-miR-6846-5p	hsa-miR-6875-3p	hsa-miR-3127-3p	hsa-miR-1976
ASCRP3006320	0.0235843	0.260835	2.54844	down	hsa_circRNA_100820	hsa_circ_0022142	exonic	chr11	-	57256388	57256865	NM_003627	SLC43A1	CTCTATGCTGCAGTGGACGGGGTTGCTACCAAATCCATCAGACCACGCTACTGCAAGATC	50.3333	96.3333	5.73693	7.08654	64	45.5	41.5	90	95	104	6.19498	5.59535	5.42044	7.14336	7.03227	7.08399	hsa-miR-188-3p	hsa-miR-605-3p	hsa-miR-552-3p	hsa-miR-382-5p	hsa-miR-370-5p
ASCRP3004253	0.0372529	0.282269	2.54397	down	hsa_circRNA_091692	hsa_circ_0091692	exonic	chrX	-	149940277	149984551	NM_001242614	CD99L2	CAGCAGGTCAAGAGCCATGGGACCACACCACCACCACCACAACCAATAGGCCAGGAACCA	352.5	610.667	8.88563	10.2327	586.5	270	201	971.5	443	417.5	9.50472	9.04199	8.11019	11.2479	9.87947	9.57081	hsa-miR-4529-5p	hsa-miR-876-3p	hsa-miR-4480	hsa-miR-6764-3p	hsa-miR-4685-5p
ASCRP3004131	0.0475836	0.30056	2.5353	down	hsa_circRNA_100017	hsa_circ_0000008	exonic	chr1	-	1747194	1756938	NM_002074	GNB1	CAGACTCCAGATCTCACATTCTTGAAGGTGGCATTGAAGAGCACTAAGATCGGAAGATGA	209.667	389	8.21929	9.56145	254.5	149.5	225	255	428	484	8.25305	8.15362	8.25119	8.98959	9.83931	9.85544	hsa-miR-660-3p	hsa-miR-152-3p	hsa-miR-764	hsa-miR-148b-3p	hsa-miR-30c-1-3p
ASCRP3011965	0.00313093	0.215237	2.53058	down	hsa_circRNA_104633	hsa_circ_0084606	exonic	chr8	-	62531536	62566219	NM_004318	ASPH	TGATCCAGAACAAAAAGCAAAAGGACTTAAAGAGAGATCTACTTCAGAGCCAGCAGTCCC	42	77	5.38563	6.72509	43	42	41	72	77	82	5.51072	5.22571	5.42044	6.75113	6.71254	6.7116	hsa-miR-22-5p	hsa-miR-24-3p	hsa-miR-423-3p	hsa-miR-452-3p	hsa-miR-653-3p
ASCRP3006704	0.0155412	0.242018	2.52316	down	hsa_circRNA_076989	hsa_circ_0076989	exonic	chr6	-	74227752	74230755	NM_001402	EEF1A1	CTGGCAAGCCCATGTGTGTTGAGAGCTTCTCAGACTATCCACCTTTGGCTTTTTCGCAAC	47.3333	89.6667	5.69995	7.03518	55	43	44	78	91	100	5.94862	5.51915	5.63208	6.94791	7.0437	7.11395	hsa-miR-3591-3p	hsa-miR-218-2-3p	hsa-miR-7843-3p	hsa-miR-223-3p	hsa-miR-21-3p
ASCRP3004001	0.0131862	0.240565	2.51375	down	hsa_circRNA_066874	hsa_circ_0066874	exonic	chr3	+	119219541	119236162	NM_016589	TIMMDC1	CACTCCATGAGCTAAAACTGGAAGAGTGTGAACAGCAGAGAATTTCAAAGGACCTTGCTA	52.1667	105	5.93472	7.26456	58.5	49	49	89	107	119	6.10228	5.90439	5.7975	7.14336	7.28463	7.36569	hsa-miR-3194-5p	hsa-miR-504-3p	hsa-miR-4650-5p	hsa-miR-6811-5p	hsa-miR-200c-5p
ASCRP3004533	0.0269286	0.263871	2.49961	down	hsa_circRNA_013055	hsa_circ_0013055	exonic	chr1	-	84964005	84971984	NM_005274	GNG5	CATACAATAAAACTTAGTATGAAACTTTTAGCTCGCGCTCGGGGCCGGGTGTGGAGCTGG	103.667	217.5	7.18799	8.5097	147	84	80	241	173	238.5	7.46335	7.17895	6.92167	8.90866	8.07065	8.54979	hsa-miR-3960	hsa-miR-6786-5p	hsa-miR-1908-5p	hsa-miR-6787-5p	hsa-miR-450a-1-3p
ASCRP3012822	0.0235611	0.260835	2.49323	down	hsa_circRNA_075281	hsa_circ_0075281	exonic	chr5	-	179043126	179043219	NM_005520	HNRNPH1	TTACGGAGGCGGCTACGGTGGCCAGAGCAGCATGAGTGGATACGCAAACCAGTCCAGCTA	93	199.333	7.09546	8.41347	77	94.5	107.5	155	230	213	6.49134	7.45104	7.344	8.2101	8.65128	8.37904	hsa-miR-6746-3p	hsa-miR-6787-3p	hsa-miR-6805-3p	hsa-miR-4701-5p	hsa-miR-5691
ASCRP3009462	0.0357062	0.279885	2.49302	down	hsa_circRNA_103869	hsa_circ_0072803	exonic	chr5	+	69169490	69171146	uc003jxo.3	SMA4	GGAGCAACCCTGTAAAACCAGCCTTAGACTATTTTTCAAACAAACTCAAGCTCCATGAGG	63	126.5	6.25938	7.57728	85	54	50	103.5	133	143	6.62551	6.19005	5.96259	7.44239	7.66763	7.62181	hsa-miR-130b-5p	hsa-miR-29b-1-5p	hsa-miR-504-3p	hsa-miR-19b-1-5p	hsa-miR-19b-2-5p
ASCRP3004966	0.0468939	0.299832	2.47695	down	hsa_circRNA_044837	hsa_circ_0044837	exonic	chr17	+	57409052	57430887	NM_001005404	YPEL2	CCAATCATGATGAACTAATTTCCAAGGCCGCGGCGGTGGCGGAGACTGTGGCTTTAAGAG	283.833	505.667	8.67617	9.98474	304	261.5	286	628	437	452	8.5047	9.00847	8.51534	10.3667	9.86932	9.71818	hsa-miR-6812-5p	hsa-miR-5787	hsa-miR-6819-5p	hsa-miR-4632-5p	hsa-miR-608
ASCRP3009535	0.00788756	0.239344	2.46197	down	hsa_circRNA_000195	hsa_circ_0000648	intronic	chr15	-	86335196	86335470	ENST00000337975	KLHL25	GGATTAGGTGGGGAAGCGAAGGGGAGGGAGAACTTAAGCATCCACAGCTTTCAGTCACAG	181	317.167	7.81349	9.11331	343.5	119	80.5	428	330	193.5	8.68675	7.83206	6.92167	9.81399	9.35277	8.17316	hsa-miR-532-5p	hsa-miR-185-3p	hsa-miR-509-3p	hsa-miR-552-3p	hsa-miR-605-5p
ASCRP3008086	0.000665576	0.171206	2.45812	down	hsa_circRNA_103237	hsa_circ_0063526	exonic	chr22	-	41650311	41677086	NM_002883	RANGAP1	GAGAAGTCAGCCACGCCCTCACGGAAGATTCTGGACCCTAACACTGGGTCTGCAGATCTC	156.167	300	7.7544	9.05195	246.5	109	113	365	265	270	8.20026	7.66604	7.39689	9.50636	8.90179	8.7477	hsa-miR-877-3p	hsa-miR-34a-5p	hsa-miR-766-3p	hsa-miR-141-5p	hsa-miR-449c-5p
ASCRP3004414	0.00298376	0.215237	2.45468	down	hsa_circRNA_000324	hsa_circ_0000324	sense overlapping	chr11	+	65211304	65211570	uc010rog.2	NEAT1	CAGTAAGTAAGTGCCCGCACCATAGTGTGTTTGGAGGCTGAATGCAGTGGTTCCTGGAAG	44.3333	84	5.5937	6.88923	46	42	45	75	90	87	5.55366	5.59535	5.63208	6.8582	7.00898	6.80051	hsa-miR-4706	hsa-miR-497-5p	hsa-miR-603	hsa-miR-6867-5p	hsa-miR-494-3p
ASCRP3006397	0.00898724	0.239344	2.44325	down	hsa_circRNA_011448	hsa_circ_0011448	exonic	chr1	-	33272082	33276658	NM_003680	YARS	CTCTTATACCCCGGACTGCAGGAGGTTCTGGGGGAAGAGAAGCTGAAGGAGATACTGAAG	53.1667	105.167	5.97777	7.26657	52	55.5	52	94	107	114.5	5.74347	6.13436	6.05547	7.27401	7.2627	7.26299	hsa-miR-766-3p	hsa-miR-103a-2-5p	hsa-miR-6787-3p	hsa-miR-6821-5p	hsa-miR-4715-3p
ASCRP3006085	0.027434	0.264806	2.42729	down	hsa_circRNA_007333	hsa_circ_0007333	exonic	chr2	-	223084858	223097002	NM_181457	PAX3	CTCACCTCAGCCTCAGCACCCCAATCAGATGAAGGCTCTGATATTGACTCTGAACCAGAT	292.333	465.833	8.55462	9.83397	539.5	173	164.5	591	400	406.5	9.39782	8.38367	7.88237	10.2872	9.69545	9.51922	hsa-miR-6797-5p	hsa-miR-3940-5p	hsa-miR-4326	hsa-miR-6876-3p	hsa-miR-766-5p
ASCRP3011118	0.0011756	0.171206	2.42179	down	hsa_circRNA_005671	hsa_circ_0005671	exonic	chr22	-	41228572	41244373	NM_003932	ST13	TCAACCTAGGGAAGAAAAACCTGATAGTAAGAAGGTGGAGGAAGACTTAAAGGCAGACGA	52.1667	104	5.94208	7.21815	55.5	54	47	85.5	121	105.5	5.86726	6.16148	5.7975	7.05998	7.50253	7.09195	hsa-miR-1248	hsa-miR-218-2-3p	hsa-miR-103a-2-5p	hsa-miR-7157-5p	hsa-miR-3124-3p
ASCRP3006833	0.0368127	0.281673	2.42165	down	hsa_circRNA_000873	hsa_circ_0000873	intronic	chr19	-	3977557	3977861	ENST00000600794	EEF2	CTGTGTGAGGAGAACATGCGGGGTGTGCGCTTCGACGTCCACGACATCAAGGACAGTGTG	98.6667	209	7.19406	8.47005	78	106	112	166	213	248	6.55015	7.63514	7.39689	8.2862	8.50359	8.62037	hsa-miR-6794-5p	hsa-miR-661	hsa-miR-6852-5p	hsa-miR-1182	hsa-miR-4716-3p
ASCRP3006049	0.0152163	0.242018	2.40886	down	hsa_circRNA_104150	hsa_circ_0077216	exonic	chr6	-	84055891	84117620	NM_002395	ME1	CTCAAGAATGTCTGCCTGTCATTCTGGATGTGGGAACCGAAAATGAGGACTTGGCCTTTA	44	79.1667	5.4935	6.76185	47	45	40	74	79	84.5	5.6686	5.59535	5.21655	6.80012	6.68492	6.80051	hsa-miR-216a-3p	hsa-miR-769-5p	hsa-miR-182-5p	hsa-miR-188-3p	hsa-miR-146b-5p
ASCRP3009662	0.0181822	0.242475	2.38665	down	hsa_circRNA_103044	hsa_circ_0004870	exonic	chr20	-	34302106	34313077	NM_004902	RBM39	GGGAACAACTGGTCGTCTTCAGTTAATGGCAAGACTTGCAGAGGAGAACCTATTGATAAT	58	115.5	6.16016	7.41515	67	56	51	88.5	119.5	138.5	6.19498	6.2743	6.01121	7.1779	7.48422	7.58333	hsa-miR-145-5p	hsa-miR-380-3p	hsa-miR-623	hsa-miR-188-5p	hsa-miR-96-5p
ASCRP3013066	0.0273074	0.264806	2.38189	down	hsa_circRNA_102911	hsa_circ_0001099	exonic	chr2	-	215645283	215657169	NM_000465	BARD1	TTCTATTAAGTAATTGTGTAAGTGACTGCATTGGAACTGGATGTCCAGTGTGTTACACCC	50	86.8333	5.68569	6.93779	60	50	40	76.5	96	88	6.05892	5.67359	5.32455	6.89207	7.08769	6.83362	hsa-miR-1264	hsa-miR-129-5p	hsa-miR-136-5p	hsa-miR-181a-5p	hsa-miR-181b-5p
ASCRP3000556	0.00748994	0.239344	2.37798	down	hsa_circRNA_101825	hsa_circ_0008242	exonic	chr16	-	66759730	66763002	NM_006141	DYNC1LI2	AAGAAGTCAGCTGGTCCACGACAAAGAGTTGGCAGCAGAAGATGAGCAGGTGTTCCTAAT	53.3333	102.167	5.97323	7.22296	58	52	50	82.5	114	110	6.01747	6.10471	5.7975	7.06993	7.37368	7.22527	hsa-miR-193a-5p	hsa-miR-20a-3p	hsa-miR-661	hsa-miR-328-3p	hsa-miR-511-5p
ASCRP3004446	0.0131544	0.240565	2.36273	down	hsa_circRNA_104375	hsa_circ_0080212	exonic	chr7	-	50771517	50773020	uc003tph.3	GRB10	CAGTCTGACCGACTTGCGAATCACCAGGATATTCTGGAGGAAGGTGTGAACGCAACTTTG	43.5	81	5.55473	6.79519	45	44	41.5	72	77	94	5.51072	5.67359	5.47989	6.77563	6.65384	6.9561	hsa-miR-30b-3p	hsa-miR-508-5p	hsa-miR-761	hsa-miR-193a-5p	hsa-miR-632
ASCRP3011065	0.0388736	0.284752	2.36255	down	hsa_circRNA_103751	hsa_circ_0001450	exonic	chr4	-	151223776	151247050	NM_006726	LRBA	TATTGGAATGGAAAATGCAGTGGGATTGGAGATAACCCAGGCAGCTGTTGAAGCTCAAAT	40	69.5	5.31745	6.5578	40	42	38	81	55.5	72	5.45106	5.37856	5.12274	7.00274	6.12009	6.55058	hsa-miR-30b-3p	hsa-miR-889-5p	hsa-miR-643	hsa-miR-410-5p	hsa-miR-330-3p
ASCRP3004143	0.00304506	0.215237	2.34882	down	hsa_circRNA_087400	hsa_circ_0087400	exonic	chr9	-	88655653	88667506	NM_016548	GOLM1	CAGAGACCTGAGTGAAAACAACGACCAGAGACAGCAGGCGGTTTTGGTGAATAACATCAC	45.5	84.5	5.68831	6.92025	47	47.5	42	74.5	87	92	5.59219	5.86838	5.60437	6.83996	6.97518	6.9456	hsa-miR-1184	hsa-miR-877-3p	hsa-miR-6754-3p	hsa-miR-4738-3p	hsa-miR-24-3p
ASCRP3008948	0.00428933	0.22596	2.34129	down	hsa_circRNA_103755	hsa_circ_0071185	exonic	chr4	-	151682934	151729550	NM_006726	LRBA	GCAGGCCTTGCTTTTATCGAACTTGTCAATGAAGGAAGGCAGTAGATCATCTAATGCAAA	43	79	5.51252	6.73982	40	45	44	61.5	83.5	92	5.34688	5.5586	5.63208	6.41406	6.84932	6.9561	hsa-miR-19b-3p	hsa-miR-19a-3p	hsa-miR-558	hsa-miR-1468-3p	hsa-miR-22-3p
ASCRP3003219	0.00312787	0.215237	2.33629	down	hsa_circRNA_103754	hsa_circ_0071174	exonic	chr4	-	151656409	151729550	NM_006726	LRBA	ATTCACAGACATGCGGAATTTGAGGCAGTAGATCATCTAATGCAAAATTGCCCTCAGTTC	53.3333	104.833	6.01199	7.23621	50	54	56	83.5	113	118	5.6885	6.16148	6.186	7.03714	7.37368	7.29781	hsa-miR-205-5p	hsa-miR-19b-3p	hsa-miR-19a-3p	hsa-miR-558	hsa-miR-654-3p
ASCRP3012330	0.00178538	0.185799	2.33598	down	hsa_circRNA_400005	hsa_circ_0092329	intronic	chr1	+	26898944	26899164	ENST00000374162	RPS6KA1	TGGAGACACAGAGCACACCACCTCCGTACCTTGTTGGGGTAACCTGGTGATCATTCATTG	146.333	262.667	7.56433	8.78836	263	93	83	368.5	215.5	204	8.30765	7.42714	6.95821	9.51197	8.57296	8.28016	hsa-miR-649	hsa-miR-19a-3p	hsa-miR-198	hsa-miR-324-3p	hsa-miR-19b-3p
ASCRP3007237	0.0307934	0.267305	2.3335	down	hsa_circRNA_029562	hsa_circ_0029562	exonic	chr12	-	133358881	133390005	NM_005895	GOLGA3	CTTTGGCCAAGAGGGAGGCAGACCTAGTCCAGTTGAACCTTCAGGCTCTACAGATTCTCC	55.5	103.167	5.99856	7.22106	68	47.5	51	85	110	114.5	6.27345	5.86838	5.85385	7.05998	7.35539	7.2478	hsa-miR-6772-3p	hsa-miR-1976	hsa-miR-4448	hsa-miR-6762-3p	hsa-miR-1184
ASCRP3001461	1.55212e-05	0.0757203	2.32972	down	hsa_circRNA_004594	hsa_circ_0004594	exonic	chr19	-	6230580	6270770	NM_005934	MLLT1	ACGGAGTTCCGGTACAAGCTCCTGCGGGCCGGCGGGTGCACCGTCCAGGTGAGGTTAGAG	72.1667	148.667	6.62514	7.84529	75.5	65	76	117	151	178	6.41303	6.65796	6.80442	7.62386	7.88481	8.02721	hsa-miR-4417	hsa-miR-6815-3p	hsa-miR-103a-2-5p	hsa-miR-3605-3p	hsa-miR-573
ASCRP3008796	0.0364298	0.280129	2.3292	down	hsa_circRNA_032682	hsa_circ_0032682	exonic	chr14	-	75587212	75590926	NM_033116	NEK9	GATTGTTTCAGCAGTGAGCTGCATCCATAAAGCTGGAATCCTTCATAGGATGACTCACTG	54.3333	99.6667	5.94563	7.16546	71	48.5	43.5	85	109	105	6.37859	5.79356	5.66473	7.11973	7.2627	7.11395	hsa-miR-6868-3p	hsa-miR-6853-5p	hsa-miR-573	hsa-miR-4660	hsa-miR-8060
ASCRP3004622	0.0118583	0.240565	2.32505	down	hsa_circRNA_103383	hsa_circ_0065871	exonic	chr3	+	50677796	50679763	NM_004635	MAPKAPK3	CATCCAGTTTCTGCACAGCCATAACATTGCCCACCGAGATGTCAAGCTCCTGTATGACAG	124.167	241.5	7.50373	8.72099	154.5	97	121	188	243.5	293	7.52363	7.47841	7.50913	8.4816	8.76841	8.91295	hsa-miR-34a-5p	hsa-miR-34c-5p	hsa-miR-197-3p	hsa-miR-889-5p	hsa-miR-93-3p
ASCRP3006887	0.0285999	0.265228	2.32355	down	hsa_circRNA_051239	hsa_circ_0051239	exonic	chr19	-	41938372	41945481	uc010xwb.2	ATP5SL	CTTACCTGCCTATACACACACACACACGCACACGCTGTCCTGTACCTCCAAGGAGCTAAT	2222.83	1779.5	10.9703	12.1867	1546	1811.5	3311	2023	1431.5	1884	11.048	11.1531	10.7099	12.2947	11.991	12.2742	hsa-miR-6867-5p	hsa-miR-574-5p	hsa-miR-6799-5p	hsa-miR-3162-5p	hsa-miR-4739
ASCRP3009504	0.0179243	0.242475	2.32225	down	hsa_circRNA_101719	hsa_circ_0038090	exonic	chr16	+	16110352	16127027	NM_004996	ABCC1	GGATCACAGGGATGCCCAGGTGGACCTGTTTCGTGACATCACTTTCTACGTCTACTTTTC	45.3333	80.3333	5.57657	6.7921	47	42	47	68	86	87	5.55366	5.37856	5.7975	6.64199	6.92131	6.81298	hsa-miR-612	hsa-miR-422a	hsa-miR-411-5p	hsa-miR-378a-3p	hsa-miR-378d
ASCRP3003583	0.0209708	0.251425	2.30924	down	hsa_circRNA_105038	hsa_circ_0091894	exonic	chrX	-	153581139	153581292	NM_001456	FLNA	CAACTACATCATCAACATCAAGTTTGCCGACCAGCACGTGCCTGGCTATGGTGGGCTCAG	69.5	139.333	6.54921	7.75663	73.5	59	76	112	147	159	6.46802	6.303	6.8766	7.55797	7.85956	7.85235	hsa-miR-134-3p	hsa-miR-149-5p	hsa-miR-504-5p	hsa-miR-339-5p	hsa-miR-329-5p
ASCRP3004286	0.0102783	0.239344	2.30765	down	hsa_circRNA_000074	hsa_circ_0000074	sense overlapping	chr1	-	59248878	59248985	NM_002228	JUN	CAGCGGGTGCCGCGCGCGAGTCGACAAGTAAGAGTGCGGGAGGCATCTTAATTAACCCTG	110	218.5	7.35221	8.55863	108	99	123	182	231.5	242	6.98862	7.53814	7.52986	8.43384	8.67821	8.56384	hsa-miR-4270	hsa-miR-6754-5p	hsa-miR-6823-5p	hsa-miR-5193	hsa-miR-7113-5p
ASCRP3007838	0.0027655	0.215237	2.30489	down	hsa_circRNA_102001	hsa_circ_0005415	exonic	chr17	-	20907514	20908303	NM_015276	USP22	GACAGCGAAGGCAAAGAGAGCAGGATGAATGGACAGTACCAGCAGCCCACGGACAGTCTC	77.5	156.833	6.77432	7.97901	94.5	68.5	69.5	139	156.5	175	6.82309	6.82232	6.67754	7.96707	7.96081	8.00916	hsa-miR-485-5p	hsa-miR-138-5p	hsa-miR-320a	hsa-miR-320b	hsa-miR-876-3p
ASCRP3004144	0.0165549	0.242018	2.30317	down	hsa_circRNA_022487	hsa_circ_0022487	exonic	chr11	-	62400036	62407203	NM_198334	GANAB	CAGAGACCTGGGTTGATATATCTTCCAACACTGCCGGGAAGGTCTTGGGCGTCTTTGGTA	140.167	261.833	7.65704	8.86066	114	120	186.5	179.5	309	297	7.11663	7.81654	8.03796	8.43384	9.21654	8.93161	hsa-miR-942-5p	hsa-miR-331-3p	hsa-miR-4279	hsa-miR-597-3p	hsa-miR-125a-5p
ASCRP3000708	0.00170425	0.182323	2.29689	down	hsa_circRNA_008337	hsa_circ_0008337	exonic	chr8	-	62546241	62596747	NM_004318	ASPH	AAGTAAGCATTTTTCCTGTGGAAGAACAGCAGGAAGTACCACCAGAGACAAAGCATGGAG	43.8333	77.6667	5.52456	6.72424	48	43.5	40	70	83	80	5.62678	5.5586	5.38831	6.72745	6.80286	6.64243	hsa-miR-22-5p	hsa-miR-3692-5p	hsa-miR-670-3p	hsa-miR-384	hsa-miR-598-3p
ASCRP3007525	0.0238188	0.260835	2.27935	down	hsa_circRNA_101938	hsa_circ_0041252	exonic	chr17	-	1437392	1461853	NM_006224	PITPNA	GAAGAAGAGACGAAGAGACAGCTGGATGAATCGAGTAATCCTGCCTGTGTCTGTAGATGA	53.8333	99.5	5.96578	7.1544	64.5	50	47	80.5	103	115	6.18189	5.94343	5.77201	7.02492	7.18197	7.25632	hsa-miR-19b-2-5p	hsa-miR-22-3p	hsa-miR-193b-3p	hsa-miR-193a-3p	hsa-miR-612
ASCRP3005074	0.00878647	0.239344	2.27495	down	hsa_circRNA_089414	hsa_circ_0089414	exonic	chr9	+	137218315	137300965	uc004cfb.2	RXRA	CCAGTACTGCCGCTACCAGAAGTGCCTGGCCATGGGCATGAAGCGGGAAGGCGACTTTTG	41.5	71.8333	5.36203	6.54786	44	40	40.5	62	71.5	82	5.34688	5.1994	5.5398	6.37622	6.60202	6.66534	hsa-miR-939-5p	hsa-miR-3960	hsa-miR-1343-5p	hsa-miR-6889-5p	hsa-miR-6777-5p
ASCRP3002339	0.0200678	0.247536	2.27463	down	hsa_circRNA_103255	hsa_circ_0063776	exonic	chr22	+	46493805	46494438	NR_027033	MIRLET7BHG	AGGTGATGCCTGAAGCTCAAGGGACTGTGTCCACCCTCAGAATGTGGCCCCGTCCCAGAG	163.167	300.5	7.91408	9.09971	186.5	137	166	210	323	368.5	7.81181	8.01224	7.91818	8.66365	9.30404	9.33143	hsa-miR-7-5p	hsa-miR-433-3p	hsa-miR-141-5p	hsa-miR-631	hsa-miR-363-5p
ASCRP3005842	0.00569955	0.231992	2.27258	down	hsa_circRNA_103532	hsa_circ_0006614	exonic	chr3	+	183493702	183508768	NM_018023	YEATS2	CTACACCAAACCCCATCTCTGGGAAAGCCACAGTATCCGATCTCCAGTCTGGCTCAGCTG	196.333	336.167	8.08421	9.26854	309	123	157	414	307	287.5	8.5529	7.83896	7.86078	9.78278	9.15096	8.87189	hsa-miR-608	hsa-miR-660-3p	hsa-miR-877-3p	hsa-miR-193b-5p	hsa-miR-92a-2-5p
ASCRP3003546	0.0158465	0.242018	2.26547	down	hsa_circRNA_005528	hsa_circ_0005528	exonic	chr2	+	87114895	87115116	NR_037931	ANAPC1P1	CAACATGGCAGCTCTAAGGAAGAGAATGTTGTTTTAAAGTTCTCTGAACATGGGGGAACC	101.5	193.667	7.18646	8.36627	137.5	85	82	162	204	215	7.36728	7.2339	6.95821	8.27098	8.4488	8.37904	hsa-miR-5708	hsa-miR-4701-3p	hsa-miR-765	hsa-miR-4522	hsa-miR-513a-5p
ASCRP3009891	0.0040145	0.222284	2.25288	down	hsa_circRNA_104128	hsa_circ_0076917	exonic	chr6	-	58256381	58256569	NR_003660	GUSBP4	GTACTCGTGGGAGGGCTGGTGAATTACCAGATCTCCATCAAGTGCAGTAACCAGTTCAAG	204.5	350.667	8.2202	9.39197	215.5	171	227	310	353	389	7.98777	8.40187	8.27098	9.28753	9.44368	9.4447	hsa-miR-494-5p	hsa-miR-1271-5p	hsa-miR-96-5p	hsa-miR-410-5p	hsa-miR-661
ASCRP3008860	0.0433492	0.292668	2.23776	down	hsa_circRNA_007148	hsa_circ_0007148	exonic	chr3	+	171851260	171969331	NM_022763	FNDC3B	GCAAGAAGCAGCCCAAAGTCGAATGATTCAGACTTGCAAGGTTATTCTCGTTCAAGTTAA	140.167	262.167	7.67273	8.83478	183.5	115	122	184.5	279	323	7.7738	7.75094	7.49344	8.472	8.98257	9.04977	hsa-miR-6785-5p	hsa-miR-1275	hsa-miR-490-3p	hsa-miR-1229-5p	hsa-miR-6088
ASCRP3000861	0.013012	0.240565	2.23705	down	hsa_circRNA_404755		exonic	chr10	-	61865662	61898845	NM_001149	ANK3	AATGAAGATTTAACCGAGTTACTTAATGGCATGGATGAAGGTGAAGATGCAATGACCGGG	49.3333	88.1667	5.81419	6.97579	56	46	46	72	96	96.5	5.91571	5.75485	5.77201	6.82737	7.12429	6.9757	hsa-miR-7111-3p	hsa-miR-6873-3p	hsa-miR-6892-3p	hsa-miR-5096	hsa-miR-711
ASCRP3010310	0.0292331	0.265362	2.23643	down	hsa_circRNA_100157	hsa_circ_0011462	exonic	chr1	-	33478807	33480195	NM_013411	AK2	GTGTTCGCAAGCATCCTAGCAGCCTTCTCCAAAGCCACATGCTGATTCACCCCAAGAGTG	365.333	543	8.94929	10.1105	407	240	449	586.5	586.5	456	8.96453	8.89594	8.98739	10.2644	10.3183	9.74876	hsa-miR-335-3p	hsa-miR-23a-5p	hsa-miR-608	hsa-miR-452-3p	hsa-miR-574-5p
ASCRP3006467	0.0397219	0.285802	2.23503	down	hsa_circRNA_014772	hsa_circ_0014772	exonic	chr1	-	156638555	156647189	NM_006617	NES	CTGAATAAAGTAATGCCTCCGCTTCAAGCTACTCCCACCCCGCCCCGCCCCGTCATTGTC	27590.3	34614	14.6124	15.7726	31113	21227	30431	43815	27156	32871	15.3363	14.5273	13.9734	16.1784	15.5392	15.6004	hsa-miR-5193	hsa-miR-637	hsa-miR-4268	hsa-miR-4685-5p	hsa-miR-6734-3p
ASCRP3004364	0.0190996	0.244805	2.23365	down	hsa_circRNA_008771	hsa_circ_0008771	exonic	chr19	+	1218415	1219412	NM_000455	STK11	CAGGCCCACGGGGAAATTCAACTACTGAGGAGGTTACGGCACAAAAATGTCATCCAGCTG	83.1667	165	6.87524	8.03464	106	67.5	76	128	173	194	6.98862	6.80925	6.82785	7.8285	8.07633	8.19911	hsa-miR-3064-3p	hsa-miR-568	hsa-miR-8064	hsa-miR-6884-3p	hsa-miR-1292-5p
ASCRP3003787	0.0254077	0.262556	2.23313	down	hsa_circRNA_400689		exonic	chr11	+	238997	244761	NM_002817	PSMD13	CAATTGGAGCTCTAAAATTAAACATCGGGGACCTACAGGTTACAAAGGTTGTGGCATCAG	80	155.667	6.78153	7.9406	76	68	96	121	173	173	6.46802	6.69685	7.17971	7.72095	8.12495	7.97588	hsa-miR-5096	hsa-miR-335-3p	hsa-miR-6774-5p	hsa-miR-6072	hsa-miR-330-3p
ASCRP3009323	0.0175455	0.24239	2.23148	down	hsa_circRNA_100166	hsa_circ_0011571	exonic	chr1	-	35936463	35944813	NM_024874	KIAA0319L	GGAAACATTCCCAGATCCTCAAACTATCGAAGGTCCACAAGGCGATTACAATTTCCAGTC	63	121.333	6.36112	7.51913	79	52	58	102	131	131	6.52868	6.21776	6.33692	7.42577	7.65261	7.479	hsa-miR-637	hsa-miR-1298-3p	hsa-miR-22-3p	hsa-miR-518c-5p	hsa-miR-613
ASCRP3011659	0.018559	0.244547	2.22807	down	hsa_circRNA_000482	hsa_circ_0001829	exonic	chr8	-	142264087	142264728	NM_001286646	SLC45A4	TCTGGTCACACCAATACTGTTGCAGATTGATCATCCAGTCACTCGATGGGGATTACCAGC	61.8333	111.333	6.16347	7.31926	74	55.5	56	91	123	120	6.27345	6.16148	6.05547	7.11973	7.54023	7.29781	hsa-miR-335-3p	hsa-miR-194-5p	hsa-miR-15a-5p	hsa-miR-557	hsa-miR-548c-3p
ASCRP3000483	0.00576402	0.231992	2.2159	down	hsa_circRNA_066556	hsa_circ_0066556	exonic	chr3	+	77147164	77147491	NM_002942	ROBO2	AACTATCTTGGTGAAGCAGTGAGTCGAAATGCGTCTCTGGAAGTGGCATGATCGCGTCTT	45.1667	73.8333	5.50352	6.65141	57	42.5	36	91.5	65	65	5.97433	5.41347	5.12274	7.23661	6.38941	6.3282	hsa-miR-542-5p	hsa-miR-7162-5p	hsa-miR-612	hsa-miR-938	hsa-miR-1470
ASCRP3009986	0.0270472	0.263871	2.20904	down	hsa_circRNA_102402	hsa_circ_0048232	exonic	chr19	+	1417498	1422395	NM_018959	DAZAP1	GTCACGGAGGTAGTCATGATCTATGACGCCGAGAAGCAGAGGCCCCGAGGAAGCTCTTCG	123	226.333	7.46586	8.60928	166	94	109	177	229	273	7.61797	7.42714	7.35246	8.39984	8.63951	8.7885	hsa-miR-433-3p	hsa-miR-324-5p	hsa-miR-215-3p	hsa-miR-670-5p	hsa-miR-562
ASCRP3004492	0.00209732	0.196765	2.20402	down	hsa_circRNA_104016	hsa_circ_0075048	exonic	chr5	+	172336669	172341841	NM_001031711	ERGIC1	CAGTTCAGCATCAACAAGTGTGAACGAGCTCTATGTCGATGACCCAGACAAGGACAGCGG	96.8333	186.833	7.12966	8.2698	96.5	92	102	137	194	229.5	6.7897	7.33967	7.25961	7.96042	8.3779	8.47108	hsa-miR-596	hsa-miR-324-3p	hsa-miR-636	hsa-miR-494-5p	hsa-miR-1271-3p
ASCRP3012708	0.0348886	0.275857	2.20103	down	hsa_circRNA_019841	hsa_circ_0019841	exonic	chr10	+	105176247	105198565	NM_014976	PDCD11	TGTTCTTTCGGTTTTGCTTTGTGACCCTGAAGCCAAGAAGCTGATGATGACCCTGAAAAA	62	111.333	6.22505	7.36323	80	50	56	90	115.5	128.5	6.51169	5.97746	6.186	7.22826	7.42501	7.43641	hsa-miR-5706	hsa-miR-432-3p	hsa-miR-4691-5p	hsa-miR-6825-5p	hsa-miR-5096
ASCRP3003934	0.00759644	0.239344	2.19719	down	hsa_circRNA_104692	hsa_circ_0085616	exonic	chr8	-	131370262	131374017	NM_001247996	ASAP1	CACCGTCACGCTGCTGGAGGAGATATCCAGGAATGATTTTCAGAGTATTTGAGAAAATGA	48.8333	85.5	5.68936	6.82502	50.5	49	47	69.5	86	101	5.64754	5.67359	5.74694	6.59159	6.8582	7.02525	hsa-miR-485-5p	hsa-miR-323a-5p	hsa-miR-510-3p	hsa-miR-532-5p	hsa-miR-1301-3p
ASCRP3009218	0.0127188	0.240565	2.19415	down	hsa_circRNA_100244	hsa_circ_0000075	exonic	chr1	+	59787207	59812070	NM_018291	FGGY	GCTGAAAGAGGTGGAGGAACTGCAATGTCTGGTGGAGAACAGAAACCAGAGAGGTACTAT	49.6667	91.6667	5.87996	7.01362	49	47	53	74	99	102	5.74347	5.75485	6.14155	6.80012	7.14043	7.10032	hsa-miR-218-5p	hsa-miR-150-5p	hsa-miR-298	hsa-miR-636	hsa-miR-9-5p
ASCRP3002561	0.0145945	0.242018	2.18614	down	hsa_circRNA_086474	hsa_circ_0086474	exonic	chr9	-	19376253	19378916	NM_001010	RPS6	ATAAATAAGATCAGACTCTGGGTTATGTGGTCCGAATCAGTGGTGGGAACGACAAACAAG	57.8333	108.667	6.15318	7.28156	64	52.5	57	82	108	136	6.11946	6.07386	6.26622	6.97518	7.30344	7.56607	hsa-miR-6809-3p	hsa-miR-3937	hsa-miR-6832-5p	hsa-miR-103a-2-5p	hsa-miR-1248
ASCRP3007184	0.00787536	0.239344	2.18189	down	hsa_circRNA_102004	hsa_circ_0042459	exonic	chr17	-	20910208	20916248	NM_015276	USP22	CTTTCATGGCCTCCAGGTGATGACAATGGGAAGAAGGCCAACAACCCCAACCACTGCAAC	67.3333	131.167	6.54427	7.66985	79	63	60	108.5	134	151	6.52868	6.65796	6.44617	7.53773	7.70001	7.77181	hsa-miR-449c-5p	hsa-miR-520d-3p	hsa-miR-302a-3p	hsa-miR-373-3p	hsa-miR-203a-5p
ASCRP3001885	0.0108054	0.239344	2.17351	down	hsa_circRNA_101643	hsa_circ_0036750	exonic	chr15	-	90446447	90454051	NM_182616	ARPIN	AGAGGACGAGGAGTGGGGGAAATGGTGTCCTGCTGGAGGGAGAACTGATCGATGTATCTC	236.5	361.667	8.25494	9.37497	430	172.5	107	459	376	250	9.035	8.39242	7.33739	9.9272	9.57734	8.62037	hsa-miR-212-5p	hsa-miR-668-5p	hsa-miR-511-5p	hsa-miR-92a-1-5p	hsa-miR-345-5p
ASCRP3006435	0.0130804	0.240565	2.16351	down	hsa_circRNA_101860	hsa_circ_0003438	exonic	chr16	-	70294946	70296427	NM_001605	AARS	CTGAAAGTGGGGGATCAGGTCTGGCTGTTTATTGATGAGTATTTGAGAACACAGTGGCTA	84.5	165.333	6.9431	8.05647	82	94	77.5	126	186.5	183.5	6.56816	7.39922	6.86191	7.80459	8.25547	8.10936	hsa-miR-629-3p	hsa-miR-511-3p	hsa-miR-218-2-3p	hsa-miR-215-3p	hsa-miR-376c-5p
ASCRP3004665	0.0180124	0.242475	2.16072	down	hsa_circRNA_102064	hsa_circ_0043469	exonic	chr17	+	37880978	37882106	NM_004448	ERBB2	CATCTGCACCATTGATGTCTACATGATCATGGTCAAATGAAGCATACGTGATGGCTGGTG	47.3333	81.3333	5.66695	6.77846	51	43	48	68	81	95	5.78209	5.44674	5.77201	6.61018	6.79142	6.93378	hsa-miR-769-3p	hsa-miR-762	hsa-miR-92a-1-5p	hsa-miR-214-3p	hsa-miR-761
ASCRP3004829	0.0288901	0.265362	2.15887	down	hsa_circRNA_072025	hsa_circ_0072025	exonic	chr5	+	21495206	21497305	NR_027028	GUSBP1	CATTATTCAGAGCGTGTATGGAGTGGAAACGCTTGTAGGGTTTCACCAGGATGGTGATTG	205.5	337.667	8.21048	9.32076	245.5	168	203	242	378	393	8.20493	8.30155	8.12495	8.93015	9.5831	9.44901	hsa-miR-485-3p	hsa-miR-371a-5p	hsa-miR-7156-5p	hsa-miR-6779-5p	hsa-miR-1273h-5p
ASCRP3007844	0.0154418	0.242018	2.15259	down	hsa_circRNA_008551	hsa_circ_0008551	sense overlapping	chr15	-	20874796	20886547	NR_027992	NBEAP1	GACAGTAGTGGCATTACACCTAAAGGATTAGTGCTACTCTTTCGGCATTCCTGGTTGAAC	45.3333	75.3333	5.52379	6.62986	47	44	45	65	77	84	5.62678	5.3125	5.63208	6.50637	6.67161	6.7116	hsa-miR-3145-3p	hsa-miR-3662	hsa-miR-3171	hsa-miR-3924	hsa-miR-4775
ASCRP3000550	0.0328244	0.271814	2.14742	down	hsa_circRNA_103514	hsa_circ_0006156	exonic	chr3	+	171965322	171969331	NM_022763	FNDC3B	AAGAAGCAGCCCAAAGTCGAATGATTCAGACTTGCAAGGTGATTGAAGATAGTACTGGAG	145.667	262	7.74163	8.84423	184	123	130	194	269	323	7.7738	7.85235	7.59875	8.52976	8.93916	9.06378	hsa-miR-147b	hsa-miR-510-5p	hsa-miR-15b-3p	hsa-miR-1323	hsa-miR-552-3p
ASCRP3002452	0.0439742	0.292997	2.14063	down	hsa_circRNA_100886	hsa_circ_0003908	exonic	chr11	-	73418464	73431944	NM_002869	RAB6A	AGTGCAAAAGCTGGATACAATGTAAAGCAGGCAACAATTGGCATTGACTTTTTATCAAAA	53.5	88.6667	5.85499	6.95303	64	47	49.5	72	98	96	6.08832	5.59535	5.88129	6.77563	7.10774	6.9757	hsa-miR-130b-5p	hsa-miR-378a-5p	hsa-miR-208a-5p	hsa-miR-181a-5p	hsa-miR-19a-5p
ASCRP3002744	0.0171377	0.242018	2.13855	down	hsa_circRNA_038343	hsa_circ_0038343	exonic	chr16	+	19627435	19644494	NM_020314	C16orf62	ATCAAGCACATGACTCCAGATCGTGCATTTGAAGATTCCTACCCCCAGGTGGGAATGGAA	55.6667	94.6667	6.02456	7.1212	66	48	53	84	96	104	6.22187	5.75485	6.09697	7.0947	7.12429	7.1446	hsa-miR-6888-5p	hsa-miR-489-3p	hsa-miR-4716-3p	hsa-miR-7112-3p	hsa-miR-4739
ASCRP3008940	0.0123064	0.240565	2.12777	down	hsa_circRNA_100014	hsa_circ_0005907	exonic	chr1	-	1735857	1770677	NM_002074	GNB1	GCAGGACACACAGACAAATTTACATGTATTGGAGACCAGACCAGAAGCCCTTCTGAATTA	143	253.667	7.71197	8.80131	175	102	152	196	253	312	7.71185	7.60419	7.81986	8.55813	8.83297	9.01284	hsa-miR-660-3p	hsa-miR-152-3p	hsa-miR-764	hsa-miR-148b-3p	hsa-miR-30c-1-3p
ASCRP3008700	0.0239422	0.260835	2.12325	down	hsa_circRNA_100015	hsa_circ_0009357	exonic	chr1	-	1737913	1749314	NM_002074	GNB1	GATGGTAAACTTATCATCTGGGACAGCTACACCACCAACAAGGACGCCAGGAAAGCATGT	168	286.667	7.93362	9.0199	201	122	181	209	306	345	7.90861	7.87475	8.0175	8.66365	9.20157	9.19446	hsa-miR-152-3p	hsa-miR-764	hsa-miR-148b-3p	hsa-miR-30c-1-3p	hsa-miR-644a
ASCRP3007614	0.0492204	0.303575	2.11561	down	hsa_circRNA_400780		exonic	chr11	+	68125117	68157520	NM_002335	LRP5	GAAGCTCTACTGGGGAGACGCCAAGACAGACAAGATCGAGGTACATGTACTGGACAGACT	141.5	252.833	7.67844	8.75952	177.5	106.5	140.5	166.5	264	328	7.7162	7.65362	7.6655	8.30992	8.88853	9.08009	hsa-miR-936	hsa-miR-4712-5p	hsa-miR-4640-5p	hsa-miR-1976	hsa-miR-4726-5p
ASCRP3003274	0.0271361	0.263975	2.11202	down	hsa_circRNA_104936	hsa_circ_0089033	exonic	chr9	+	131891263	131893918	NM_021131	PPP2R4	ATTGACTACGGCACAGGCCATTGAGAAACTAGTCGCTCTTCTCAACACGCTGGACAGGTG	118.833	207.833	7.36136	8.43998	94.5	91	171	153	210.5	260	6.7897	7.35365	7.94071	8.14992	8.48957	8.68044	hsa-miR-670-3p	hsa-miR-30b-5p	hsa-miR-892b	hsa-miR-22-3p	hsa-miR-646
ASCRP3011748	0.0225484	0.25874	2.10819	down	hsa_circRNA_101861	hsa_circ_0000714	exonic	chr16	-	70294946	70302282	NM_001605	AARS	TGAAAGTGGGGGATCAGGTCTGGCTGTTTATTGATGAGATATGTGTTGAGACGGATTCTC	95.6667	175.167	7.10515	8.18115	112	100.5	74.5	140.5	198	187	7.01967	7.5549	6.74087	8.00597	8.40187	8.13561	hsa-miR-877-3p	hsa-miR-412-3p	hsa-miR-376b-3p	hsa-miR-376a-3p	hsa-miR-654-3p
ASCRP3000368	0.0355222	0.279508	2.09968	down	hsa_circRNA_002971	hsa_circ_0002971	exonic	chr6	+	158288578	158296208	NM_016224	SNX9	AACAATCACCAGGCTCGGGTTATGTATGATTTTGCTGCTGAACCTGGAAATAATGAACTG	47.5	83.6667	5.7946	6.86477	50.5	49	43	97	79	75	5.83573	5.97746	5.57061	7.30138	6.74234	6.55058	hsa-miR-6849-3p	hsa-miR-4778-3p	hsa-miR-3620-5p	hsa-miR-513a-3p	hsa-miR-513c-3p
ASCRP3001751	0.0308899	0.267667	2.0884	down	hsa_circRNA_101859	hsa_circ_0040188	exonic	chr16	-	70292882	70296427	NM_001605	AARS	AGAAGGCTGAAGAGATTGCTAATGAGATGATTGAGGCAGCCAAGTATTTGAGAACACAGT	66	123.833	6.4653	7.52769	56	80	62	92.5	140	139	5.97433	7.08464	6.33692	7.21982	7.76479	7.59847	hsa-miR-376c-5p	hsa-miR-376b-5p	hsa-miR-29b-2-5p	hsa-miR-433-3p	hsa-miR-629-3p
ASCRP3009573	0.024072	0.260835	2.07973	down	hsa_circRNA_100475	hsa_circ_0000192	exonic	chr1	+	230313963	230339036	NM_004481	GALNT2	GGCATGACCAGAGGACTGGAATGAAATTGACCCCATTAAAAAGAAAGACCTTCATCACAG	44.6667	72	5.57259	6.62899	49	42	43	67	77	72	5.70715	5.37856	5.63208	6.61018	6.76845	6.50833	hsa-miR-136-5p	hsa-miR-2113	hsa-miR-181c-3p	hsa-miR-218-5p	hsa-miR-21-5p
ASCRP3008205	0.0322249	0.270988	2.07491	down	hsa_circRNA_103747	hsa_circ_0001449	exonic	chr4	+	148860975	148876525	NM_024605	ARHGAP10	GAGATTTCATTGTTCCAGCCAGTATAAATGACCAAGGATTGTACAGAGTTGTGGGGGTGA	120.167	213	7.45705	8.5101	157	106	97.5	171	217	251	7.53632	7.6445	7.19033	8.35592	8.54643	8.62795	hsa-miR-518c-5p	hsa-miR-326	hsa-miR-145-3p	hsa-miR-7-5p	hsa-miR-330-5p
ASCRP3010729	0.0152441	0.242018	2.07342	down	hsa_circRNA_401327		exonic	chr14	+	105905008	105920647	NM_004689	MTA1	TACCAGGCAGACATCACCGACTTGTTAAAAGAAGACTACGTCTACTTTGAGAACTCCTCC	67.5	119	6.42141	7.47342	81	58.5	63	97	115	145	6.52868	6.32833	6.4072	7.35652	7.37368	7.69006	hsa-miR-4763-3p	hsa-miR-761	hsa-miR-7112-5p	hsa-miR-6721-5p	hsa-miR-346
ASCRP3006431	0.0383013	0.284337	2.06976	down	hsa_circRNA_100979	hsa_circ_0006239	exonic	chr11	+	123464789	123465546	NM_020716	GRAMD1B	CTGAAAATTGGATCTGCTTCTACAGCAACATCTTCCGCTGGGAAACTCTGGTGTTAAGCC	51.6667	90.8333	5.88999	6.93945	52.5	54	48.5	65	126	81.5	5.76359	6.13436	5.77201	6.50637	7.5895	6.72249	hsa-miR-345-3p	hsa-let-7i-5p	hsa-miR-10b-3p	hsa-let-7g-5p	hsa-let-7b-5p
ASCRP3004402	0.00476398	0.22596	2.06766	down	hsa_circRNA_063089	hsa_circ_0063089	exonic	chr22	-	36680448	36702653	NM_002473	MYH9	CAGGTGGATGACGAGCGGAGGAACGCCGAGCAGTACAAGGACCAGTGGACCGCATCATCG	90.1667	166.167	7.01485	8.06285	101.5	76	93	144	176	178.5	6.86514	7.04489	7.13453	8.01135	8.13638	8.04082	hsa-miR-4268	hsa-miR-5193	hsa-miR-766-3p	hsa-miR-6772-3p	hsa-miR-4691-5p
ASCRP3006440	0.0406695	0.285802	2.0655	down	hsa_circRNA_100533	hsa_circ_0006608	exonic	chr10	+	3160973	3162236	NM_002627	PFKP	CTGAACACTATCACCGACCGTTCTCCCGGGGAAGTACTTGGAAGAGATCGCCACACAGAT	2215.67	1468.5	10.8697	11.9162	1424	1298	3925	1237	1466	1702.5	10.9327	10.7535	10.9228	11.5548	12.0968	12.0968	hsa-miR-324-3p	hsa-miR-346	hsa-miR-210-3p	hsa-miR-591	hsa-miR-665
ASCRP3007794	0.0215495	0.253833	2.06471	down	hsa_circRNA_103553	hsa_circ_0001377	exonic	chr3	-	195605123	195615477	NM_005781	TNK2	GACAAGCTGCACATCCAGATGAATGATGTCATCACCGTCATCGAGGGAAGAGGCTGGGAG	68.3333	123.5	6.47582	7.52176	74	68	63	99	129.5	142	6.40006	6.76118	6.26622	7.37656	7.57828	7.61044	hsa-miR-508-5p	hsa-miR-665	hsa-miR-125a-3p	hsa-miR-24-3p	hsa-miR-1301-3p
ASCRP3001791	0.048933	0.303246	2.05936	down	hsa_circRNA_001531	hsa_circ_0001531	exonic	chr5	+	132426884	132428481	NM_002154	HSPA4	AGACACCAGCAGAAAATAAGGCAGAGTCTGAAGAAATGGAGCTCAGTTTTCAGTTCAGAA	40.6667	67.6667	5.3703	6.4125	46	38	38	58	71	74	5.6686	5.1994	5.24291	6.23198	6.47636	6.52916	hsa-miR-4326	hsa-miR-6071	hsa-miR-6515-3p	hsa-miR-6809-3p	hsa-miR-3654
ASCRP3007308	0.00526376	0.231984	2.0573	down	hsa_circRNA_042474	hsa_circ_0042474	exonic	chr17	-	20922396	20931987	NM_015276	USP22	GAAAAGGAGAAAGATCACCTCGAACTGCACCATAGGCCAAGTCCTGTATCTGCCATGTCT	66.8333	120.833	6.45998	7.50073	75.5	64	61	99	123.5	140	6.3881	6.58462	6.4072	7.36936	7.53435	7.59847	hsa-miR-936	hsa-miR-6844	hsa-miR-6866-5p	hsa-miR-221-5p	hsa-miR-8073
ASCRP3010266	0.0190234	0.244805	2.05445	down	hsa_circRNA_103181	hsa_circ_0062603	exonic	chr22	+	24698162	24765288	NM_015330	SPECC1L	GTGGTGTCAGAAGAAAACAGAAGGCTATCAGATTTGCTTGTAAATGCATCACGAAGAGGC	54.6667	93	6.00124	7.03999	58	56	50	73	101	105	5.9884	6.16148	5.85385	6.77563	7.19975	7.1446	hsa-miR-627-3p	hsa-miR-335-3p	hsa-miR-193b-5p	hsa-miR-635	hsa-miR-185-3p
ASCRP3004020	0.00228589	0.206513	2.05161	down	hsa_circRNA_104925	hsa_circ_0088681	exonic	chr9	-	130285957	130294057	NM_022833	FAM129B	CACTGCAACAATGAAAAAACCGGGAAGATCCTGACGGAGTTCCTCCAGTTCTATGAAGAC	66.6667	123	6.49424	7.53099	65	61	74	98	126	145	6.27345	6.4684	6.74087	7.31342	7.5895	7.69006	hsa-miR-596	hsa-miR-660-3p	hsa-miR-646	hsa-miR-556-5p	hsa-miR-143-5p
ASCRP3000944	0.00428031	0.22596	2.04354	down	hsa_circRNA_403150		exonic	chr4	-	77977114	77987558	NM_006835	CCNI	AATTGGGATCTTCACACAGCCACACCATTGGATTTTCTTCATATTGTAGCTACAGCAAGC	93.6667	171	7.08937	8.12045	95	87	99	136	185	192	6.78164	7.27584	7.21064	7.94729	8.25212	8.16192	hsa-miR-543	hsa-miR-6833-3p	hsa-miR-3916	hsa-miR-590-5p	hsa-miR-4768-5p
ASCRP3000525	0.0140569	0.240565	2.04299	down	hsa_circRNA_001985	hsa_circ_0001985	exonic	chr3	-	33450727	33467233	NM_014517	UBP1	AAGAAAAGTATCAGCCGTCCTATGATACCACAATCCTCACAGAGTGATGTCTTGGCATTG	63.1667	110.167	6.31809	7.34878	74.5	54	61	90.5	112	128	6.43463	6.21776	6.30189	7.21982	7.34752	7.479	hsa-miR-335-3p	hsa-miR-138-5p	hsa-miR-6805-3p	hsa-miR-8075	hsa-miR-5096
ASCRP3008430	0.046757	0.299511	2.04059	down	hsa_circRNA_104288	hsa_circ_0079163	exonic	chr7	+	2402279	2402762	NM_003751	EIF3B	GAGTGGGATATTCCAGAGAAACAGCCTTTCAAAGACCTGGTATATTTTCCTGGAGTACGC	140.667	236.333	7.64308	8.67206	189	100	133	175	259	275	7.79024	7.52042	7.61858	8.36953	8.86348	8.78318	hsa-miR-613	hsa-miR-100-3p	hsa-miR-181b-2-3p	hsa-miR-380-5p	hsa-miR-22-5p
ASCRP3010136	0.01603	0.242018	2.04001	down	hsa_circRNA_101018	hsa_circ_0025513	exonic	chr12	+	14609494	14610229	NM_018179	ATF7IP	GTGAATACAGCATCCACCCAACCCACCAGTATCACCAGGAAAAACTGTAAATGATGTCAA	232	365.167	8.21799	9.24657	429	144	123	588	260.5	247	9.03031	8.10324	7.52042	10.2567	8.88197	8.60105	hsa-miR-338-3p	hsa-miR-1271-3p	hsa-miR-489-3p	hsa-miR-582-5p	hsa-miR-508-5p
ASCRP3003295	0.00367624	0.222284	2.03911	down	hsa_circRNA_001123	hsa_circ_0001014	sense overlapping	chr2	+	61340904	61345251	NM_032506	KIAA1841	ATTGGGGGATCTGGACCGAGTCAAGTCAAAGGAAGCAAAAGAAGACCTGATATTGAATAG	49.3333	83.6667	5.87015	6.89809	51	49	48	75	84	92	5.74347	5.90439	5.96259	6.89207	6.90028	6.90192	hsa-miR-30d-3p	hsa-miR-30e-3p	hsa-miR-548a-3p	hsa-miR-612	hsa-miR-135a-5p
ASCRP3003098	0.0358675	0.279988	2.03593	down	hsa_circRNA_100841	hsa_circ_0022589	exonic	chr11	+	62651928	62651997	NM_002394	SLC3A2	ATGGGTTCCAGGTTCGGGACATAGAGAATCTGAAGGATGCTCTGGAGTTTTGGCTGCAAG	53.3333	90.6667	6.00225	7.02794	54	60	46	75	95	102	5.91571	6.40058	5.69047	6.89207	7.10774	7.08399	hsa-miR-490-3p	hsa-miR-619-3p	hsa-miR-615-3p
ASCRP3012144	0.00120403	0.171206	2.01879	down	hsa_circRNA_040466	hsa_circ_0040466	exonic	chr16	-	74493579	74503971	NM_012201	GLG1	TGCCTCAAGGTCAACCTGCTCAAGATCAAAACAGAATTGTGTAAAAAGGTGCAGATGAAG	76.6667	142.333	6.76328	7.77677	80	69	81	107	147.5	172.5	6.56816	6.82232	6.89936	7.51413	7.85235	7.96385	hsa-miR-103a-2-5p	hsa-miR-6511b-5p	hsa-miR-4691-5p	hsa-miR-6792-3p	hsa-miR-212-5p
ASCRP3013101	0.0133664	0.240565	2.01868	down	hsa_circRNA_018499	hsa_circ_0018499	exonic	chr10	+	70096955	70101437	NM_012207	HNRNPH3	TTCTGGAATGGGAGGCTACGGAAGAGATGGAATGGCATTTAAATCAAACGGTATTGAGAT	56.3333	94.1667	6.10782	7.12124	64	49	56	100	89	93.5	6.20829	5.90439	6.2108	7.39189	6.97518	6.99664	hsa-miR-2116-3p	hsa-miR-6736-3p	hsa-miR-5007-3p	hsa-miR-6881-3p	hsa-miR-3144-3p
ASCRP3003410	0.015852	0.242018	2.01239	down	hsa_circRNA_007352	hsa_circ_0007352	exonic	chrX	+	1712336	1714425	NM_005088	AKAP17A	CAAAAGCGCAGAGAGAAGGAAGCGGAGGAGAGGCAGCGAGCGGAGGAAAGGCCCAAGGTC	51.6667	80.8333	5.84413	6.85304	60	48	47	79	86	77.5	6.03201	5.67359	5.82679	6.97518	6.93064	6.6533	hsa-miR-2682-3p	hsa-miR-6836-5p	hsa-miR-6132	hsa-miR-6882-3p	hsa-miR-6739-3p
ASCRP3003010	0.0133726	0.240565	2.01126	down	hsa_circRNA_100016	hsa_circ_0009360	exonic	chr1	-	1747194	1749314	NM_002074	GNB1	ATGCACTGGGGCACAGACTCCAGGACGCCAGGAAAGCATGTGCAGATGCAACTCTCTCTC	105.667	181.333	7.22996	8.23806	122	79	116	142	193	209	7.16285	7.08464	7.44239	8.06008	8.32812	8.32597	hsa-miR-152-3p	hsa-miR-764	hsa-miR-148b-3p	hsa-miR-30c-1-3p	hsa-miR-148a-3p
ASCRP3002897	0.0253028	0.262556	2.00592	down	hsa_circRNA_104722	hsa_circ_0085923	exonic	chr8	-	145011146	145011239	NM_000445	PLEC	ATCTGGACAATCATTCTGCACTTCCAGGTGAAGCTGGTGAACATCAGGAATGATGACATC	72.3333	131	6.62222	7.62648	80	58	79	103	137.5	152.5	6.5874	6.3799	6.89936	7.40925	7.70906	7.76115	hsa-miR-580-5p	hsa-miR-198	hsa-miR-656-5p	hsa-miR-219a-5p	hsa-miR-758-5p
ASCRP3005432	0.00371601	0.222284	2.00586	down	hsa_circRNA_100367	hsa_circ_0014879	exonic	chr1	-	160206924	160231148	NM_015726	DCAF8	CCTGAGACAAGACCGCCCAGCGTCTCCTTCAGTGAATCTACAGACCTATTTTCTCAGGAG	1601.5	1136.33	10.4674	11.4716	1000.5	1132	2672	998	1071.5	1339.5	10.3007	10.596	10.5054	11.2828	11.5067	11.6253	hsa-miR-877-3p	hsa-miR-412-3p	hsa-miR-452-3p	hsa-miR-647	hsa-miR-2113
ASCRP3006082	0.0312936	0.269286	2.0033	down	hsa_circRNA_000336	hsa_circ_0000336	exonic	chr11	-	68552282	68560870	NM_001876	CPT1A	CTCACCGCAGGAGACAGATTCGTCTTTTGGGATCCACGATTCCACTCTGCTCCGCTCAGT	68.6667	119.167	6.47219	7.47457	91	54	61	98	111.5	148	6.74686	6.19005	6.47967	7.39189	7.31479	7.71703	hsa-miR-5699-3p	hsa-miR-1343-3p	hsa-miR-6818-3p	hsa-miR-1193	hsa-miR-1226-5p
ASCRP3006167	0.0392644	0.285802	2.00083	down	hsa_circRNA_101153	hsa_circ_0028299	exonic	chr12	+	112171726	112171872	NM_025247	ACAD10	CTCATTACCTGCCATCCAGTTTTCCCGTGCTGAGAGGCTCGACAACCTGGTGTTTCATCC	781.667	781	9.77679	10.7774	693	490	1162	645	849	849	9.78792	9.78425	9.75821	10.4063	11.1012	10.8247	hsa-miR-134-3p	hsa-miR-561-5p	hsa-miR-211-3p	hsa-miR-412-5p	hsa-let-7e-5p
ASCRP3011166	0.0430783	0.292291	2.00056	down	hsa_circRNA_100245	hsa_circ_0005354	exonic	chr1	+	59787207	59844509	NM_018291	FGGY	TCACAGCACGGTGGAGGAACTGCAATGTCTGGTGGAGAACAGAAACCAGAGAGGTACTAT	52.1667	90.3333	6.00856	7.00896	49	57.5	50	76	93	102	5.6686	6.44717	5.9099	6.92213	7.02076	7.08399	hsa-miR-449b-3p	hsa-miR-218-5p	hsa-miR-545-3p	hsa-miR-150-5p	hsa-miR-298
ASCRP3003858	0.0209757	0.251425	1.99664	down	hsa_circRNA_400064	hsa_circ_0092315	intronic	chr21	+	45545508	45545708	ENST00000291576	PWP2	CACAGCTTCCACACCCACGCCCCATCGGGGCAGAAGCCCACTGTCCCCTAAATGTTTCTG	2112	1574	10.9655	11.963	2024	1373	2939	1905.5	1330.5	1486	11.4825	10.8179	10.596	12.2255	11.8162	11.8474	hsa-miR-658	hsa-miR-494-3p	hsa-miR-675-5p	hsa-miR-604	hsa-miR-361-3p
ASCRP3001949	0.019475	0.245116	1.99428	down	hsa_circRNA_103435	hsa_circ_0001329	exonic	chr3	+	119219541	119222868	NM_016589	TIMMDC1	AGATGCCTTAAGCCATTTTGTAATTGCAGGAGTGAACAGCAGAGAATTTCAAAGGACCTT	56	96.6667	6.12476	7.12063	60	52	56	83	105	102	6.03201	6.04039	6.30189	7.00274	7.29214	7.067	hsa-miR-363-3p	hsa-miR-32-5p	hsa-miR-501-3p	hsa-miR-600	hsa-miR-502-3p
ASCRP3002483	0.00121074	0.171206	1.99025	down	hsa_circRNA_062610	hsa_circ_0062610	exonic	chr22	+	24761443	24765288	NM_015330	SPECC1L	AGTGGTGTCAGAAGAAAACAGAAGGCTATCAGTGTCTCGACGAAGTAGTGAAGAAGTGAA	54.6667	93.1667	6.04117	7.03413	58	54	52	77	100.5	102	5.97433	6.16148	5.98771	6.90789	7.15344	7.04105	hsa-miR-4659b-3p	hsa-miR-4659a-3p	hsa-miR-6754-5p	hsa-miR-6809-3p	hsa-miR-6856-5p
ASCRP3005112	0.00731166	0.239344	1.98662	down	hsa_circRNA_006473	hsa_circ_0006473	exonic	chr4	+	148867767	148887990	NM_024605	ARHGAP10	CCATGAAAAGATGTAAAAACATGCAATGAGGTGGACCTGGAGAATTCTGCAGATTGGGAA	43	65.3333	5.39019	6.38051	41	45	43	62	66	68	5.34688	5.3125	5.5112	6.46852	6.33105	6.34196	hsa-miR-1299	hsa-miR-152-5p	hsa-miR-7843-5p	hsa-miR-8062	hsa-miR-2467-5p
ASCRP3008887	0.0295508	0.26626	1.9864	down	hsa_circRNA_008702	hsa_circ_0008702	exonic	chr1	-	1747194	1770677	NM_002074	GNB1	GCACAGACTCCAGACAAATTTACATGTATTGGAGACCAGACCAGAAGCCCTTCTGAATTA	126.333	212.333	7.5054	8.49556	155.5	88.5	135	159	219	259	7.55228	7.31376	7.65018	8.21991	8.5788	8.68797	hsa-miR-7161-3p	hsa-miR-660-3p	hsa-miR-152-3p	hsa-miR-764	hsa-miR-5011-3p
ASCRP3011994	0.0491705	0.303575	1.98351	down	hsa_circRNA_101713	hsa_circ_0037972	exonic	chr16	-	14693760	14698083	NM_002582	PARN	TGATGCTGTGGGATTTTCTAGAGTCATTCACGCCATTGCTAATTCGAAGGAGCGATATAT	53.8333	89.8333	5.94807	6.93613	63.5	49	49	70	103	96.5	6.10228	5.83203	5.9099	6.67032	7.18197	6.9561	hsa-miR-605-5p	hsa-miR-188-3p	hsa-miR-660-3p	hsa-miR-514a-5p	hsa-miR-517-5p
ASCRP3003206	0.0307917	0.267305	1.97446	down	hsa_circRNA_400277		exonic	chr1	+	84662298	84663507	NM_002731	PRKACB	ATTATGTGGAACTCCAGAGTATTTGGCTCCAGAAATAATTCTCAGCAAGTGAGCCCCATG	54.8333	90.3333	6.02332	7.00478	68	48	48.5	79	95	97	6.29949	5.83203	5.93845	6.94791	7.08041	6.98604	hsa-miR-516b-5p	hsa-miR-518c-5p	hsa-miR-6874-3p	hsa-miR-329-5p	hsa-miR-4802-5p
ASCRP3002987	0.0249808	0.262556	1.97246	down	hsa_circRNA_049587	hsa_circ_0049587	exonic	chr19	-	12826218	12826553	NM_013433	TNPO2	ATGATCCCCAAGTTCCTGCAGTTCTTCAAGCACTGCAGTCCCAAGATCCGGCATTCTCAT	82.5	143.667	6.84849	7.82849	97.5	63	87	105	139	187	6.86514	6.61985	7.06047	7.53033	7.77816	8.17697	hsa-miR-509-3-5p	hsa-miR-4660	hsa-miR-1205	hsa-miR-6132	hsa-miR-4418
ASCRP3008803	0.0169333	0.242018	1.9681	down	hsa_circRNA_018440	hsa_circ_0018440	exonic	chr10	-	62021616	62039397	NM_020987	ANK3	GATTTCACCGCAAGGTCTGATGCCAATGCAAGTTACTTAAGAGCAGCTCGAGCTGGACAC	40.5	61.3333	5.22733	6.20413	41	41.5	39	57	59	68	5.38883	5.12337	5.1698	6.11673	6.16747	6.3282	hsa-miR-33a-5p	hsa-miR-33b-5p	hsa-miR-627-3p	hsa-miR-6510-5p	hsa-miR-136-5p
ASCRP3012928	0.00193022	0.190234	1.96573	down	hsa_circRNA_101639	hsa_circ_0036688	exonic	chr15	+	89698597	89698765	NM_007011	ABHD2	TTCACCTATGATGATATCACCATGGTCATCTGCCCTGGAATTGCCAATCACAGCGAGAAG	76.3333	139.667	6.77653	7.7516	88.5	68.5	72	113	151	155	6.70889	6.86898	6.75174	7.59819	7.88481	7.77181	hsa-miR-409-3p	hsa-miR-203a-5p	hsa-miR-182-5p	hsa-miR-106b-5p	hsa-miR-20a-5p
ASCRP3000010	0.0458701	0.296679	1.96264	down	hsa_circRNA_400114		exonic	chr1	-	8421822	8482867	NM_012102	RERE	AAAAACGCAGAAACGCTTCGTTAAGGGACTCAGGCAGTACGGGAAGAACTTCTTCAGAAT	50	76.6667	5.71851	6.6913	60	46	44	65	79	86	6.03201	5.51915	5.60437	6.57315	6.71254	6.78822	hsa-miR-4778-3p	hsa-miR-6736-3p	hsa-miR-6837-3p	hsa-miR-103a-2-5p	hsa-miR-6875-3p
ASCRP3005064	0.0443741	0.293601	1.95822	down	hsa_circRNA_003940	hsa_circ_0003940	exonic	chr1	+	27267947	27268309	NM_006600	NUDC	CCAGGGAAGCAGCTTATCACACAGACTTTCAGCCACCACAATCAGCTGGCACAGAAGACC	67.3333	112.333	6.44305	7.4126	75	53	74	102	116	119	6.44692	6.10471	6.77752	7.41787	7.43959	7.38032	hsa-miR-6743-3p	hsa-miR-2682-3p	hsa-miR-103a-2-5p	hsa-miR-877-3p	hsa-miR-7155-5p
ASCRP3008804	0.0243226	0.261274	1.95506	down	hsa_circRNA_104066	hsa_circ_0004032	exonic	chr6	-	16658006	16753578	NM_000332	ATXN1	GATTTCAGCCTGCACGGATGGTCTTGAAACACAAATGGTTTTTGGAGCATCGTGCATCAA	36.1667	60.6667	5.18893	6.15614	35	37.5	36	53	64	65	5.22688	5.12337	5.21655	5.89995	6.31476	6.25372	hsa-miR-130b-5p	hsa-miR-15a-5p	hsa-miR-127-5p	hsa-miR-16-5p	hsa-miR-34c-5p
ASCRP3009114	0.0265902	0.263871	1.94465	down	hsa_circRNA_100040	hsa_circ_0009594	exonic	chr1	-	8674619	8684439	NM_012102	RERE	GCCTGTAGGGACTGTGTGTATATCGAGAGTCGGAGGCCAAACACACCGTATTTCATCTGT	71	122	6.5789	7.53841	95	58	60	102.5	127	136.5	6.79894	6.51145	6.42631	7.44239	7.5895	7.58333	hsa-miR-571	hsa-miR-377-3p	hsa-miR-637	hsa-miR-661	hsa-miR-330-3p
ASCRP3001715	0.0135058	0.240565	1.94387	down	hsa_circRNA_059060	hsa_circ_0059060	exonic	chr2	+	242282406	242283312	NM_004404	SEPT2	AGAACCCAGAGCACAATGACTTTCTGAAGCTGAGAACCATGCTCATATTCTGGATGAAAT	60	104.667	6.30307	7.262	67.5	54	58.5	83	110	121	6.31421	6.2743	6.3207	7.04881	7.32859	7.40861	hsa-miR-4787-5p	hsa-miR-138-1-3p	hsa-miR-5003-5p	hsa-miR-301a-5p	hsa-miR-217
ASCRP3006199	0.000933608	0.171206	1.93932	down	hsa_circRNA_008554	hsa_circ_0008554	exonic	chr19	-	11289020	11289396	NM_015493	KANK2	CTCCAGTTCGTGGGGGTCAACGGCGGGCCTCCCAGAAGTTCCTGCCGAATCGTCTTCGTC	181.167	278.667	8.01269	8.96825	224	132	187.5	260	259	317	8.05197	7.95452	8.03159	9.02887	8.85229	9.02359	hsa-miR-541-3p	hsa-miR-654-5p	hsa-miR-4787-5p	hsa-miR-4417	hsa-miR-23a-5p
ASCRP3008005	0.0162308	0.242018	1.93569	down	hsa_circRNA_102293	hsa_circ_0000825	exonic	chr18	+	8718421	8720494	NM_015210	MTCL1	GACTGAAAGAGGATGAGTTAGATGAACTCCGTGCTGAGATGGAAGAGATGAGAGACAGTT	49.5	78	5.77588	6.72872	57	44	47.5	66	84	84	5.88203	5.67359	5.77201	6.61018	6.82506	6.75093	hsa-miR-340-3p	hsa-miR-30a-5p	hsa-miR-145-5p	hsa-miR-30b-5p	hsa-miR-30e-5p
ASCRP3010479	0.0347921	0.275541	1.92701	down	hsa_circRNA_101683	hsa_circ_0007275	exonic	chr16	-	2312278	2313288	NM_006711	RNPS1	GTTTGAGAATCCAGATGAAGCCGAGAAGGCGCTGAAGCACATGGATGGAGGTCTCGGTCC	111.833	192.333	7.3584	8.30477	138	93	104.5	135	216	226	7.36267	7.42714	7.2854	7.94729	8.53317	8.43384	hsa-miR-501-5p	hsa-miR-558	hsa-miR-762	hsa-miR-515-3p	hsa-miR-500a-5p
ASCRP3005669	0.0325197	0.271192	1.92499	down	hsa_circRNA_082672	hsa_circ_0082672	exonic	chr7	-	139285162	139416814	NM_022740	HIPK2	CGGAAGAGTAAGCAGCACCAGTCATCTGTGAGGTATGGCCTCACATGTGCAAGTTTTCTC	198.833	305	8.14232	9.08717	196	156.5	244	191.5	304.5	419	7.86923	8.21106	8.34668	8.50826	9.16257	9.59069	hsa-miR-4731-5p	hsa-miR-3692-5p	hsa-miR-1226-5p	hsa-miR-4446-3p	hsa-miR-637
ASCRP3012347	0.0177333	0.24239	1.92415	down	hsa_circRNA_102486	hsa_circ_0050119	exonic	chr19	-	18648410	18649243	uc002njk.1	FKBP8	TGGAGCACCAGCCAGACAACATCAAGGCTCTCTTCCGCAAGGGCAAGGAGCCCATACATC	82.3333	144.333	6.85211	7.79633	87	69	91	115	123	195	6.66416	6.82232	7.06985	7.65924	7.52482	8.20493	hsa-miR-381-5p	hsa-miR-604	hsa-miR-138-5p	hsa-miR-515-3p	hsa-miR-519e-3p
ASCRP3004828	0.0163733	0.242018	1.92245	down	hsa_circRNA_075896	hsa_circ_0075896	exonic	chr6	-	26851121	26853222	NR_003504	GUSBP2	CATTATTCAGAGCGCGTATGGAGTGGAAACGCTTATAGGGTTTCACCAGGATGGTGATTG	163.333	262.833	7.90655	8.84949	193.5	130	166.5	197.5	287	304	7.85805	7.93996	7.92164	8.55813	9.02742	8.96293	hsa-miR-6780a-5p	hsa-miR-371a-5p	hsa-miR-6779-5p	hsa-miR-1273h-5p	hsa-miR-6854-3p
ASCRP3010050	0.00888247	0.239344	1.9206	down	hsa_circRNA_102327	hsa_circ_0047253	exonic	chr18	+	21478701	21479419	NM_000227	LAMA3	GTCGCAGCTCTAATCAGTTGCTCAACTACCGTTCTGCCATTTCAAATCATGGATCAAAAA	45	70.3333	5.58694	6.5285	49	43	43	63	71	77	5.74347	5.44674	5.57061	6.50637	6.47636	6.60278	hsa-miR-211-5p	hsa-miR-607	hsa-miR-2113	hsa-miR-627-3p	hsa-miR-642a-5p
ASCRP3003709	0.0110359	0.239344	1.92055	down	hsa_circRNA_086159	hsa_circ_0086159	exonic	chr8	-	146015153	146017525	NM_000973	RPL8	CAATAAAGTTTGTGTTTATGCCAGACCCGTCGCCATGGGCCGTGTGATCCGTGGACAGAG	109.5	178.833	7.27338	8.2149	138.5	80	110	185	162	189.5	7.34608	7.10644	7.36761	8.47586	8.01093	8.1579	hsa-miR-1538	hsa-miR-4753-3p	hsa-miR-4701-5p	hsa-miR-3194-5p	hsa-miR-5008-5p
ASCRP3012337	0.0261051	0.263045	1.91809	down	hsa_circRNA_083530	hsa_circ_0083530	exonic	chr8	+	21832180	21834032	NM_015024	XPO7	TGGAGATCAGGCAGACACCACCCATCCTTTAACCAAGCACAGAAAAATAGCCTCTTCTTT	216	319.167	8.12336	9.06303	387.5	131	129.5	491	269	197.5	8.85382	7.9447	7.57154	10.0416	8.92083	8.2266	hsa-miR-431-3p	hsa-miR-4672	hsa-miR-3671	hsa-miR-4793-3p	hsa-miR-4728-3p
ASCRP3003095	0.00105193	0.171206	1.91443	down	hsa_circRNA_000760	hsa_circ_0000760	sense overlapping	chr17	+	36865777	36868169	NM_005937	MLLT6	ATGGGGGGAGGTGGACAACGTCAAGTACTGCGGCTACTGCAAATACCACTTCAGCAAGAT	202.667	304.833	8.20776	9.14468	225	169	214	249	320	345.5	8.08735	8.33887	8.19707	8.96453	9.29574	9.17377	hsa-miR-6882-3p	hsa-miR-4763-3p	hsa-miR-6829-3p	hsa-miR-6849-3p	hsa-miR-661
ASCRP3006287	0.0365762	0.280341	1.91355	down	hsa_circRNA_102409	hsa_circ_0006392	exonic	chr19	+	3425103	3435205	NM_005597	NFIC	CTCGCCCACGAGTAGCAGCCGCAACTGGACGGAGGACATGGAAGGAGATGCAGAGCAAAG	81.6667	132.333	6.75049	7.68674	113	60	72	115.5	127.5	154	7.06247	6.51145	6.67754	7.63061	7.62181	7.8078	hsa-miR-92a-1-5p	hsa-miR-145-5p	hsa-miR-612	hsa-miR-890	hsa-miR-22-5p
ASCRP3003113	0.0194947	0.245116	1.91134	down	hsa_circRNA_080790	hsa_circ_0080790	exonic	chr7	-	75956107	75988342	NM_012479	YWHAG	ATGTAGCTGTCGTACATTGAGCAAATAAACTTACAGATCTGACGCCAGTGAGGGGGTTGT	73	121.5	6.59885	7.53344	91	65	63	106	119	139.5	6.7314	6.65796	6.4072	7.50354	7.49259	7.60419	hsa-miR-3916	hsa-miR-6758-3p	hsa-miR-7158-5p	hsa-miR-6892-3p	hsa-miR-4668-5p
ASCRP3008707	0.0244487	0.261277	1.90991	down	hsa_circRNA_404736		antisense	chr10	+	30397715	30399760	uc001iuz.3	KIAA1462	GATGTATGCACCCACTCAGCCTACACACCCATGGAAGAGAAAATCCCTGTGAAATATAAG	214.667	302.333	8.07531	9.00881	392	160	92	435	267.5	204.5	8.87784	8.25026	7.09782	9.85102	8.90866	8.26674	hsa-miR-1207-3p	hsa-miR-5689	hsa-miR-6131	hsa-miR-7152-3p	hsa-miR-3912-5p
ASCRP3004285	0.0113389	0.239344	1.90664	down	hsa_circRNA_102471	hsa_circ_0000907	exonic	chr19	+	17212469	17213367	NM_004145	MYO9B	CAGCGGCGTCGAGAGGACCATCCTGGGTGCTGGCCCTGTGCTGGAGCTCCAGGACACGCG	359	446	8.8542	9.78523	341.5	229.5	506	363	385	590	8.67821	8.80574	9.07864	9.49107	9.65614	10.2085	hsa-miR-636	hsa-miR-637	hsa-miR-634	hsa-miR-597-3p	hsa-miR-15a-5p
ASCRP3005721	0.0189699	0.244805	1.90225	down	hsa_circRNA_100049	hsa_circ_0009732	exonic	chr1	+	10471474	10473308	NM_002631	PGD	CGTCACCCTCATTGGTGGGAGATGAGGGAGCAGGCCACTTCGTGAAGATGGTGCACAACG	65.6667	112.833	6.47716	7.40487	70	57	70	107.5	115	116	6.35519	6.42483	6.65145	7.47805	7.40277	7.33378	hsa-miR-661	hsa-miR-195-3p	hsa-miR-324-3p	hsa-miR-15a-3p	hsa-miR-205-3p
ASCRP3013328	0.0348248	0.275576	1.89795	down	hsa_circRNA_100868	hsa_circ_0023255	exonic	chr11	-	68529002	68529155	NM_001876	CPT1A	TTTACGTGGTGTCTAAATATCTCGCTGTGGAGTCCCCTTTCCTTAAGGAAGTGGAACAGA	179	275.667	8.0086	8.93304	189	139	209	183	322	322	7.81811	8.04576	8.16192	8.45858	9.29574	9.0448	hsa-miR-298
ASCRP3013234	0.0145147	0.242018	1.89722	down	hsa_circRNA_401089		exonic	chr12	-	122723133	122727055	NM_022916	VPS33A	TTGGATTATTACAAAAGAGAGATTCTCCAGGAAAGACACAATGCTAAGACCGTGGGGGAG	123.667	200.167	7.48329	8.40718	162	106	103	182	201	217.5	7.58333	7.62181	7.24474	8.43384	8.39812	8.38959	hsa-miR-3151-5p	hsa-miR-1225-3p	hsa-miR-4666a-3p	hsa-miR-584-5p	hsa-miR-3180-5p
ASCRP3008027	0.00961157	0.239344	1.89581	down	hsa_circRNA_101237	hsa_circ_0003489	exonic	chr13	+	26974589	26975761	NM_001260	CDK8	GACTTATCATGACCTCAGACTATCAGCTTCAGAAGCTGCTTACCATGGACCCAATAAAGC	45	68.1667	5.61148	6.5343	47	47	41	62	68.5	74	5.62678	5.75485	5.45281	6.50637	6.54595	6.55058	hsa-let-7c-5p	hsa-miR-98-5p	hsa-let-7a-5p	hsa-let-7b-5p	hsa-miR-615-5p
ASCRP3007026	0.00857704	0.239344	1.8932	down	hsa_circRNA_405620		exonic	chr17	+	66303083	66397591	NM_014960	ARSG	CTTCTACATTACCGGAAACCTTACAGAAACATGAAGCCCTCAACCATCTGCTACTCAGTT	61.3333	108.167	6.39316	7.31399	65	58	61	91.5	107	126	6.22187	6.51145	6.44617	7.25063	7.2627	7.42863	hsa-miR-4640-5p	hsa-miR-138-5p	hsa-miR-6812-5p	hsa-miR-449a	hsa-miR-449b-5p
ASCRP3010210	0.0165181	0.242018	1.88964	down	hsa_circRNA_100146	hsa_circ_0011385	exonic	chr1	+	32691771	32692131	NM_003757	EIF3I	GTGGAGAGCTCAACCAGTATAGTGCCAAGGAAAGCAGCTGGCCCTTCTCAAGACCAATTC	143.667	223	7.67266	8.59077	150	94	187	171	226	272	7.49259	7.47841	8.04698	8.34337	8.62875	8.80019	hsa-miR-744-3p	hsa-miR-616-3p	hsa-miR-361-3p	hsa-miR-615-5p	hsa-miR-135b-3p
ASCRP3009451	0.0205757	0.250472	1.88529	down	hsa_circRNA_101245	hsa_circ_0000471	exonic	chr13	-	33091993	33101669	NM_033111	N4BP2L2	GGAGACAGAGAATTCTGCTTGGTCAGAATCGTGATGGCATTGTGTTCAGCACTGATGACT	42.1667	64.6667	5.46321	6.378	47	40.5	39	58.5	68	67.5	5.70715	5.41347	5.26901	6.37622	6.36159	6.39617	hsa-miR-135a-5p	hsa-miR-218-1-3p	hsa-miR-135b-5p	hsa-miR-329-3p	hsa-miR-618
ASCRP3010459	0.0452548	0.295473	1.88516	down	hsa_circRNA_000571	hsa_circ_0000040	intronic	chr1	+	29241511	29241652	ENST00000343067	EPB41	GTTTCAGACGGGGAAGGGGTTGCGTCGCGGGAGTGTTGGAAAGTTAGGCTTGAGATGTAT	174	243.167	7.7391	8.65379	316.5	133	72.5	344.5	218	167	8.583	7.98284	6.65145	9.435	8.58414	7.94222	hsa-miR-29b-2-5p	hsa-miR-210-5p	hsa-miR-126-3p	hsa-miR-106b-3p	hsa-miR-501-3p
ASCRP3010519	0.0173032	0.242018	1.88299	down	hsa_circRNA_003552	hsa_circ_0003552	exonic	chr18	+	33775219	33783152	NM_017947	MOCOS	TAAAACATGGATTTGACACCCTAGAGCGCCTCACAGGAACTGTCTATCTTGACCATGCAG	48.1667	72.5	5.65674	6.56977	52	48	44.5	69	71	77.5	5.81674	5.67359	5.47989	6.57315	6.5036	6.63255	hsa-miR-3064-5p	hsa-miR-330-5p	hsa-miR-3921	hsa-miR-4303	hsa-miR-519d-5p
ASCRP3008142	0.0152101	0.242018	1.87942	down	hsa_circRNA_402094		exonic	chr19	+	37838091	37838774	NM_181786	HKR1	GAGAGAGGAGAGAAAATGTCCACTGGACCTCTGTCCAGGCGTTCGTGGCATTCAGGGATG	70.1667	120.833	6.6177	7.52799	79.5	72	59	116	128.5	118	6.55884	6.88706	6.4072	7.63061	7.57828	7.37507	hsa-miR-766-3p	hsa-miR-6860	hsa-miR-4653-5p	hsa-miR-612	hsa-miR-3183
ASCRP3004013	0.0126789	0.240565	1.87196	down	hsa_circRNA_100036	hsa_circ_0009582	exonic	chr1	-	8555122	8684439	NM_012102	RERE	CACTGAACACAACTGTGTGTATATCGAGAGTCGGAGGCCAAACACACCGTATTTCATCTG	66	109.333	6.41734	7.32189	84	59	55	98	113	117	6.59763	6.4684	6.186	7.344	7.3382	7.28347	hsa-miR-105-5p	hsa-miR-16-5p	hsa-miR-424-5p	hsa-miR-15a-5p	hsa-miR-377-3p
ASCRP3013288	0.0488653	0.303246	1.86862	down	hsa_circRNA_000422	hsa_circ_0001545	sense overlapping	chr5	+	149778518	149778894	NM_000356	TCOF1	TTGTGCATGCTTTAGGGGGTGGGGGCAGCAGTGGGTGGGGAAAAGCTGCAGGTCTGAGAG	130	212	7.55385	8.45582	190	108	92	273	183	180	7.8285	7.67597	7.15708	9.09259	8.22291	8.05197	hsa-miR-597-5p	hsa-miR-1224-3p	hsa-miR-17-3p	hsa-miR-485-3p	hsa-miR-874-5p
ASCRP3010743	0.0127336	0.240565	1.86662	down	hsa_circRNA_103437	hsa_circ_0008394	exonic	chr3	+	119222378	119222868	NM_016589	TIMMDC1	TACCGAAATAAAGATGCCTTAAGCCATTTTGTAATTGCAGGAGCAATCTGCACATCGTGC	61.1667	102.667	6.32284	7.22328	59.5	58	66	86.5	108	113.5	6.01747	6.3799	6.57116	7.08291	7.30344	7.28347	hsa-miR-766-3p	hsa-miR-506-5p	hsa-miR-181d-5p	hsa-miR-181b-5p	hsa-miR-181a-5p
ASCRP3002474	0.0190811	0.244805	1.86446	down	hsa_circRNA_092022	hsa_circ_0092022	exonic	chrX	-	153594675	153599729	NM_001456	FLNA	AGTGGCAACATCGCCAACAAGACCACCTACTTTGAGATCTTTACGGCAGCGCAACCTCTG	60.5	98.6667	6.28283	7.18159	58	56.5	67	85	100	111	5.97433	6.3799	6.49425	7.11973	7.19975	7.22527	hsa-miR-1538	hsa-miR-4747-3p	hsa-miR-6829-3p	hsa-miR-6840-3p	hsa-miR-4778-3p
ASCRP3003307	0.00670055	0.239344	1.85989	down	hsa_circRNA_007245	hsa_circ_0007245	exonic	chr11	+	32118689	32120074	NM_002901	RCN1	ATTGTGGTTTTGGAAGATTGTTGATCGAATCGACAATGATGGGGATGGCTTTGTCACTAC	43.8333	68.1667	5.54745	6.44266	43.5	45	43	60	72	72.5	5.49111	5.51915	5.63208	6.29699	6.56046	6.47053	hsa-miR-384	hsa-miR-5087	hsa-miR-1301-3p	hsa-miR-630	hsa-miR-449c-5p
ASCRP3004842	0.000779441	0.171206	1.85794	down	hsa_circRNA_003373	hsa_circ_0003373	exonic	chr4	-	77976302	77987558	NM_006835	CCNI	CATTCCTGATTGGCTTTCTCTTACAATTGAACTGCTTCAGAAAGCACAGGTAGCTACAGC	49	79.1667	5.8339	6.72761	50	50	47	69	83	85.5	5.74347	5.90439	5.85385	6.67032	6.81386	6.69864	hsa-miR-543	hsa-miR-1244	hsa-miR-136-5p	hsa-miR-6733-5p	hsa-miR-6833-3p
ASCRP3012741	0.0149373	0.242018	1.85652	down	hsa_circRNA_404926		exonic	chr11	-	107673726	107686691	NM_017515	SLC35F2	TGTTTGGCTATAAGGAATATTTTGAAAACAATTGCCCTGGGTCAGATGTTGTCCTTGTGT	45.6667	66.6667	5.56421	6.45681	50	43	44	61	70.5	68.5	5.74347	5.37856	5.57061	6.50637	6.49061	6.37346	hsa-miR-761	hsa-miR-6768-5p	hsa-miR-8060	hsa-miR-4288	hsa-miR-3692-3p
ASCRP3000202	0.0325002	0.271192	1.8564	down	hsa_circRNA_102469	hsa_circ_0008432	exonic	chr19	+	16192722	16197350	NM_003290	TPM4	AAAGAGGCCAAGCACATTGCGGAAGAGGCTGACCGCAAATACGAGGAGGCTGAAGGTGAT	46.3333	67	5.55438	6.44689	52	45	42	58	71	72	5.76359	5.44674	5.45281	6.33354	6.56046	6.44667	hsa-miR-205-5p	hsa-miR-103a-2-5p	hsa-miR-146b-3p	hsa-miR-218-5p	hsa-miR-132-5p
ASCRP3001650	0.0182636	0.242475	1.85428	down	hsa_circRNA_407033		exonic	chr8	+	381340	385707	NM_012173	FBXO25	ACTTCTCAAGTGCAATTCAAGATATCCGAAGGTTCAATTATGTGGTCAAATATCTTAAAT	49.3333	75.3333	5.77054	6.6614	63	43	42	99	61	66	6.22187	5.51915	5.57061	7.35652	6.29949	6.3282	hsa-miR-219b-3p	hsa-miR-367-3p	hsa-miR-599	hsa-miR-25-3p	hsa-miR-629-3p
ASCRP3008865	0.0040552	0.222284	1.85231	down	hsa_circRNA_104597	hsa_circ_0084021	exonic	chr8	+	38801306	38803739	NM_021623	PLEKHA2	GCAAGATCACCGTGAGCATAGCTACCCCAAAACAGAAACCAAAAACTCCATTTTGCTTTG	54.3333	90.3333	6.0861	6.97542	53.5	50	59.5	80	82	109	5.96013	5.97746	6.3207	6.94791	6.76845	7.2099	hsa-miR-659-3p	hsa-miR-548d-5p	hsa-miR-548c-5p	hsa-miR-651-3p	hsa-miR-548a-5p
ASCRP3011029	0.0104533	0.239344	1.84471	down	hsa_circRNA_051041	hsa_circ_0051041	exonic	chr19	-	40325097	40330967	uc002omm.1	FBL	TATTAAAAGACTCATCCGTCGTGTCTTCATTTGTCGAGGAAAGGAAGATGCACTGGTCAC	73.6667	121.333	6.61539	7.49879	89	62	70	98.5	129	136.5	6.66416	6.58462	6.5974	7.36936	7.5895	7.5375	hsa-miR-7845-5p	hsa-miR-133b	hsa-miR-133a-3p	hsa-miR-6840-3p	hsa-miR-4638-5p
ASCRP3004173	0.0205881	0.250472	1.84452	down	hsa_circRNA_104469	hsa_circ_0082140	exonic	chr7	+	127447537	127528065	NM_014390	SND1	CAGAGGCCAGGATAAGAACAAGAAACTGCGTCCCCTGTATGACATTCCTTACATGTTTGA	234	334.667	8.42943	9.31267	258	208	236	248	368	388	8.29654	8.67052	8.32121	8.9711	9.52754	9.43938	hsa-miR-891a-3p	hsa-miR-130a-5p	hsa-miR-371a-5p	hsa-miR-518c-5p	hsa-miR-487a-5p
ASCRP3010696	0.0110085	0.239344	1.84432	down	hsa_circRNA_104885	hsa_circ_0088128	exonic	chr9	+	116018393	116019465	NM_001859	SLC31A1	TACAGCTGGAGAATCTTCTGCTGACTCTCAACTTTTCCTGGAAAAAATGGATCATTCCCA	44.8333	71	5.60591	6.489	44	45.5	45	62.5	73	77.5	5.59219	5.4786	5.74694	6.35626	6.54595	6.56478	hsa-miR-199b-3p	hsa-miR-199a-3p	hsa-miR-122-5p	hsa-miR-570-3p	hsa-miR-574-5p
ASCRP3009924	0.00287491	0.215237	1.84324	down	hsa_circRNA_026457	hsa_circ_0026457	exonic	chr12	-	52911373	52912944	NM_000424	KRT5	GTATCAGACCAAGGTGCGGTTCCTGGAGCAGCAGAACAAGGTTCTGGACACCAAGTGGAC	47.8333	72	5.66414	6.54638	50	46.5	47	64.5	72.5	79	5.61093	5.63456	5.74694	6.48655	6.60202	6.55058	hsa-miR-7112-3p	hsa-miR-766-3p	hsa-miR-7162-3p	hsa-miR-377-5p	hsa-miR-4638-5p
ASCRP3003977	0.0131952	0.240565	1.8399	down	hsa_circRNA_074598	hsa_circ_0074598	exonic	chr5	-	150496687	150512748	NM_001155	ANXA6	CACGGGAAGATGCCCAGGACCTATACGAGGCAGGGGAACTGAAATGGGGAACAGATGAAG	62.8333	101.5	6.31916	7.19879	73	56	59.5	86	111	107.5	6.40006	6.2743	6.28311	7.0947	7.32112	7.18054	hsa-miR-4435	hsa-miR-4642	hsa-miR-3677-5p	hsa-miR-4691-5p	hsa-miR-4685-3p
ASCRP3013321	0.00956318	0.239344	1.83229	down	hsa_circRNA_101278	hsa_circ_0004217	exonic	chr13	-	77791974	77818086	NM_015057	MYCBP2	TTTAATGGATGGACAGGTCTTCACATTTGGAAGTTTTTCTGATCTGTGGTTGTGGTTCCG	58.6667	91.1667	6.14883	7.02248	67	54	55	77.5	92	104	6.24482	6.10471	6.09697	6.94791	7.0437	7.07584	hsa-miR-2113	hsa-miR-489-3p	hsa-miR-217	hsa-miR-22-5p	hsa-miR-219a-1-3p
ASCRP3011057	0.012773	0.240565	1.83184	down	hsa_circRNA_018722	hsa_circ_0018722	exonic	chr10	-	73585593	73594262	NM_002778	PSAP	TATTCTGAAATTGCTATCCAGATGATGATGCACATGCTCTAGCCGGCCCGGTCCTTGGAC	52.1667	83.3333	6.00111	6.8744	50	52.5	54	70	90	90	5.74347	6.07386	6.186	6.76404	6.98982	6.86935	hsa-miR-448	hsa-miR-4704-3p	hsa-miR-4685-5p	hsa-miR-3688-5p	hsa-miR-5706
ASCRP3003077	0.0117091	0.240432	1.83104	down	hsa_circRNA_101684	hsa_circ_0037511	exonic	chr16	-	2312278	2314761	NM_006711	RNPS1	ATGGATGGAGGCTGCTCTTTGGCGTAAATTGCAATCGATTAGGGATCGTTTCTCAGAATC	91.1667	149.5	7.02254	7.89521	116	74	83.5	125	158.5	165	7.09219	6.94764	7.0278	7.7914	7.97532	7.9189	hsa-miR-762	hsa-miR-501-5p	hsa-miR-372-3p	hsa-miR-558	hsa-miR-515-3p
ASCRP3010662	0.00700592	0.239344	1.83015	down	hsa_circRNA_058192	hsa_circ_0058192	exonic	chr2	+	217363992	217366188	NM_000998	RPL37A	TAATTTATGTAACAAGCCAAACGTACCAAGAAAGTCGGGATCGTCGGTAAATACGGGACC	46.6667	69	5.62607	6.49804	49	45	46	69	69	69	5.6686	5.51915	5.69047	6.54278	6.51707	6.43425	hsa-miR-4661-3p	hsa-miR-4269	hsa-miR-5580-5p	hsa-miR-3681-3p	hsa-miR-140-3p
ASCRP3013116	0.0123069	0.240565	1.82752	down	hsa_circRNA_400248		exonic	chr1	+	59811918	59844509	NM_018291	FGGY	TTCTTATCGTGGAAGGCAACAGGTGTCACAGCACGGGGATTCCCATCGAAACGTCATCAT	51.1667	82.1667	5.97709	6.84697	52.5	47	54	73.5	81	92	5.79868	5.90439	6.2282	6.81395	6.81386	6.9131	hsa-miR-4513	hsa-miR-6873-3p	hsa-miR-2117	hsa-miR-5705	hsa-miR-6802-3p
ASCRP3000503	0.0268547	0.263871	1.82749	down	hsa_circRNA_101406	hsa_circ_0000557	exonic	chr14	-	75576387	75577074	NM_033116	NEK9	AACTGTACACTTGGGTGAGAGATGGAGGAAAAAGTCACTCTGCTTAATGCACCTACAAAG	44.3333	65.6667	5.55237	6.42224	47.5	43	42.5	59	65	73	5.72571	5.4786	5.45281	6.31476	6.42279	6.52916	hsa-miR-520g-3p	hsa-miR-608	hsa-miR-128-3p	hsa-miR-503-3p	hsa-miR-520h
ASCRP3000158	0.0285373	0.265228	1.82426	down	hsa_circRNA_100885	hsa_circ_0004596	exonic	chr11	-	73418464	73429935	NM_002869	RAB6A	AAACTAGTGCAAAAGCTGGATACAATGTAAAGCAGATCAGGCTTCAGCTGTGGGATACTG	55.8333	86.6667	6.01843	6.88575	64	52.5	51	70	92	98	6.05892	6.00867	5.98771	6.6275	7.0437	6.98604	hsa-miR-130b-5p	hsa-miR-208a-5p	hsa-miR-181a-5p	hsa-miR-19a-5p	hsa-miR-105-3p
ASCRP3006275	0.0224782	0.258327	1.82274	down	hsa_circRNA_102836	hsa_circ_0056790	exonic	chr2	+	159857591	159954346	NM_033394	TANC1	CTCGACAGTCTCACTTGGTGCAATCAAGAGTGAACAAAAAATCCCCAGGAGCTGACTGCT	42.8333	64.3333	5.4235	6.28961	42.5	45	41	52	76	65	5.28683	5.59535	5.38831	5.89995	6.65384	6.31504	hsa-miR-518c-5p	hsa-miR-502-3p	hsa-miR-501-3p	hsa-miR-383-3p	hsa-miR-328-5p
ASCRP3009386	0.00142531	0.180371	1.82092	down	hsa_circRNA_082864	hsa_circ_0082864	exonic	chr7	+	148963425	148964313	NM_001195220	ZNF783	GGAATGAAGTAGAGGTGGGACGTCCAAGGATGATGGGCACTGGACCCCGAGACAGACAAG	47.3333	75.3333	5.7649	6.62957	47	49	46	67	80	79	5.62678	5.97746	5.69047	6.50637	6.77955	6.60278	hsa-miR-766-3p	hsa-miR-5584-3p	hsa-miR-5088-3p	hsa-miR-4685-3p	hsa-miR-5006-3p
ASCRP3006747	0.00791019	0.239344	1.81958	down	hsa_circRNA_103140	hsa_circ_0061891	exonic	chr21	+	45153949	45163688	NM_003681	PDXK	CTGGTGTACGGTTTTGGGATTTGAGATTGACGCGGTGAACTCTGTCCAGTTTTCAAACCA	79.6667	137.5	6.82003	7.68363	80	72	87	93.5	150	169	6.52868	6.88706	7.04434	7.25063	7.87498	7.92529	hsa-miR-152-5p	hsa-miR-134-3p	hsa-miR-146a-3p	hsa-miR-383-3p	hsa-miR-452-3p
ASCRP3005945	0.0266724	0.263871	1.81893	down	hsa_circRNA_000457	hsa_circ_0000457	exonic	chr12	+	123465675	123467085	NM_016638	ARL6IP4	CTAGAGGAAATCGTAACCAAAGAACGACACAGAGAGATCAACAAGCCCGCGGCGCCATGG	152.5	229.833	7.7735	8.63659	175	114.5	168	178.5	258	253	7.68552	7.70241	7.93259	8.42492	8.85229	8.63256	hsa-miR-4778-3p	hsa-miR-6809-3p	hsa-miR-7847-3p	hsa-miR-6881-3p	hsa-miR-6875-3p
ASCRP3009101	0.033549	0.273694	1.81668	down	hsa_circRNA_101309	hsa_circ_0007404	exonic	chr13	+	114188359	114193822	NM_017905	TMCO3	GCCTCCATAGCATTGTCGTGGAAGTTCTCCGAATCCTGGTTTTGATTGGTCAGATTCTTT	56.1667	88	6.08834	6.94965	65	52	51.5	74	92	98	6.22187	6.10471	5.93845	6.77563	7.03227	7.04105	hsa-miR-139-3p	hsa-miR-876-5p	hsa-miR-641	hsa-miR-502-5p	hsa-miR-1-5p
ASCRP3000076	0.0411039	0.286669	1.8132	down	hsa_circRNA_006131	hsa_circ_0006131	exonic	chr6	-	86328535	86329135	NM_006372	SYNCRIP	AAAAGCTCAGAGGCAAGCAGCAAAAAATCAAATGTAAAAGTGCTGTTTGTACGCAACCTT	51.3333	82.5	5.94014	6.79868	60	52	42	71.5	90	86	6.08832	6.16148	5.57061	6.68492	6.93801	6.7731	hsa-miR-627-3p	hsa-miR-664a-3p	hsa-miR-548x-5p	hsa-miR-548aj-5p	hsa-miR-548g-5p
ASCRP3010071	0.000734602	0.171206	1.80939	down	hsa_circRNA_102590	hsa_circ_0051899	exonic	chr19	+	49994035	49994121	NM_012423	RPL13A	GTCTCAAGGTGTTTGACGGCATCCCACCGCCCTACGACAAGGTATGCTGCCCCACAAAAC	162.167	243.667	7.87935	8.73486	183	133.5	170	201	250	280	7.73115	7.98873	7.91818	8.57428	8.8117	8.8186	hsa-miR-198	hsa-miR-525-5p	hsa-miR-520a-5p
ASCRP3007685	0.00344342	0.222065	1.80041	down	hsa_circRNA_103772	hsa_circ_0008910	exonic	chr4	-	183836075	183836728	NM_001921	DCTD	GAATAAGCTGGACACCAAATACCCGTACGACCCAACATGAGTGAAGTTTCCTGCAAGAAA	49.3333	73.6667	5.76604	6.61437	49	50	49	63	80	78	5.6686	5.83203	5.7975	6.43223	6.76845	6.64243	hsa-miR-598-3p	hsa-miR-519e-5p	hsa-miR-660-5p	hsa-miR-515-5p	hsa-miR-21-5p
ASCRP3013297	0.0188991	0.244805	1.79835	down	hsa_circRNA_101602	hsa_circ_0036399	exonic	chr15	-	76566752	76580286	NM_000126	ETFA	TTGTTCCCAATGACATGCAAGTTGGACAGACGGGAAAAATAGTAGCACCAAACCTTTTGC	48.6667	73.5	5.80787	6.65455	55	48	43	67	75	78.5	5.94862	5.90439	5.57061	6.67032	6.64002	6.6533	hsa-miR-96-5p	hsa-miR-338-3p	hsa-miR-107	hsa-miR-103a-3p	hsa-miR-1271-5p
ASCRP3003821	0.00874938	0.239344	1.79322	down	hsa_circRNA_103241	hsa_circ_0063577	exonic	chr22	-	41936702	41936799	NM_138338	POLR3H	CACACACCAAAGGTCGTGTACAACGTGGGACTCTGCATTTGTCTGTTTGATATCACCAAA	94.8333	160	7.12207	7.96462	96.5	82	106	110	177	193	6.83438	7.21064	7.32119	7.53033	8.17904	8.18449	hsa-miR-655-3p	hsa-miR-144-5p	hsa-miR-141-5p	hsa-miR-145-5p	hsa-miR-324-5p
ASCRP3008709	0.0147408	0.242018	1.79278	down	hsa_circRNA_062865	hsa_circ_0062865	exonic	chr22	-	31335607	31354680	NM_014941	MORC2	GATGTCAAGAAGAGGATCAAGGAGGCCAAGCAGCGAACCACTCACGAATTCTTGTTTGGT	63.5	101.5	6.33871	7.18091	76	56.5	58	85	108.5	111	6.44692	6.303	6.26622	7.0947	7.30344	7.1446	hsa-miR-1248	hsa-miR-6885-3p	hsa-miR-942-5p	hsa-miR-149-5p	hsa-miR-500a-5p
ASCRP3010769	0.0233167	0.260835	1.79233	down	hsa_circRNA_103193	hsa_circ_0008044	exonic	chr22	+	29682911	29683123	NM_005243	EWSR1	TACGGGCAGCAGACTATTCCTCTACACAGCCGACTAGTTATGATCAGAGCAGTTACTCTC	130.333	201.5	7.58692	8.42876	151	97	143	145.5	219	240	7.49259	7.52042	7.74776	8.11846	8.59823	8.56958	hsa-miR-656-5p	hsa-miR-30b-3p	hsa-miR-432-5p	hsa-miR-93-3p	hsa-miR-494-5p
ASCRP3004824	0.00894851	0.239344	1.79064	down	hsa_circRNA_092534	hsa_circ_0001372	sense overlapping	chr3	-	185643369	185644451	NM_004593	TRA2B	CATTATACCCGGTCACGGTCTCGCTCCAAGGAAGATTCCAGGCGTTCCAGATCAAAGTCC	125.333	194	7.49701	8.33748	151	91	134	153	191	238	7.47329	7.38713	7.63061	8.1556	8.32812	8.52873	hsa-miR-519d-5p	hsa-miR-1248	hsa-miR-3145-5p	hsa-miR-492	hsa-miR-7-1-3p
ASCRP3006491	0.0259268	0.262556	1.78948	down	hsa_circRNA_050898	hsa_circ_0050898	exonic	chr19	+	39138266	39219794	NM_004924	ACTN4	CTGACCAGGTCATCGCTTCCTTCAAGGTCTTAGCAGGGGACAAGAGGCGCGGGCGGAGGG	377.667	428	8.89322	9.73276	342	231	560	304	434.5	545.5	8.67445	8.81076	9.19446	9.25626	9.86407	10.078	hsa-miR-3909	hsa-miR-4691-5p	hsa-miR-1226-5p	hsa-miR-6792-3p	hsa-miR-6762-3p
ASCRP3006980	0.0426044	0.2906	1.78731	down	hsa_circRNA_100021	hsa_circ_0009456	exonic	chr1	-	5987708	6022009	NM_015102	NPHP4	CTTCCAGGAAACCACCCACGTCCCCTTCGAAAAACAGACACATGACCCTCATTGAGAACT	1553.67	1150	10.621	11.4588	1974	810	1877	1527	955	968	11.447	10.2567	10.1593	11.9366	11.3385	11.1012	hsa-miR-593-5p	hsa-miR-93-3p	hsa-miR-30b-3p	hsa-miR-766-3p	hsa-miR-484
ASCRP3011566	0.032025	0.270269	1.78358	down	hsa_circRNA_003963	hsa_circ_0003963	exonic	chr2	-	215609790	215661841	NM_000465	BARD1	TCTCAATGGATGCTGGATTCTAAAATTTGAATTACTAACATTCTGAGAGAGCCTGTGTGT	40.1667	58.1667	5.29234	6.12712	44	38.5	38	55	61	58.5	5.4291	5.12337	5.32455	6.00028	6.22484	6.15623	hsa-miR-153-5p	hsa-miR-3942-5p	hsa-miR-217	hsa-miR-4703-5p	hsa-miR-4659b-3p
ASCRP3000372	0.0385001	0.284348	1.78302	down	hsa_circRNA_044014	hsa_circ_0044014	exonic	chr17	-	42155867	42161222	NM_005474	HDAC5	AACACAGCCCCAGGCCCCATCAGCCAGAAGATGTATGCTGTGCTGCCTTGTGGGGGCATC	238.667	321.833	8.36663	9.20096	372	171	173	333	292.5	340	8.78318	8.35366	7.96307	9.39474	9.08009	9.12804	hsa-miR-6836-5p	hsa-miR-1301-3p	hsa-miR-219b-5p	hsa-miR-4708-3p	hsa-miR-6837-5p
ASCRP3008640	0.000370784	0.167311	1.78284	down	hsa_circRNA_104634	hsa_circ_0084615	exonic	chr8	-	62593526	62596747	NM_004318	ASPH	GATGATGCCAAAGTTTTATTAGAGACAAAGCATGGAGGACACAAGAATGGGAGGAAAGGC	74.6667	125	6.74179	7.57597	81	69	74	103	129	143	6.62551	6.82232	6.77752	7.43401	7.65261	7.64127	hsa-miR-384	hsa-miR-670-3p	hsa-miR-548c-3p	hsa-miR-145-3p	hsa-miR-376a-5p
ASCRP3002169	0.00699327	0.239344	1.779	down	hsa_circRNA_003484	hsa_circ_0003484	exonic	chr2	-	215657020	215661841	NM_000465	BARD1	AGCTTCGAAATTTGCTACATGACAATGAGCTGTCAGTACTAACATTCTGAGAGAGCCTGT	46.6667	72.3333	5.68079	6.51185	48	48	44	62	81	74	5.62678	5.90439	5.5112	6.33354	6.74234	6.45969	hsa-miR-5195-3p	hsa-miR-145-5p	hsa-miR-3925-3p	hsa-miR-643	hsa-miR-4704-3p
ASCRP3002457	0.0383923	0.284337	1.77417	down	hsa_circRNA_017695	hsa_circ_0017695	exonic	chr10	+	11789347	11797607	NM_024693	ECHDC3	AGTGCCTAGAAAGGAACATCGTCTTGAGCAATCCCAAGAAGAGGAACGCGTTGTCACTTG	41.6667	61.6667	5.40565	6.2328	44	43	38	56	70	59	5.55366	5.44674	5.21655	6.04971	6.47636	6.17233	hsa-miR-608	hsa-miR-6764-5p	hsa-miR-6772-3p	hsa-miR-3664-3p	hsa-miR-3688-5p
ASCRP3000470	0.0263523	0.263515	1.77222	down	hsa_circRNA_103990	hsa_circ_0003967	exonic	chr5	+	151169883	151170623	NM_005754	G3BP1	AACGTTTGTCCTTGCTCCTGAGATTTTATGGAAAGAACTCTTCTTATGTCCATGGGGGAT	128.167	197.667	7.54581	8.37137	167	102	115.5	155	208.5	229.5	7.62303	7.57556	7.43885	8.18363	8.475	8.4555	hsa-miR-876-5p	hsa-miR-151a-3p	hsa-miR-489-3p	hsa-miR-496	hsa-miR-619-3p
ASCRP3010958	0.027702	0.264806	1.77177	down	hsa_circRNA_005414	hsa_circ_0005414	sense overlapping	chr3	+	32479446	32483505	NM_138410	CMTM7	TATCAGCTGGCCCCTGTCGTTCAATATAAAAGAACAAACCGTTACGAGAGGAGCTAGAAG	117.333	184	7.40781	8.23299	134.5	89.5	128	131	187	234	7.32661	7.31376	7.58305	7.87451	8.31454	8.50993	hsa-miR-574-5p	hsa-miR-3192-5p	hsa-miR-6831-5p	hsa-miR-345-3p	hsa-miR-4433b-3p
ASCRP3010224	0.00537384	0.231984	1.77016	down	hsa_circRNA_100716	hsa_circ_0005418	exonic	chr10	-	126727565	126799662	NM_001329	CTBP2	GTGGATAAGCACAAAGTCAAGAGACAGCGATTGGACAGAATTTGTGAAGGGTTTCATCAC	65	107	6.43615	7.26003	64	61	70	81	117	123	6.11946	6.51145	6.67754	6.92213	7.44935	7.40861	hsa-miR-2113	hsa-miR-652-3p	hsa-miR-205-5p	hsa-miR-218-5p	hsa-miR-122-3p
ASCRP3003415	0.0294528	0.26626	1.76637	down	hsa_circRNA_008817	hsa_circ_0008817	exonic	chr20	-	34317233	34320057	NM_004902	RBM39	CAAAAGTCCATTCAGAAAAGACAAGAGCCCTGTGAGGAGGAAAAAAAGCAAGAGCAGAAG	72.6667	105.667	6.44181	7.2626	86	58	74	90	112	115	6.60862	6.3799	6.33692	7.14336	7.37368	7.27076	hsa-miR-6885-3p	hsa-miR-6809-3p	hsa-miR-6844	hsa-miR-942-5p	hsa-miR-3160-5p
ASCRP3002577	0.00798858	0.239344	1.76435	down	hsa_circRNA_002545	hsa_circ_0002545	sense overlapping	chr10	-	126727565	126811437	NM_001329	CTBP2	ATAAGCACAAAGTCAAGAGACAGCGATTGGACAGAATTTGTGAAGCCTTAGACCAGAACA	60.6667	96.8333	6.30132	7.12046	59	61	62	78	103.5	109	6.00221	6.52868	6.37306	6.94791	7.21926	7.19421	hsa-miR-4739	hsa-miR-328-5p	hsa-miR-4685-5p	hsa-miR-4763-3p	hsa-miR-1273h-5p
ASCRP3007332	0.027807	0.264806	1.76419	down	hsa_circRNA_001203	hsa_circ_0001203	exonic	chr22	+	18562639	18566498	NM_017929	PEX26	GAAACAGGAACACTCAGGCTCTGAGGAGGCCCAGAAGCCAAACCTGGAAGCTCATTGGAG	68.3333	110.333	6.52624	7.34524	86	59	60	93	107	131	6.66416	6.4684	6.44617	7.24294	7.28463	7.50817	hsa-miR-4685-5p	hsa-miR-4268	hsa-miR-365a-5p	hsa-miR-4727-5p	hsa-miR-6840-3p
ASCRP3000270	0.0111275	0.239344	1.76242	down	hsa_circRNA_051908	hsa_circ_0051908	sense overlapping	chr19	+	50000450	50002944	NM_001015	RPS11	AAATAAAGTTATTTTCTCATTCCACTGAGCGTGCCTACCAAAAGCAGCCGACCATCTTTC	53.6667	79.3333	5.90542	6.72298	60	49	52	79	73	86	5.97433	5.83203	5.9099	6.89207	6.47636	6.80051	hsa-miR-1248	hsa-miR-619-5p	hsa-miR-4530	hsa-miR-6749-3p	hsa-miR-197-3p
ASCRP3002567	0.0330948	0.272412	1.7612	down	hsa_circRNA_100422	hsa_circ_0015796	exonic	chr1	-	197621364	197627499	NM_144977	DENND1B	ATAACCACCCAGTACCAAAGGCAAATACTCCTGTAAATTTGAGTGTGTTACCTTCCCTGG	57.3333	91.1667	6.16384	6.9804	59	48	65	80.5	88	105	6.08832	5.83203	6.57116	6.96088	6.87999	7.10032	hsa-miR-496	hsa-miR-145-5p	hsa-miR-876-3p	hsa-miR-1185-2-3p	hsa-miR-584-3p
ASCRP3000264	0.0319497	0.270121	1.76095	down	hsa_circRNA_000521	hsa_circ_0000521	exonic	chr14	+	20924072	20925019	NM_001641	APEX1	AAAGTTTCTTACGGCATAGAGCCAGAGGCCAAGAAGAGTAAGACGGCCGCAAAGAAAAAT	39	55.8333	5.29029	6.10664	39	40	38	50.5	63	54	5.34688	5.25498	5.26901	5.92532	6.34721	6.04739	hsa-miR-6790-5p	hsa-miR-484	hsa-miR-526b-5p	hsa-miR-4252	hsa-miR-5000-5p
ASCRP3010686	0.0188336	0.244805	1.76055	down	hsa_circRNA_063575	hsa_circ_0063575	exonic	chr22	-	41926690	41936799	NM_138338	POLR3H	TACACGCTTGTGGTCGTGTACAACGTGGGACTCTGCATTTGTCTGTTTGATATCACCAAA	90.3333	150.333	7.02313	7.83915	88	78.5	104.5	110	171	170	6.69875	7.0752	7.29545	7.52233	8.08409	7.91104	hsa-miR-6868-3p	hsa-miR-4686	hsa-miR-4525	hsa-miR-141-5p	hsa-miR-6762-3p
ASCRP3001988	0.0288137	0.265228	1.7547	down	hsa_circRNA_403236		exonic	chr4	-	146767107	146824367	NM_178835	ZNF827	AGCAAAGAGCACAATCATACAAAAGAAAACACCATCCGGACCACGACCAGATGTTAGTAG	55.3333	83.6667	6.07985	6.89107	58	57	51	75	85	91	5.94862	6.32833	5.96259	6.89207	6.8582	6.92294	hsa-miR-3689d	hsa-miR-6881-3p	hsa-miR-6865-5p	hsa-miR-6851-5p	hsa-miR-6134
ASCRP3004583	0.0385439	0.284348	1.75136	down	hsa_circRNA_100044	hsa_circ_0009654	exonic	chr1	+	9770162	9770654	uc001aqa.2	PIK3CD	CATCAAGCAGCTGGTGGCCATGACTGGCTTTCGTGGATGTGTATGTTCCTGAGGAAAGAT	40	58.1667	5.33899	6.14747	44	40	36	53	61.5	60	5.59219	5.25498	5.1698	6.07369	6.22484	6.14387	hsa-miR-629-3p	hsa-miR-486-3p	hsa-miR-134-3p	hsa-miR-877-3p	hsa-miR-377-5p
ASCRP3003899	0.00315455	0.215237	1.74104	down	hsa_circRNA_100791	hsa_circ_0004851	exonic	chr11	+	34111725	34113603	NM_005898	CAPRIN1	CACCAAGTAGAACAAACAGAGCTTCAGCAAGAACAGCTTCAAACAGGTTCCTTTGGTATC	46.6667	66	5.6411	6.44105	51	47	42	62.5	68.5	67	5.81674	5.59535	5.5112	6.52663	6.43905	6.35746	hsa-miR-20b-3p	hsa-miR-485-5p	hsa-miR-149-3p	hsa-miR-487b-5p	hsa-miR-766-5p
ASCRP3010829	0.0153119	0.242018	1.74098	down	hsa_circRNA_406299		exonic	chr3	-	69078965	69084266	NM_007114	TMF1	TAGAATCAGAGAAAAATAGGCTGTGTAAACTGGAGGATGAGAACAATAGGTGGGGGACCT	105.667	162.667	7.27047	8.07038	141	88	88	149	159	180	7.38229	7.33967	7.08946	8.13332	7.99582	8.08199	hsa-miR-619-5p	hsa-miR-6506-5p	hsa-miR-942-5p	hsa-miR-5089-5p	hsa-miR-6728-3p
ASCRP3008783	0.0221324	0.257338	1.73944	down	hsa_circRNA_007149	hsa_circ_0007149	exonic	chr4	-	1221986	1235307	NM_001012614	CTBP1	GATTGGCAGTGGTTTTGACAACATCGACATCAAGTCGGCCGGGGATTTAGTAAGACTTTG	62.6667	98.1667	6.35773	7.15636	62	60	66	85.5	97	112	6.11946	6.42483	6.52892	7.15672	7.07118	7.24117	hsa-miR-5003-3p	hsa-miR-1909-3p	hsa-miR-6722-3p	hsa-miR-3648	hsa-miR-4512
ASCRP3008613	0.0241	0.260835	1.7368	down	hsa_circRNA_079048	hsa_circ_0079048	exonic	chr7	-	716865	720363	NM_002735	PRKAR1B	GATGACAACGAGAGGAGGAAGAAAACAGGCAGATTTTGGCGCGGCAAAAGTCAAACTCAC	39.1667	58	5.35862	6.15505	35	42	40.5	58	56	60	5.14924	5.44674	5.47989	6.1844	6.05432	6.22645	hsa-miR-5193	hsa-miR-6791-3p	hsa-miR-654-5p	hsa-miR-6829-3p	hsa-miR-6871-5p
ASCRP3005634	0.0223339	0.257338	1.73641	down	hsa_circRNA_104374	hsa_circ_0080210	exonic	chr7	-	50737418	50773020	uc003tph.3	GRB10	CGCAAAGCAGATATTCTGGAGGAAGGTGTGAACGCAACTTTGCCTCCCAGGGAACAAACA	54.6667	82.3333	6.01363	6.80973	64	50	50	74	80	93	6.14665	6.04039	5.85385	6.77563	6.76845	6.88512	hsa-miR-328-5p	hsa-miR-30b-3p	hsa-miR-485-5p	hsa-miR-660-3p	hsa-miR-450a-2-3p
ASCRP3005122	0.0149998	0.242018	1.73195	down	hsa_circRNA_055943	hsa_circ_0055943	exonic	chr2	-	106739425	106774574	NM_025076	UXS1	CCATGTGCTATGCCTACATGAAGCAGCTTTACCCAGAAATACCCACCAGTAAAGTTTTTA	48.8333	68.3333	5.70015	6.49255	54	45.5	47	63	70	72	5.85139	5.5586	5.69047	6.48655	6.5314	6.45969	hsa-miR-1204	hsa-miR-4491	hsa-miR-3591-5p	hsa-miR-4690-5p	hsa-miR-4762-3p
ASCRP3003287	0.0170009	0.242018	1.7315	down	hsa_circRNA_402622		exonic	chr20	+	54940142	54940318	NM_080821	FAM210B	ATTGGAATCTCATTAATTTCCTTGGGCATATTTTACATGGTTGTGTCAAGGACCCCAGCC	37.1667	50.6667	5.09446	5.88648	35	38.5	38	48	55	49	5.12806	5.07345	5.08186	5.84336	6.07239	5.74368	hsa-miR-301a-3p	hsa-miR-4709-5p	hsa-miR-425-5p	hsa-miR-6885-3p	hsa-miR-5047
ASCRP3002050	0.0192444	0.244805	1.72878	down	hsa_circRNA_400105		exonic	chr1	+	2087433	2106752	NM_002744	PRKCZ	AGCATAGACTGGGACTTGGATATTGACTGGGTACAGACAGAGAAGCACGTGTTTGAGCAG	49.3333	75.5	5.8944	6.68416	47	51	50	65.5	77	84	5.6686	6.10471	5.9099	6.6275	6.68492	6.74005	hsa-miR-1226-5p	hsa-miR-4668-3p	hsa-miR-6780a-3p	hsa-miR-371a-5p	hsa-miR-6751-3p
ASCRP3000761	0.0335294	0.273694	1.72731	down	hsa_circRNA_060540	hsa_circ_0060540	exonic	chr20	-	43953928	43959204	NM_002999	SDC4	AATAAAACCTGGTACTTTCTAAGTGCCTCTAGATAACCATATCCCTGAGAGGGCAGGGTC	60	94.3333	6.31355	7.10207	70	50	60	100.5	81	101.5	6.29949	6.16148	6.47967	7.38397	6.81386	7.10838	hsa-miR-4756-5p	hsa-miR-4459	hsa-miR-4739	hsa-miR-3613-3p	hsa-miR-4747-5p
ASCRP3006036	0.0235912	0.260835	1.72691	down	hsa_circRNA_103399	hsa_circ_0066290	exonic	chr3	+	58062772	58067503	NM_001457	FLNB	CTCAAACCCAAACTCAACCCGAAGAAAGCCAGGGCCTATGGCAGAGATAGCAAAGCCATT	98.6667	158.833	7.16702	7.95521	110	75	111	116	172	188.5	7.01967	7.05601	7.42539	7.63878	8.08409	8.14277	hsa-miR-134-3p	hsa-miR-612	hsa-miR-135b-5p	hsa-miR-619-3p	hsa-miR-135a-5p
ASCRP3003815	0.0334038	0.273531	1.72026	down	hsa_circRNA_004083	hsa_circ_0004083	exonic	chr1	+	84644859	84680000	NM_002731	PRKACB	CACAAGTGGTTTGCCACGACAGATTGGATTGCTATTTACCAGAGGAAGTGAAAGAGTTTC	40.3333	58.5	5.35918	6.14181	39	38	44	53	63	59.5	5.30754	5.1994	5.57061	6.00028	6.26892	6.15623	hsa-miR-7161-3p	hsa-miR-181b-3p	hsa-miR-4303	hsa-miR-516b-5p	hsa-miR-3156-5p
ASCRP3007480	0.00471035	0.22596	1.71932	down	hsa_circRNA_402692		exonic	chr22	-	19050714	19077003	NM_005137	DGCR2	GAACCGCTCCTTGGAAGGTCGCTGGGAGGTGGCATTCAAAGAGCTGCGGTGCAACCCTGG	60.6667	91.3333	6.24561	7.02744	69	53	60	79	91	104	6.27345	6.16148	6.30189	6.94791	6.98982	7.1446	hsa-miR-6131	hsa-miR-6829-3p	hsa-miR-6791-3p	hsa-miR-6875-3p	hsa-miR-6781-3p
ASCRP3010675	0.0449236	0.295364	1.71833	down	hsa_circRNA_103774	hsa_circ_0003461	exonic	chr4	+	184129105	184130178	NM_024949	WWC2	TACAAGATTAAGGAAACCACGCAGATAGAAGATCCAAGAAAACAATGGAGGGGGGAACAG	85	131.333	6.87275	7.65376	101	80	74	129	126	139	6.85893	7.11997	6.63936	7.79854	7.55855	7.60419	hsa-miR-136-5p	hsa-miR-146b-5p	hsa-let-7i-5p	hsa-miR-363-3p	hsa-miR-146a-5p
ASCRP3006269	0.000744278	0.171206	1.71651	down	hsa_circRNA_102913	hsa_circ_0058058	exonic	chr2	+	216177220	216190861	NM_004044	ATIC	CTCCTTGGAGACTAGACGCCAGTTAGCCTTGAAGCCTTATTTAGTGTCTCTGACAAAACC	44.3333	63	5.50387	6.28334	44	43	46	58.5	63.5	67	5.55366	5.44674	5.5112	6.29699	6.22484	6.3282	hsa-miR-551b-5p	hsa-miR-338-3p	hsa-miR-205-3p	hsa-miR-103a-3p	hsa-miR-107
ASCRP3002294	0.0438631	0.292997	1.71382	down	hsa_circRNA_103046	hsa_circ_0007632	exonic	chr20	-	34312491	34313077	NM_004902	RBM39	AGGCGTGCCAATCATAGTACAGGCATCACAGAGAACCTATTGATAATTTAACTCCTGAGG	68.8333	107.833	6.53608	7.31329	72	56.5	78	90	115	118.5	6.41303	6.356	6.8392	7.18988	7.42501	7.32498	hsa-miR-605-5p	hsa-let-7f-2-3p	hsa-miR-448	hsa-miR-509-3p	hsa-miR-623
ASCRP3001609	0.00111518	0.171206	1.7125	down	hsa_circRNA_004390	hsa_circ_0004390	exonic	chr1	-	85331067	85331821	NM_012152	LPAR3	ACTGTCTTAGGATGTTCACTTCTCCACAATGAATGAGTGTCACTATGACAAGCACATGGA	116	177.333	7.41887	8.19498	133	92	123	151	180	201	7.30536	7.44214	7.50913	8.13332	8.19365	8.25797	hsa-miR-2682-5p	hsa-miR-6511a-5p	hsa-miR-198	hsa-miR-4692	hsa-miR-6780b-5p
ASCRP3009292	0.00921276	0.239344	1.71039	down	hsa_circRNA_056281	hsa_circ_0056281	exonic	chr2	+	120885263	120922486	NM_020909	EPB41L5	GCTTGCATCTCTAACTGAGAATCTAATTGATCACACAGTTGCACCTCAGCATTCCTCTGA	43.6667	63.8333	5.5556	6.32992	43	45	43	58.5	68	65	5.38883	5.67359	5.60437	6.29699	6.43905	6.25372	hsa-miR-892c-3p	hsa-miR-597-3p	hsa-miR-513c-5p	hsa-miR-181b-5p	hsa-miR-635
ASCRP3001046	0.00340573	0.222065	1.70995	down	hsa_circRNA_045234	hsa_circ_0045234	exonic	chr17	+	61882430	61884014	NM_007372	DDX42	ACACACAGCCCACTCCAATACAGTGCCAGATTGACTATCCACCATTTGAAAAAAACTTTT	170.5	226	7.80957	8.58352	296	110	105.5	284	213	181	8.46824	7.65984	7.30062	9.16032	8.50826	8.08199	hsa-miR-6851-5p	hsa-miR-7114-5p	hsa-miR-487b-5p	hsa-miR-3663-5p	hsa-miR-548q
ASCRP3001586	0.0127106	0.240565	1.70794	down	hsa_circRNA_001311	hsa_circ_0001311	sense overlapping	chr3	-	53262071	53262344	NM_001064	TKT	ACTGCTGAAGAAAGAAAATGCCATCATCTATAACAACAATGAGGACTTCCAGGTCGGACA	45.3333	66.3333	5.60031	6.37257	45	48	43	58	69	72	5.4291	5.83203	5.5398	6.23198	6.43905	6.44667	hsa-miR-6791-5p	hsa-miR-6852-5p	hsa-miR-4763-3p	hsa-miR-4685-5p	hsa-miR-7851-3p
ASCRP3000193	0.00239305	0.210351	1.70664	down	hsa_circRNA_002961	hsa_circ_0002961	exonic	chr8	+	98698895	98703416	NM_178812	MTDH	AAAGACTGGGGAAGGAGTTGGAGTGACCGTTCAATATTTTCTGGCATTGTCAAAGAAAAA	56.8333	85	6.11618	6.88734	66	51.5	53	80	84	91	6.22187	6.00867	6.11799	6.92213	6.83796	6.90192	hsa-miR-335-3p	hsa-miR-19b-2-5p	hsa-miR-19b-1-5p	hsa-miR-495-5p	hsa-miR-136-5p
ASCRP3004436	0.00127956	0.175209	1.705	down	hsa_circRNA_104055	hsa_circ_0001573	exonic	chr6	+	7176887	7189555	NM_001003698	RREB1	CAGTCATTTACCACCAATGGGAACATGCACAGGTTGCTCCGACTGTGTGTTCCAGGAGTG	94	149.333	7.09115	7.86092	116	84	82	134	160	154	7.13081	7.21064	6.93199	7.89008	7.9388	7.75388	hsa-miR-637	hsa-miR-328-5p	hsa-miR-623	hsa-miR-377-3p	hsa-miR-185-3p
ASCRP3010938	0.0399523	0.285802	1.70485	down	hsa_circRNA_100614	hsa_circ_0018652	exonic	chr10	-	71977567	71978573	NM_021129	PPA1	TATATCTGGAACTATGGTGCCATCCCTCAGGATGTGTTTCACATGGTAGTTGAAGTACCA	39.5	52.3333	5.24122	6.01086	43.5	39	36	49	49	59	5.45106	5.14985	5.12274	5.95145	5.90881	6.17233	hsa-miR-10a-3p	hsa-miR-501-5p	hsa-miR-381-5p	hsa-miR-136-5p	hsa-miR-129-5p
ASCRP3012598	0.00579421	0.231992	1.70035	down	hsa_circRNA_046265	hsa_circ_0046265	exonic	chr17	-	79813328	79813462	NM_000918	P4HB	TGTCATCGGCTTCTTCAAGCTGGCAGAGAGGCTGATGACATCGTGAACTGGCTGAAGAAG	52	73.8333	5.88818	6.65401	54.5	50.5	51	68	75.5	78	5.86726	5.94343	5.85385	6.72745	6.60202	6.63255	hsa-miR-4763-3p	hsa-miR-6808-5p	hsa-miR-5047	hsa-miR-4692	hsa-miR-1207-5p
ASCRP3006674	0.0132927	0.240565	1.69928	down	hsa_circRNA_015494	hsa_circ_0015494	exonic	chr1	+	180144455	180145168	NM_002826	QSOX1	CTGGAGCCTGCCAATTCTTCAAGGCCTTTACCAAGAACGGCTCGGGAGCAGTATTTCCAG	47.3333	66.6667	5.65896	6.42389	54	43	45	67	64	69	5.85139	5.37856	5.74694	6.57315	6.31476	6.38375	hsa-miR-4731-5p	hsa-miR-433-3p	hsa-miR-1275	hsa-miR-508-5p	hsa-miR-4665-5p
ASCRP3013121	0.00037163	0.167311	1.69922	down	hsa_circRNA_049627	hsa_circ_0049627	exonic	chr19	-	13035452	13039661	NM_004461	FARSA	TTCTTCACCAAGCTGGGACTCTGAAGACCTACTGGGTGAGCAAAGGCAGTGCCTTTAGTA	56.3333	89.3333	6.19156	6.95644	59	52	58	74	90	104	6.04772	6.19005	6.33692	6.80012	6.93801	7.13118	hsa-miR-4498	hsa-miR-3692-5p	hsa-miR-3158-3p	hsa-miR-6860	hsa-miR-6815-5p
ASCRP3009871	0.0327329	0.271814	1.69642	down	hsa_circRNA_102425	hsa_circ_0048695	exonic	chr19	+	5047486	5047680	NM_015015	KDM4B	GTACAGCATCAACTACCTGCACTTTGGGGAGCCTAAGTCCTGGACGTGGCCCAGTGGAAC	88.3333	139.5	6.96295	7.72544	108	72	85	105	151	162.5	6.97384	6.91897	6.99604	7.46087	7.87498	7.84048	hsa-miR-323a-5p	hsa-miR-196a-5p	hsa-let-7g-3p	hsa-miR-196b-5p	hsa-let-7f-5p
ASCRP3006501	0.0123193	0.240565	1.69552	down	hsa_circRNA_101858	hsa_circ_0040185	exonic	chr16	-	70291935	70293089	NM_001605	AARS	CTGACTTCTGTTGAGTTCTGTGGGGGAACCCCCGACGAAGACCCATCATGAGCAACCACA	42.1667	58.3333	5.35738	6.11912	42	43.5	41	57	57	61	5.26901	5.4786	5.32455	6.14109	6.07239	6.14387	hsa-miR-212-5p	hsa-miR-214-3p	hsa-miR-505-5p	hsa-miR-421	hsa-miR-647
ASCRP3005292	0.00921443	0.239344	1.69439	down	hsa_circRNA_103114	hsa_circ_0003323	exonic	chr21	-	27326903	27328069	NM_000484	APP	CCGAGGAGATTCAGGATGAAGTTGCCTCGTCACGTGTTCAATATGCTAAAGAAGTATGTC	37.5	52.1667	5.20055	5.96131	36.5	38	38	51	55	50.5	5.20889	5.14985	5.24291	6.07369	5.94862	5.86163	hsa-miR-147b	hsa-miR-450b-3p	hsa-miR-873-3p	hsa-miR-509-5p	hsa-miR-592
ASCRP3006393	0.012426	0.240565	1.6932	down	hsa_circRNA_403373		exonic	chr5	-	79454658	79462301	NM_178276	SERINC5	CTCTTAATCGGATGTATCTTGTATTCATGGACAGCCACACTCGGGGCTCTTACAATCAGG	42.1667	60.6667	5.48612	6.24587	41	42	43.5	55	63	64	5.34688	5.44674	5.66473	6.1844	6.29949	6.25372	hsa-miR-508-3p	hsa-miR-1205	hsa-miR-153-5p	hsa-miR-4638-3p	hsa-miR-4458
ASCRP3012374	0.0458411	0.296679	1.68622	down	hsa_circRNA_092419	hsa_circ_0000604	exonic	chr15	-	59179173	59179739	NM_024755	SLTM	TGGATCACAGGCGGGATCGCTTTGTTGGTCAAAGTGAGGGGAAAAAAGCACGACCTACTG	55	82.1667	6.07438	6.82817	59	50	56	68	93.5	85	6.01747	5.97746	6.2282	6.64199	7.06296	6.77955	hsa-miR-4685-3p	hsa-miR-3682-5p	hsa-miR-214-5p	hsa-miR-6888-3p	hsa-miR-194-3p
ASCRP3011996	0.0291024	0.265362	1.68591	down	hsa_circRNA_103045	hsa_circ_0001147	exonic	chr20	-	34304661	34313077	NM_004902	RBM39	TGATGGACAGTGAAACTGGTCGATCCAAGGGATATGGATTTATTACAAGAACCTATTGAT	50.1667	74.8333	5.88774	6.64127	50	51	49.5	68	74.5	82	5.62678	6.07386	5.96259	6.61018	6.60202	6.7116	hsa-miR-623	hsa-miR-188-5p	hsa-miR-383-3p	hsa-miR-605-5p	hsa-miR-339-5p
ASCRP3012010	0.0193286	0.244805	1.68466	down	hsa_circRNA_092459	hsa_circ_0000881	exonic	chr19	+	5653125	5654467	NM_002967	SAFB	TGATTAGTGTAAAAACGTCCGGGTCCAAAGAGAGAGTGGTGGGCGCCAAGGTTGTGACAA	55.1667	82.3333	6.05286	6.80532	64	51.5	50	73	88	86	6.1699	5.97746	6.01121	6.72745	6.90028	6.78822	hsa-miR-6773-3p	hsa-miR-627-3p	hsa-miR-6755-3p	hsa-miR-7107-3p	hsa-miR-194-5p
ASCRP3007243	0.0387532	0.284693	1.68291	down	hsa_circRNA_103069	hsa_circ_0060516	exonic	chr20	+	43547546	43547918	NM_001124756	PABPC1L	CTTTGTCAACTTTGAGAAGCATGAGGAAGCCCAGAAGCTTTGTGGGTCACTTCAAGTCTC	49	73.6667	5.85894	6.6099	49	53	45	60	79	82	5.6686	6.21776	5.69047	6.35626	6.74234	6.73109	hsa-miR-508-5p	hsa-miR-361-3p	hsa-miR-22-5p	hsa-miR-1296-5p	hsa-miR-431-5p
ASCRP3005658	0.0489262	0.303246	1.68208	down	hsa_circRNA_101873	hsa_circ_0004315	exonic	chr16	-	74491771	74493687	NM_012201	GLG1	CGCGGGCGTCATCTCCAGTCTATGTGCTGAAGAAGCAGCAGCCCAAGAGCAGACAGGTCA	130.333	188.833	7.52292	8.27317	153	93	145	142	202.5	222	7.47329	7.32167	7.7738	7.98873	8.40785	8.42293	hsa-miR-632	hsa-miR-483-3p	hsa-miR-889-5p	hsa-miR-380-5p	hsa-miR-214-5p
ASCRP3009637	0.0475842	0.30056	1.68205	down	hsa_circRNA_008359	hsa_circ_0008359	exonic	chr11	+	86778735	86802437	NM_022918	TMEM135	GGCTGCTCACAATTTATATGGCCAACTTGATTGCAGCAATTCTCCGGAAACGGAAATTAG	49.1667	76	5.88581	6.63604	49	49	49.5	70	70	88	5.70715	6.04039	5.9099	6.65493	6.45267	6.80051	hsa-miR-1244	hsa-miR-3922-5p	hsa-miR-508-3p	hsa-miR-6868-5p	hsa-miR-4441
ASCRP3006888	0.0373839	0.282269	1.68064	down	hsa_circRNA_051238	hsa_circ_0051238	exonic	chr19	-	41938372	41944319	uc002ora.1	ATP5SL	CTTACCTGCCTATACACACACACACACGCACACGCTGTCCTGTACCTCCTCCCTGCGCCT	5201.33	3237.17	12.1167	12.8657	3542.5	4254.5	7807	4109	2493.5	3109	12.4869	12.1669	11.6964	13.2842	12.637	12.676	hsa-miR-6867-5p	hsa-miR-574-5p	hsa-miR-6799-5p	hsa-miR-3162-5p	hsa-miR-4739
ASCRP3013572	0.0192975	0.244805	1.67928	down	hsa_circRNA_101720	hsa_circ_0002078	exonic	chr16	+	16126965	16130460	NM_004996	ABCC1	TTTTGGTAAAGAACTGGAAGAAGGAATGCGCCAAGACTAGGAAAATCCCTGCCCAGAGTC	72.3333	116.167	6.69747	7.44531	75	66	76	101	121.5	126	6.49134	6.72445	6.8766	7.40478	7.50253	7.42863	hsa-miR-383-5p	hsa-miR-370-5p	hsa-miR-185-3p	hsa-miR-10a-5p	hsa-miR-145-5p
ASCRP3012661	0.0435846	0.292997	1.67525	down	hsa_circRNA_100715	hsa_circ_0020353	exonic	chr10	-	126727565	126727724	NM_001329	CTBP2	TGTGGATAAGCACAAAGTCAAGAGACAGCGATTGGACAGAATTTGTGAAGGGTTCATAGT	62.5	96.5	6.35404	7.09842	58	59.5	70	81	101	107.5	6.00221	6.356	6.70393	7.00274	7.14043	7.1521	hsa-miR-2113	hsa-miR-218-5p	hsa-miR-365b-5p	hsa-miR-383-5p	hsa-miR-570-5p
ASCRP3004308	0.00699024	0.239344	1.67405	down	hsa_circRNA_101070	hsa_circ_0026512	exonic	chr12	+	53413693	53416411	NM_001417	EIF4B	CAGCTTTGATGACTACCCACCTAGAAGAGGTGATGATAGCTTTGGAGACAATCAGTGCAG	69.3333	106.833	6.54217	7.28551	74	63	71	93	111	116.5	6.35519	6.61985	6.65145	7.21982	7.32859	7.30812	hsa-miR-612	hsa-miR-372-5p	hsa-miR-101-5p	hsa-miR-491-3p	hsa-miR-605-5p
ASCRP3012078	0.0109526	0.239344	1.67376	down	hsa_circRNA_001518	hsa_circ_0001518	exonic	chr5	-	107684099	107703654	NM_001163315	FBXL17	TGCAGGAAAACAAATTAATATTTTCCAATTTGTCACTGGATGAGCGTTGCCTTTCCGCAT	39	53.8333	5.22304	5.96614	38	40	39	50.5	56	55	5.22688	5.22571	5.21655	5.81616	6.01921	6.06306	hsa-miR-5094	hsa-miR-544a	hsa-miR-4276	hsa-miR-29a-5p	hsa-miR-205-5p
ASCRP3007444	0.00955415	0.239344	1.66972	down	hsa_circRNA_101899	hsa_circ_0000724	exonic	chr16	-	87782278	87795646	NM_017566	KLHDC4	GAACAAGTCAAGAAGACCTGGAAGCGCTCATAGCCCATTTCCAGACACTCGATGCCAAGA	72.6667	107.167	6.57472	7.31433	93	58	67	99	106	116.5	6.74686	6.3799	6.5974	7.39189	7.2627	7.28841	hsa-miR-519d-5p	hsa-miR-328-5p	hsa-miR-668-5p	hsa-miR-541-3p	hsa-miR-561-3p
ASCRP3009783	0.0471691	0.299932	1.66943	down	hsa_circRNA_103239	hsa_circ_0001235	exonic	chr22	-	41670603	41677086	NM_002883	RANGAP1	GGTCATCGCCAAGGCCTTAGAGAAGAAGTCGGAGTTGAAGTCTGCAGATCTCCAGGGGAG	81.8333	132.667	6.89201	7.63137	94	74	77.5	102	129	167	6.81483	7.022	6.8392	7.40478	7.57828	7.91104	hsa-miR-182-5p	hsa-miR-34a-5p	hsa-miR-504-5p	hsa-miR-647	hsa-miR-892a
ASCRP3007290	0.00165296	0.182323	1.66548	down	hsa_circRNA_402705		exonic	chr22	+	24743053	24765288	NM_015330	SPECC1L	GAAAACAGAAGGCTATCAGAGACATTCCATAAGTGGACCAATCTCAACATCCAAACCCCT	51.5	70	5.77847	6.51441	57	48.5	49	67	69	74	5.85139	5.79356	5.69047	6.54278	6.51707	6.48338	hsa-miR-6754-5p	hsa-miR-1207-5p	hsa-miR-4659b-3p	hsa-miR-1182	hsa-miR-6761-5p
ASCRP3013497	0.0458838	0.296679	1.65841	down	hsa_circRNA_049241	hsa_circ_0049241	exonic	chr19	+	10395790	10397291	NM_000201	ICAM1	TTTGTGTTAGTTAATAAAGCTTTCTCAACTGCCCCCCCCGGTATGAGATTGTCATCATCA	23560.8	18427.3	14.3511	15.0809	22932	19235.5	28515	22208	16030	17044	14.8975	14.2916	13.8643	15.3774	14.9679	14.8975	hsa-miR-4739	hsa-miR-1273g-3p	hsa-miR-17-3p	hsa-miR-5189-5p	hsa-miR-6775-3p
ASCRP3004369	0.028876	0.265362	1.65777	down	hsa_circRNA_005931	hsa_circ_0005931	exonic	chr9	+	130863374	130869458	NM_052901	SLC25A25	CAGGCGCAAGAAAATTGTACAAGCTGGAGATAAGGACCTTGATGGGCAGCTAGACTTTGA	55.6667	82.3333	6.09881	6.82805	53	58	56	71.5	88.5	87	5.78209	6.32833	6.186	6.76404	6.94702	6.7731	hsa-miR-6744-3p	hsa-miR-4640-5p	hsa-miR-1976	hsa-miR-6727-3p	hsa-miR-4722-3p
ASCRP3006516	0.00508933	0.22761	1.65453	down	hsa_circRNA_103153	hsa_circ_0062163	exonic	chr22	+	17982113	17984048	NM_001290046	CECR2	CTGAGATCTGCAACATGATCGCCCAGAAGTGAAAAGCAGGAAGAAAATTCCTTGGCATCC	43.3333	54.6667	5.40756	6.13398	47	43	40	56.5	50	57.5	5.55366	5.3125	5.35652	6.25215	5.96609	6.1837	hsa-miR-505-5p	hsa-miR-558	hsa-miR-136-5p	hsa-miR-708-5p	hsa-miR-874-3p
ASCRP3000314	0.000400038	0.167311	1.65099	down	hsa_circRNA_101805	hsa_circ_0039261	exonic	chr16	+	47531309	47537001	NM_000293	PHKB	AAATGCATGAGAGGAATTCTCTACTGCTATATGCGTCAGGCCGATAAGGCTCAGTTTATG	55.8333	83	6.0987	6.82203	56.5	54	57	70	87	92	5.94862	6.16148	6.186	6.67032	6.91065	6.88512	hsa-miR-15a-5p	hsa-miR-586	hsa-miR-874-5p	hsa-miR-424-5p	hsa-miR-15b-5p
ASCRP3001011	0.00371473	0.222284	1.64965	down	hsa_circRNA_102510	hsa_circ_0008030	exonic	chr19	+	34685382	34706566	NM_015578	LSM14A	ACAAGAGACAAGTAGTTCGATCCTTTGGTACAGAAGACAGACCGACAGATCGTCCAATAC	54.8333	82.1667	6.10526	6.82742	51.5	55	58	72	85	89.5	5.89995	6.2743	6.14155	6.6998	6.92131	6.86116	hsa-miR-516a-5p	hsa-miR-526b-5p	hsa-miR-196b-3p	hsa-miR-608	hsa-miR-876-3p
ASCRP3000479	0.0165956	0.242018	1.64812	down	hsa_circRNA_105023	hsa_circ_0002153	exonic	chrX	+	107083899	107097934	NM_012216	MID2	AACTAGAAAATCAAATGGCCAAACTAATACAGATCTGCCAGCAGGTTGAGGTGAAAGCCC	63.5	98.8333	6.44345	7.16427	66	61.5	63	81	102.5	113	6.24482	6.63936	6.44617	7.00274	7.18197	7.30812	hsa-miR-125a-3p	hsa-miR-623	hsa-miR-598-5p	hsa-miR-541-3p	hsa-miR-342-5p
ASCRP3008790	0.0233111	0.260835	1.64459	down	hsa_circRNA_052154	hsa_circ_0052154	exonic	chr19	+	54711265	54711515	NM_001013	RPS9	GATTGTCTCGTTTTCCTGCCAAATAAACAGGATCAGCGCTTTACAAGGTCCGCAAGCAGG	47.6667	62.8333	5.6157	6.33343	53	46	44	60.5	61	67	5.81674	5.51915	5.5112	6.35626	6.20976	6.43425	hsa-miR-6881-3p	hsa-miR-877-3p	hsa-miR-766-3p	hsa-miR-3140-3p	hsa-miR-1538
ASCRP3013531	0.0223552	0.257338	1.64172	down	hsa_circRNA_102329	hsa_circ_0047270	exonic	chr18	+	21644103	21663045	NM_153211	TTC39C	TTTTCAAGGGACGGATACAACGACTAGAGAAATCATAGCCCACTAATGAGTTTTGGAGCC	48	70.3333	5.79914	6.51434	52	48	44	66	67	78	5.78209	5.86838	5.74694	6.54278	6.37662	6.62363	hsa-miR-670-3p	hsa-miR-490-5p	hsa-miR-103a-2-5p	hsa-miR-30d-3p	hsa-miR-657
ASCRP3005524	0.00275321	0.215237	1.64167	down	hsa_circRNA_101666	hsa_circ_0037130	exonic	chr16	-	148142	150507	NM_001039476	NPRL3	CCTTGCTGCAGCCTGTGCACGTCGGGCGTAGTTCGGCTTCACATCAACAGCTGGCTGGAG	59.6667	85	6.15672	6.87188	66	53	60	74	84	97	6.14665	6.04039	6.28311	6.78753	6.80286	7.02525	hsa-miR-486-3p	hsa-miR-15b-5p	hsa-miR-657	hsa-miR-497-5p	hsa-miR-15a-5p
ASCRP3007841	0.0325479	0.271195	1.64107	down	hsa_circRNA_100666	hsa_circ_0019591	exonic	chr10	-	103432671	103433430	NM_022039	FBXW4	GACAGGACGGCCAAGTCAGATGCCCTGGATGCAGCTAGAGGATGATTCTCTGTACATATC	59.1667	89.3333	6.23256	6.9472	57	59.5	61	77	88	103	5.94862	6.44717	6.30189	6.82737	6.90028	7.11395	hsa-miR-660-3p	hsa-miR-571	hsa-miR-184	hsa-miR-619-5p	hsa-miR-141-5p
ASCRP3002733	0.0338217	0.273821	1.641	down	hsa_circRNA_090122	hsa_circ_0090122	exonic	chrX	+	24086080	24096927	NM_001415	EIF2S3	ATCAAACTAAGTGGGCCAGGAGATAGAAGTAAGACCTGGTATTGTTTCCAAAGATAGTGA	43.1667	57.6667	5.43193	6.14651	47	43	39.5	55	62	56	5.62678	5.3125	5.35652	6.14109	6.28368	6.01477	hsa-miR-4739	hsa-miR-3187-5p	hsa-miR-1305	hsa-miR-335-5p	hsa-miR-20b-3p
ASCRP3007909	0.0279627	0.265111	1.63667	down	hsa_circRNA_100364	hsa_circ_0004680	exonic	chr1	-	156303337	156304709	NM_005998	CCT3	GACCCAGGATGAAGAGGTTGGAGATGGGACCACATCAGTAATTATTCTTGACTATTGCAG	56.3333	78.1667	6.00739	6.71816	64.5	50.5	54	69.5	81	84	6.13467	5.83203	6.05547	6.65493	6.76845	6.73109	hsa-miR-378a-3p	hsa-miR-422a	hsa-miR-378d	hsa-miR-877-3p	hsa-miR-133b
ASCRP3010681	0.0166536	0.242018	1.63636	down	hsa_circRNA_089630	hsa_circ_0089630	exonic	chr9	+	139982526	139996695	uc004clc.3	MAN1B1	TACACACATTAAATGGAAGCAACTGTCGAGATTGCAGCGGAATATGATTCTCTTCCTCCT	45.3333	62	5.59345	6.30394	46	46	44	56	61.5	68.5	5.55366	5.71549	5.5112	6.23198	6.28368	6.39617	hsa-miR-4772-3p	hsa-miR-181a-2-3p	hsa-miR-3591-3p	hsa-miR-21-3p	hsa-miR-6510-3p
ASCRP3000680	0.0178735	0.242475	1.63516	down	hsa_circRNA_103407	hsa_circ_0007761	exonic	chr3	+	63898263	63898901	NM_000333	ATXN7	AAGGAGTTTGGGAAAAACCGCGAAGTCATGGGGCTCTGTCGGGAAGGAGCGGAAAGAATG	69.6667	107	6.58398	7.29341	86	58	65	91.5	109.5	120	6.68259	6.51145	6.55791	7.19975	7.31479	7.36569	hsa-miR-579-5p	hsa-miR-612	hsa-miR-338-3p	hsa-miR-604	hsa-miR-598-3p
ASCRP3013526	0.0141249	0.240565	1.6282	down	hsa_circRNA_084275	hsa_circ_0084275	exonic	chr8	-	48701711	48805817	uc003xqi.3	PRKDC	TTTTATTAATGCCTTAGATCAGCTCTCTAATCCTGAACTGCTCTTTAAGCTTCGGGGGCC	102.833	150.833	7.20887	7.91215	134.5	86	88	137.5	147	168	7.31424	7.27584	7.03652	7.99517	7.84526	7.89602	hsa-miR-3619-5p	hsa-miR-6754-5p	hsa-miR-3937	hsa-miR-29b-1-5p	hsa-miR-4778-3p
ASCRP3007960	0.0342398	0.274735	1.62818	down	hsa_circRNA_042265	hsa_circ_0042265	exonic	chr17	-	17787947	17797124	NM_001082968	TOM1L2	GACGCTCTGTCTCCCATACACACACCACAGCGGGTGCTGGAGACATGTGTGAAGAACTGT	4320.17	1956.17	11.5502	12.2535	1758	2506.5	8696	1434.5	2025	2409	11.2627	11.5301	11.8578	11.8013	12.4979	12.4611	hsa-miR-30b-3p	hsa-miR-1233-5p	hsa-miR-3689b-3p	hsa-miR-3689c	hsa-miR-6788-5p
ASCRP3009954	0.0305938	0.267305	1.62689	down	hsa_circRNA_090328	hsa_circ_0090328	exonic	chrX	+	44894175	44913200	NM_021140	KDM6A	GTATTTCCTCGGAAGCATTTTCAGTTAGCTTTGGTTGACTGTAATCCCTGCACTTTGTCC	42.8333	59	5.44831	6.15042	45	43	40.5	54	60	63	5.46925	5.51915	5.35652	5.92532	6.29949	6.22645	hsa-miR-1270	hsa-miR-4768-3p	hsa-miR-139-5p	hsa-miR-651-5p	hsa-miR-106b-5p
ASCRP3010031	0.0182186	0.242475	1.62648	down	hsa_circRNA_069574	hsa_circ_0069574	exonic	chr4	+	41259625	41270446	NM_004181	UCHL1	GTCCTCAAAAGGAATAAAACTTTTCTGCTGATAAGATAGTGCTGTCCCGGCTGGGGGTCG	88.3333	132.5	6.96052	7.66227	110	77	78	113	134	150.5	7.01967	7.03402	6.82785	7.62386	7.64127	7.72168	hsa-miR-4725-3p	hsa-miR-6734-5p	hsa-miR-6783-5p	hsa-miR-3977	hsa-miR-6780b-5p
ASCRP3002717	0.00458541	0.22596	1.62503	down	hsa_circRNA_103211	hsa_circ_0063158	exonic	chr22	-	36872779	36872903	NM_012473	TXN2	ATATTGATGACCACACAGACCTCGCCATTGAGTATGAGGTGGTGTGGACCCTGCAAGATC	45	62.5	5.63977	6.34024	49	42	44	61.5	60	66	5.78209	5.44674	5.69047	6.45192	6.24058	6.3282	hsa-miR-197-3p	hsa-miR-212-5p	hsa-miR-588	hsa-miR-487b-5p	hsa-miR-147a
ASCRP3013589	0.0305731	0.267305	1.62342	down	hsa_circRNA_404285		exonic	chr9	+	131744827	131745829	NM_015354	NUP188	TTTTTACCATTTGTGGCCCATCCTGTCTCCAGCCTGAGTCAGATGATTAGGGGGTCAAAC	786.667	664.667	9.7585	10.4575	596	571	1193	632	610	752	9.52946	9.9559	9.79013	10.3772	10.4063	10.5891	hsa-miR-16-5p	hsa-miR-4524a-3p	hsa-miR-424-5p	hsa-miR-653-5p	hsa-miR-654-5p
ASCRP3006873	0.00668505	0.239344	1.62101	down	hsa_circRNA_104651	hsa_circ_0084927	exonic	chr8	+	95676924	95677424	NM_017697	ESRP1	CTTAAAATTGCTGGTGCAGCAAGATGGAACTTATTGATGATAACACCGTAGTCAGGGCAC	46	63.3333	5.58502	6.28192	46	46	46	60	64	66	5.46925	5.59535	5.69047	6.25215	6.31476	6.27885	hsa-miR-520g-3p	hsa-miR-520h	hsa-miR-302a-3p	hsa-miR-93-5p	hsa-miR-372-3p
ASCRP3002603	0.0492277	0.303575	1.62024	down	hsa_circRNA_104039	hsa_circ_0075402	exonic	chr5	-	180668491	180669345	NM_006098	GNB2L1	ATACACTGTCCAGATAAGACCATCATCATGTGGAAACTGACCAGGGATGAGACCAACTAT	45.6667	57.1667	5.40665	6.10286	45	45	47	51	59	61.5	5.51072	5.41347	5.29576	5.89995	6.18219	6.22645	hsa-miR-587	hsa-miR-665	hsa-miR-499a-3p	hsa-miR-34c-3p	hsa-miR-516a-5p
ASCRP3008557	0.00832137	0.239344	1.61837	down	hsa_circRNA_405421		exonic	chr15	+	94841429	94858866	NM_018349	MCTP2	GATCGCTGTGGAGTCATTGCAGTTTTCAGTAGAGGTGTACTTCTGAGAAGTGGCTTCTTG	45.1667	63	5.58074	6.27528	43	47	45.5	61	63	65	5.45106	5.51915	5.77201	6.1844	6.29949	6.34196	hsa-miR-892b	hsa-miR-4778-3p	hsa-miR-4676-3p	hsa-miR-4494	hsa-miR-4768-3p
ASCRP3008126	0.000572619	0.170006	1.61746	down	hsa_circRNA_001386	hsa_circ_0001386	exonic	chr4	-	1219147	1235307	NM_001012614	CTBP1	GAGACCTTGGGCATCATCGGACTTGTAAGACTTTGACCCCGACGCAGGCTTCAGTGATTG	82.3333	125.333	6.87419	7.56792	99	66	82	107	120	149	6.85046	6.79467	6.97744	7.52233	7.47768	7.70376	hsa-miR-3648	hsa-miR-5003-3p	hsa-miR-1909-3p	hsa-miR-378a-3p	hsa-miR-378c
ASCRP3008366	0.00207734	0.196765	1.61735	down	hsa_circRNA_092405	hsa_circ_0000525	intronic	chr14	+	23778198	23778449	ENST00000553781	BCL2L2-PABPN1	GAGGGATCACGCCTATAGGTGTGGCTGGGGGCCAGGAGAGCAGGAACAGAACAGAGAAAT	59.8333	84	6.19099	6.88462	69	55	55.5	78	88	86	6.20829	6.24669	6.11799	6.94791	6.95504	6.75093	hsa-miR-4436b-5p	hsa-miR-6887-3p	hsa-miR-6736-3p	hsa-miR-6828-3p	hsa-miR-7110-3p
ASCRP3010783	0.0330014	0.271955	1.61654	down	hsa_circRNA_101898	hsa_circ_0040786	exonic	chr16	-	87760370	87795646	NM_017566	KLHDC4	TACTCGAAACAGGAAGACCTGGAAGCGCTCATAGCCCATTTCCAGACACTCGATGCCAAG	70.8333	102.333	6.56349	7.2564	91	55.5	66	90.5	105.5	111	6.76333	6.356	6.57116	7.23661	7.27627	7.25632	hsa-miR-328-5p	hsa-miR-668-5p	hsa-miR-519d-5p	hsa-miR-541-3p	hsa-miR-561-3p
ASCRP3006683	0.0304835	0.267305	1.61601	down	hsa_circRNA_104466	hsa_circ_0003655	exonic	chr7	+	127344892	127361454	NM_014390	SND1	CTGGAGGGGGAGAACACCCAGAATGGCAACATCACAGAGCTCCTCCTGAAGGAAGGTTTC	56.3333	81.3333	6.14041	6.83285	61	51	57	82	75	87	6.08832	6.10471	6.2282	7.02492	6.64002	6.83362	hsa-miR-182-5p	hsa-miR-212-5p	hsa-miR-134-3p	hsa-miR-196a-3p	hsa-miR-125a-3p
ASCRP3004816	0.0161279	0.242018	1.61571	down	hsa_circRNA_101318	hsa_circ_0031241	exonic	chr14	-	23375403	23380612	NM_018107	RBM23	CATTACAGGAGTCCTCCACTTGCCACTGGATCTGACAGGATGGCATCTGATGACTTTGAC	78.1667	116.167	6.75861	7.45078	93	68.5	73	98	118.5	132	6.80759	6.77703	6.69122	7.35652	7.44935	7.54647	hsa-miR-138-5p	hsa-miR-877-3p	hsa-miR-135b-5p	hsa-miR-135a-5p	hsa-miR-422a
ASCRP3007980	0.0101659	0.239344	1.61559	down	hsa_circRNA_104954	hsa_circ_0089371	exonic	chr9	-	136277418	136278041	NM_020385	REXO4	GACTATAGGACAGCGGTCAGTGGGATTCGGCCTGAGAACCTCAAGCAGGGGAAGACATCT	50.3333	70	5.86534	6.55741	56	47	48	62	72	76	5.94862	5.79356	5.85385	6.50637	6.58887	6.57697	hsa-miR-181a-2-3p	hsa-miR-1296-5p	hsa-miR-521	hsa-miR-27b-3p	hsa-miR-523-3p
ASCRP3011134	0.00547212	0.231984	1.61291	down	hsa_circRNA_006691	hsa_circ_0006691	exonic	chr16	-	74972047	74976724	NM_030581	WDR59	TCAAGACAATTCTGTGAAGCGGGTGCCTCCCAGGTCAAATGGAATAAAAAAAATGCTAAC	210.167	271.667	8.23597	8.92564	252	162	216.5	228.5	284.5	302	8.22943	8.27641	8.20208	8.81742	9.00603	8.95348	hsa-miR-6876-3p	hsa-miR-6134	hsa-miR-6839-3p	hsa-let-7i-5p	hsa-miR-98-5p
ASCRP3007727	0.0187007	0.244752	1.61237	down	hsa_circRNA_101430	hsa_circ_0033024	exonic	chr14	-	93483020	93542964	NM_014216	ITPK1	GAATGATAGCCAGTCCCTGGAGCTGGTGCACAGGTTCCAGGAAGCGAGGGATGGAGGTTG	66.8333	97.1667	6.42862	7.11781	82	57.5	61	80	97	114.5	6.47808	6.40058	6.4072	7.00274	7.08769	7.26299	hsa-miR-892b	hsa-miR-185-3p	hsa-miR-593-5p	hsa-miR-561-5p	hsa-miR-211-3p
ASCRP3004154	0.0323864	0.271089	1.60723	down	hsa_circRNA_103622	hsa_circ_0002590	exonic	chr4	+	39739039	39776553	NM_005339	UBE2K	CAGAGCCAGATGATCCACAGGATGCTGTAGTAGCAAATCAGACGAGCAAAAATCAAATTA	63.8333	92	6.35148	7.03606	78	53.5	60	82	96	98	6.49134	6.19005	6.37306	6.97518	7.10774	7.02525	hsa-miR-1301-3p	hsa-miR-22-3p	hsa-miR-651-5p	hsa-miR-452-3p	hsa-miR-149-5p
ASCRP3008186	0.0142704	0.240739	1.60469	down	hsa_circRNA_103209	hsa_circ_0009004	exonic	chr22	-	36712561	36714370	NM_002473	MYH9	GAGATCTTTGATCTGCCCAAAAGGTGTCCCATCTCTTGGGTATCAATGTGACCGATTTCA	91	139.333	7.05859	7.74088	100	81	92	111	137	170	6.90028	7.1546	7.12091	7.57154	7.70001	7.95109	hsa-miR-431-3p	hsa-miR-572	hsa-miR-593-5p	hsa-miR-876-5p	hsa-miR-23a-3p
ASCRP3012522	0.0421712	0.288747	1.60151	down	hsa_circRNA_042200	hsa_circ_0042200	exonic	chr17	+	16342894	16345340	NR_027160	LRRC75A-AS1	TGGTCTTGGGTGTCAATTCTTGAATCGCTGAAACCTCTACAACTTAGTTGACCGTAACTG	50	68.8333	5.82747	6.50691	56	46	48	61.5	74	71	5.94862	5.59535	5.93845	6.45192	6.56046	6.50833	hsa-miR-612	hsa-miR-661	hsa-miR-6860	hsa-miR-6774-5p	hsa-miR-1285-3p
ASCRP3007746	0.035862	0.279988	1.60038	down	hsa_circRNA_007059	hsa_circ_0007059	exonic	chr16	+	31733946	31734674	NM_001130913	ZNF720	GAATGTGAAGAGTGCAGAGACAGTAGCCATCCAGCCAGGGACTGTTGACATTCAGGGATG	72.5	110.833	6.68285	7.36127	78	63	76.5	96	121	115.5	6.52868	6.65796	6.86191	7.31342	7.49259	7.2778	hsa-miR-23a-3p	hsa-miR-6818-3p	hsa-miR-23b-3p	hsa-miR-6761-5p	hsa-miR-4740-3p
ASCRP3003335	0.000481277	0.167311	1.59909	down	hsa_circRNA_101726	hsa_circ_0038138	exonic	chr16	+	16205231	16205439	NM_004996	ABCC1	ATTTCACAAGGTCAAGCTTTCCGTGTACTGGGACTACATGAAGGCCATCGGACTCTTCAT	41	54.6667	5.37664	6.05389	43	39	41	55	54	55	5.4291	5.3125	5.38831	6.09505	6.01921	6.04739	hsa-miR-198	hsa-miR-642a-3p	hsa-miR-455-3p	hsa-miR-587	hsa-miR-143-3p
ASCRP3007015	0.00597491	0.232827	1.59883	down	hsa_circRNA_101610	hsa_circ_0003620	exonic	chr15	-	76584771	76588078	NM_000126	ETFA	CTTCGGAAAGGCCTCATTGCTACGATTTCAGAGTACCCTGGTAATAGCTGAGCATGCAAA	61.8333	88.6667	6.26919	6.94621	71.5	56	58	78	88	100	6.28732	6.2743	6.24597	6.89207	6.92131	7.02525	hsa-miR-518c-5p	hsa-miR-17-3p	hsa-miR-15b-3p	hsa-miR-576-3p	hsa-miR-548b-5p
ASCRP3002066	0.00345907	0.222065	1.59744	down	hsa_circRNA_104669	hsa_circ_0085173	exonic	chr8	+	102570646	102571040	NM_024915	GRHL2	AGCCACAGAGAAACTGCCTTGGCACCAGTGAAGCCCAGAGTAATTTGAGTGGAGGAGAAA	118.667	172.167	7.4433	8.11907	129	102	125	138	177	201.5	7.2584	7.56239	7.50913	7.97645	8.15851	8.22225	hsa-miR-504-3p	hsa-miR-197-3p	hsa-miR-582-3p	hsa-miR-181d-3p	hsa-miR-653-3p
ASCRP3008045	0.00826656	0.239344	1.59703	down	hsa_circRNA_103512	hsa_circ_0001361	exonic	chr3	+	171830241	171851336	NM_022763	FNDC3B	GACTTTCACAATAAGAGCAGAGGATGGAACACTTCAGTGCATTCAAGGAAGCCAGTTGAG	46.5	60.6667	5.60624	6.28163	50	46	43.5	58	61	63	5.74347	5.59535	5.47989	6.35626	6.20976	6.27885	hsa-miR-93-3p	hsa-miR-525-5p	hsa-miR-1296-3p	hsa-miR-370-3p	hsa-miR-520a-5p
ASCRP3007183	0.00447166	0.22596	1.59613	down	hsa_circRNA_102002	hsa_circ_0003505	exonic	chr17	-	20910208	20911309	NM_015276	USP22	CTTTCATGGCCTCCAGATTCACCAGACCAGAGCACTTGGGCAGCAGCGCCAAGATCAAGT	69	99	6.50183	7.17641	81.5	58.5	67	96	94	107	6.57835	6.356	6.57116	7.28519	7.08769	7.15636	hsa-miR-141-5p	hsa-miR-625-5p	hsa-miR-143-3p	hsa-miR-124-5p	hsa-miR-191-3p
ASCRP3007344	0.0251444	0.262556	1.59602	down	hsa_circRNA_063623	hsa_circ_0063623	exonic	chr22	+	42289120	42290941	NM_004599	SREBF2	GAAACCTCAGGCCAAGAAGAAGGCTGGAGACCAGGAAGAAGAGAGCTGAGCTACTTCCTC	77.1667	117	6.7833	7.45777	76	75	80.5	100	120	131	6.49134	6.99664	6.86191	7.35652	7.48422	7.53258	hsa-miR-766-3p	hsa-miR-6732-5p	hsa-miR-6752-5p	hsa-miR-4270	hsa-miR-6764-5p
ASCRP3006667	0.0324069	0.271089	1.59595	down	hsa_circRNA_405430		sense overlapping	chr16	+	2663960	2732801	NM_018992	KCTD5	CTGGACTCAGACAAGGATGAAACAGGCGCCTATTTAATCGACAGAGACCCCACCTACTTT	60	85.1667	6.2284	6.90281	71	51	58	76.5	88	91	6.37859	6.04039	6.26622	6.87651	6.95504	6.87688	hsa-miR-5787	hsa-miR-4763-3p	hsa-miR-328-5p	hsa-miR-6756-5p	hsa-miR-4739
ASCRP3012802	0.0115254	0.239772	1.59353	down	hsa_circRNA_104406	hsa_circ_0080649	exonic	chr7	+	74524751	74528329	NM_173537	GTF2IRD2	TTAATGCCAGGACGGATTTTCAGAAAGATTTTGCAAAATACTGGATCATGGCCCAGGTAG	42.6667	51	5.34923	6.02145	42	44	42	50	51	52	5.34688	5.3125	5.38831	6.09505	6.05432	5.91498	hsa-miR-518c-3p	hsa-miR-518f-3p	hsa-miR-518b	hsa-miR-518d-3p	hsa-miR-518a-3p
ASCRP3005395	0.0124176	0.240565	1.59305	down	hsa_circRNA_100126	hsa_circ_0000042	exonic	chr1	+	29362337	29365938	NM_004437	EPB41	CCTCGATGGAGCAAGAGCAGTATGAAAGTACCATCGGATTCAAACTTCCCAGTTACCGAG	46.8333	62.3333	5.58247	6.25427	48.5	45	47	57	64	66	5.6686	5.44674	5.63208	6.25215	6.26892	6.24174	hsa-miR-595	hsa-miR-424-3p	hsa-miR-486-3p	hsa-miR-587	hsa-miR-214-5p
ASCRP3007930	0.0141197	0.240565	1.59069	down	hsa_circRNA_100664	hsa_circ_0005741	exonic	chr10	-	103384501	103436193	NM_022039	FBXW4	GACCTCAACAGGATGACCAGTGTCCCAGTGAAGGAACGAGTGAAGGTGTCTCAGAACTGG	73.5	110	6.69406	7.36371	72	70	78.5	93	113	124	6.43463	6.85424	6.79329	7.25997	7.41102	7.42014	hsa-miR-339-5p	hsa-miR-660-3p	hsa-miR-217	hsa-miR-1298-3p	hsa-miR-15b-3p
ASCRP3012990	0.0137059	0.240565	1.59035	down	hsa_circRNA_101001	hsa_circ_0025135	exonic	chr12	-	6458115	6465046	NM_001038	SCNN1A	TTCCAGATGCTATCGCGACAGAACAATTACACCGTCAACAACAAGAGGAATTACTCTCAC	69	103.167	6.54528	7.21463	72	62	73	78	113	118.5	6.29949	6.58462	6.75174	6.90789	7.41102	7.32498	hsa-miR-361-3p	hsa-miR-873-5p	hsa-miR-7-5p	hsa-miR-761	hsa-miR-153-5p
ASCRP3007137	0.01705	0.242018	1.58753	down	hsa_circRNA_402002		exonic	chr19	+	1270926	1274439	NR_023313	CIRBP	CTTGTCCCCTGCCGCCATGGCATCAGATGAAGGCAAACTTTTTGTTGGAGGGCTGAGTTT	274.333	330.667	8.61713	9.28392	288	230	305	256	344	392	8.447	8.8011	8.6033	9.00487	9.40217	9.4447	hsa-miR-6762-3p	hsa-miR-6882-3p	hsa-miR-4685-5p	hsa-miR-574-5p	hsa-miR-1972
ASCRP3004820	0.038225	0.284269	1.5861	down	hsa_circRNA_100665	hsa_circ_0019589	exonic	chr10	-	103427642	103433430	NM_022039	FBXW4	CATTACTCAGTCAGATGCCCTGGATGCAGCTAGAGGATGATTCTCTGTACATATCCCAGG	76.3333	114.333	6.74186	7.40734	74	75	80	95.5	114	133.5	6.37859	6.94764	6.89936	7.29301	7.40277	7.52624	hsa-miR-660-3p	hsa-miR-571	hsa-miR-184	hsa-miR-324-3p	hsa-miR-619-5p
ASCRP3009036	0.041276	0.286771	1.58597	down	hsa_circRNA_101052	hsa_circ_0026153	exonic	chr12	+	49883247	49884514	NM_023071	SPATS2	GCCAGTGAAGTACTCAAAGAATGGACAGTAACAGGCAAGAAAAAGATAAATGCGGTACGT	49.8333	68.6667	5.83622	6.50158	55.5	46	48	58.5	65.5	82	5.89995	5.75485	5.85385	6.31476	6.43905	6.75093	hsa-miR-101-5p	hsa-miR-372-3p	hsa-miR-20b-5p	hsa-miR-373-3p	hsa-miR-93-5p
ASCRP3004581	0.0391128	0.285432	1.58568	down	hsa_circRNA_102377	hsa_circ_0047818	exonic	chr18	+	56601664	56606853	NM_018181	ZNF532	CATCAAGATAGGAGAACCAAAAAGACTTGCACTATCTGCCAGATGCTGCTTCCTAACCAG	48	67.6667	5.76642	6.43152	48	52	44	60	69	74	5.62678	6.04039	5.63208	6.33354	6.45267	6.50833	hsa-miR-589-5p	hsa-miR-874-5p	hsa-miR-519b-3p	hsa-miR-519a-3p	hsa-miR-2113
ASCRP3008559	0.0400936	0.285802	1.58419	down	hsa_circRNA_000742	hsa_circ_0000742	intronic	chr17	-	8059547	8059653	ENST00000498285	RP11-599B13.6	GATCGGTGTGGACTTTTCCGGGGTGGTGTGGTCGGTTAGGAAGAAATTTGGAGTGTGCGT	343.833	385.167	8.67958	9.34332	682.5	234.5	114.5	559	412	184.5	9.74662	8.84032	7.45179	10.1761	9.74449	8.10936	hsa-miR-1247-3p	hsa-miR-7110-3p	hsa-miR-6799-3p	hsa-miR-6814-3p	hsa-miR-3173-5p
ASCRP3000965	0.000497285	0.167311	1.58363	down	hsa_circRNA_102855	hsa_circ_0057105	exonic	chr2	+	173433468	173460751	NR_103729	PDK1	AATTTGGAAGCAAAATCACCAGGACAGCCAATACAAGTGGTTTATGTACCATCCCATCTC	44.8333	63.8333	5.66943	6.33267	44	44.5	46	59.5	63	69	5.62678	5.63456	5.74694	6.31476	6.29949	6.38375	hsa-miR-637	hsa-miR-362-5p	hsa-miR-500a-5p	hsa-miR-30a-5p	hsa-miR-511-5p
ASCRP3011643	0.0316664	0.269675	1.58294	down	hsa_circRNA_102982	hsa_circ_0059216	exonic	chr20	-	2641342	2641475	NM_006899	IDH3B	TCTGGAACATGAGGCGTAAGTTGGACTTATTTGCCAACGTAGTCCATGTGAAGTCACTTC	43	58	5.5122	6.1748	42	40	47	57	57	60	5.41109	5.37856	5.74694	6.23198	6.12009	6.17233	hsa-miR-601	hsa-miR-632	hsa-miR-877-3p	hsa-miR-510-5p
ASCRP3004838	0.00738533	0.239344	1.5801	down	hsa_circRNA_104264	hsa_circ_0078654	exonic	chr6	-	166843940	166845978	NM_021135	RPS6KA2	CATTCCCAGGGGATCATTGATAAGAGCAAGAGAGACCCCTCGGAAGAGATTGAGATCCTC	41.6667	53.6667	5.37266	6.03268	39	47	39	49	57	55	5.22688	5.59535	5.29576	5.89995	6.1507	6.04739	hsa-miR-196a-5p	hsa-miR-98-5p	hsa-let-7f-5p	hsa-miR-196b-5p	hsa-let-7b-5p
ASCRP3008256	0.0219436	0.25654	1.57948	down	hsa_circRNA_102974	hsa_circ_0001122	exonic	chr2	+	242374376	242375953	NM_014808	FARP2	GAGCTCTGACTGCAGACCTACCAAAACAGTGGAAGAACTCAGAAACAACTAGTAGATTAT	49.6667	69.6667	5.82737	6.48682	49	50	50	61	71	77	5.70715	5.97746	5.7975	6.39435	6.45267	6.61342	hsa-miR-431-5p	hsa-miR-17-3p	hsa-miR-515-3p	hsa-miR-511-5p	hsa-miR-205-5p
ASCRP3005572	0.0284619	0.265228	1.57832	down	hsa_circRNA_001946	hsa_circ_0001660	sense overlapping	chr6	+	158850767	158852695	NM_020245	TULP4	CGAATCTGGGGTGAGTGATTTCACGTGGAGCCATGATGGAACTCAAGCACTTATTTCCTA	45.3333	60	5.6028	6.26119	43	48	45	56	61	63	5.38883	5.75485	5.66473	6.27345	6.28368	6.22645	hsa-miR-619-5p	hsa-miR-335-3p	hsa-miR-766-5p	hsa-miR-1271-3p	hsa-miR-377-3p
ASCRP3005579	0.0114629	0.239344	1.57749	down	hsa_circRNA_103221	hsa_circ_0063305	exonic	chr22	-	38698865	38699253	NM_001894	CSNK1E	CGACCAGATGGTGCCAACATCGCCTCTGGTGAGGAAGTCGCCATCAAGCTGGAGTGTGTG	84.5	125.833	6.93403	7.59166	92.5	77	84	111.5	126	140	6.75275	7.04489	7.00444	7.54849	7.60469	7.62181	hsa-miR-874-5p	hsa-miR-335-5p	hsa-miR-298	hsa-miR-342-5p	hsa-miR-15b-5p
ASCRP3002251	0.0347148	0.275205	1.5773	down	hsa_circRNA_101174	hsa_circ_0028864	exonic	chr12	-	120636920	120637008	NM_001002	RPLP0	AGGAGGACCTCACTGAGATCAGGGACATGTTGCTGGCCAATAAGACTGCTGCCTCATATC	68.6667	102.833	6.56303	7.22048	66	63	77	90.5	98	120	6.22187	6.63936	6.82785	7.13081	7.16494	7.36569	hsa-miR-670-5p	hsa-miR-597-3p	hsa-miR-205-3p	hsa-miR-377-5p
ASCRP3007656	0.0263927	0.263515	1.57683	down	hsa_circRNA_403715		exonic	chr6	+	138528178	138531178	NM_020340	ARFGEF3	GAAGTGATGAAGGGAGAAATGCCTGCTGCCTCTCCAGTTGGCTTTGGAATCCAAGAATGT	936.167	729.833	9.96962	10.6266	705.5	717	1386	669	684	836.5	9.83136	10.1456	9.93195	10.4848	10.6157	10.7794	hsa-miR-646	hsa-miR-544a	hsa-miR-324-5p	hsa-miR-4802-3p	hsa-miR-3186-5p
ASCRP3003795	0.00740053	0.239344	1.5768	down	hsa_circRNA_101592	hsa_circ_0036287	exonic	chr15	+	74911537	74912566	NM_003992	CLK3	CACAAACGCCGCACCAGGTCTTGTAGCAGCGCCTCCTCGATGCATCACTGTAAGCGATAC	230.5	286.333	8.36513	9.02213	266	171	254.5	272	269	318	8.34055	8.37052	8.38432	9.09834	8.93161	9.03643	hsa-miR-519d-5p	hsa-miR-92b-5p	hsa-miR-493-3p	hsa-miR-519e-5p	hsa-miR-187-5p
ASCRP3002800	0.015987	0.242018	1.57441	down	hsa_circRNA_092476	hsa_circ_0000963	exonic	chr19	-	57967020	57967550	ENST00000596831	AC004076.9	ATCATGGTCCTGGGATACCTCAGACAATGGCAGCTTTTGGATTGAAATATTTGCTGAATG	44.6667	60.1667	5.58247	6.23728	48	43	43	58	60	62.5	5.6686	5.44674	5.63208	6.23198	6.26892	6.21095	hsa-miR-5007-5p	hsa-miR-760	hsa-miR-4722-5p	hsa-miR-545-3p	hsa-miR-4527
ASCRP3002799	0.00386351	0.222284	1.57394	down	hsa_circRNA_102350	hsa_circ_0047444	exonic	chr18	+	33783075	33800180	NM_017947	MOCOS	ATCATGGTCATCAAAGCCAAAGGTTTGAAGATGGCACCATCTCATTCCTTGATGTTATCG	46	58.8333	5.49428	6.14866	49	43	46	55	59.5	62	5.53368	5.37856	5.57061	6.1844	6.10535	6.15623	hsa-miR-134-3p	hsa-miR-23b-5p	hsa-miR-136-5p	hsa-miR-93-3p	hsa-miR-510-5p
ASCRP3012187	0.0236113	0.260835	1.57193	down	hsa_circRNA_040792	hsa_circ_0040792	exonic	chr16	-	87788799	87795646	NM_017566	KLHDC4	TGCTCACCAGGAAGACCTGGAAGCGCTCATAGCCCATTTCCAGACACTCGATGCCAAGAG	73.3333	106.833	6.65292	7.30546	96	59	65	95	105.5	120	6.85893	6.52868	6.57116	7.31342	7.23727	7.36569	hsa-miR-3605-5p	hsa-miR-6851-5p	hsa-miR-6803-5p	hsa-miR-328-5p	hsa-miR-4700-5p
ASCRP3011611	0.0419721	0.287788	1.57039	down	hsa_circRNA_000993	hsa_circ_0001887	sense overlapping	chr9	-	125930467	125936121	NM_018387	STRBP	TCTGAAGTGTCAAGATAAATGTTAATTCTGGGATCAAGGTGGTCGGACATTGTGTGGTGT	45.8333	60	5.48714	6.13826	57.5	40	40	60	65	55	5.93237	5.3125	5.21655	6.31476	6.1507	5.94933	hsa-miR-224-5p	hsa-miR-590-3p	hsa-miR-1468-3p	hsa-miR-376c-3p	hsa-miR-561-3p
ASCRP3008094	0.036345	0.279988	1.55915	down	hsa_circRNA_406908		intronic	chr7	+	7916911	7923977	ENST00000468567	RPA3-AS1	GAGAATGGAATGATCCCGACCAACAAAGAAAATTCATCCAGTGTGACTGTATCAGACCCT	47.6667	61.6667	5.62785	6.26861	63	42	38	77	55	53	6.15516	5.5586	5.1698	6.90789	5.94862	5.94933	hsa-miR-6809-3p	hsa-miR-6881-3p	hsa-miR-3125	hsa-miR-1252-5p	hsa-miR-548n
ASCRP3011958	0.0264543	0.263651	1.55731	down	hsa_circRNA_403486		exonic	chr5	+	151169883	151175136	NM_005754	G3BP1	TGATCAGGCAGTTGTCAGATTTTATGGAAAGAACTCTTCTTATGTCCATGGGGGATTGGA	68.1667	98.6667	6.51959	7.15865	79	65.5	60	88	100	108	6.51169	6.71014	6.33692	7.1779	7.15344	7.1446	hsa-miR-1282	hsa-miR-6884-3p	hsa-miR-6072	hsa-miR-6839-3p	hsa-miR-3664-3p
ASCRP3010636	0.00844818	0.239344	1.55634	down	hsa_circRNA_400433		exonic	chr1	+	230379051	230381896	NM_004481	GALNT2	TAATATGGACAACTTTCAGTATGTGGGGGCATCTGCTGACTTGAAGGGCGGCCTCATGCG	60.6667	85.3333	6.23385	6.87201	68	56	58	71	91	94	6.18189	6.21776	6.30189	6.72745	6.96565	6.92294	hsa-miR-665	hsa-miR-3184-5p	hsa-miR-6774-5p	hsa-miR-5190	hsa-miR-3912-5p
ASCRP3001133	0.0286754	0.265228	1.55474	down	hsa_circRNA_042451	hsa_circ_0042451	exonic	chr17	-	20907514	20910300	NM_015276	USP22	ACAGCGAAGGCGATTTGAACACTCAGCCAAGCTGCGGCGGAAGATCACCACGTATGTGTC	52.1667	72.3333	5.95114	6.58781	53	53.5	50	66	73	78	5.78209	6.19005	5.88129	6.57315	6.61331	6.57697	hsa-miR-3663-5p	hsa-miR-138-5p	hsa-miR-485-5p	hsa-miR-4716-3p	hsa-miR-6777-3p
ASCRP3011907	0.00923949	0.239344	1.55393	down	hsa_circRNA_404300		exonic	chr9	+	139982526	139983457	NM_016219	MAN1B1	TGAGATTTCGTCACAGAAATGGAAGCAACTGTCGAGATTGCAGCGGAATATGATTCTCTT	39.8333	54	5.23117	5.86709	38	42.5	39	49	53	60	5.0883	5.28066	5.32455	5.60527	5.94862	6.04739	hsa-miR-3154	hsa-miR-1237-3p	hsa-miR-6809-5p	hsa-miR-6891-3p	hsa-miR-15b-3p
ASCRP3009450	0.00400502	0.222284	1.55241	down	hsa_circRNA_103110	hsa_circ_0004771	exonic	chr21	-	16386664	16415895	NM_003489	NRIP1	GGAGACAGACGGAAGTGTTTGGATTGTGAGCTATTTCAGAACTGTTCTCAGGACTCATTA	47.3333	66.8333	5.75806	6.39257	47	47	48	61	70	69.5	5.62678	5.79356	5.85385	6.33354	6.42279	6.42139	hsa-miR-653-5p	hsa-miR-339-5p	hsa-miR-330-5p	hsa-miR-595	hsa-miR-629-3p
ASCRP3002337	0.0464102	0.298697	1.55141	down	hsa_circRNA_103879	hsa_circ_0072857	exonic	chr5	-	70294550	70297970	NM_004536	NAIP	AGGTGATGACCCATTAGACGATCACACCAGATGTTTTCCCAAGGAGAACATTTTGTGAAT	52	70.8333	5.9262	6.55978	62	47	47	65.5	68	79	6.1699	5.75485	5.85385	6.52663	6.47636	6.67636	hsa-miR-215-3p	hsa-miR-30a-5p	hsa-miR-30e-5p	hsa-miR-22-5p	hsa-miR-512-3p
ASCRP3005561	0.0105259	0.239344	1.5511	down	hsa_circRNA_075494	hsa_circ_0075494	exonic	chr6	+	3017117	3017219	NM_000904	NQO2	CGAAGACAGGAGTCAATGGAGATTCTCGATACTTCCTGTGGCCACTCCAGGGTAAACTAG	44.8333	61.8333	5.65592	6.28921	43	45	46.5	56.5	63	66	5.49111	5.59535	5.88129	6.1844	6.29949	6.38375	hsa-miR-3177-5p	hsa-miR-6836-3p	hsa-miR-493-5p	hsa-miR-5699-3p	hsa-miR-4665-3p
ASCRP3007567	0.0460998	0.297346	1.54939	down	hsa_circRNA_062857	hsa_circ_0062857	exonic	chr22	-	31329452	31354680	NM_014941	MORC2	GAAGAGGACTCGGCTGACCTCAAGAGAGCTCAGAAAGAACCACTCACGAATTCTTGTTTG	45.6667	62.5	5.68305	6.31474	48	44	45	56	65.5	66	5.74347	5.67359	5.63208	6.09505	6.46543	6.38375	hsa-miR-1248	hsa-miR-4778-3p	hsa-miR-877-3p	hsa-miR-5193	hsa-miR-6846-5p
ASCRP3007653	0.000218477	0.167311	1.54497	down	hsa_circRNA_104781	hsa_circ_0087063	exonic	chr9	+	37425918	37426651	NM_012203	GRHPR	GAAGTGAAGAAGGGCCAATCTCAAAGTCATCAGCACCATGTCTGTGGGCATCGACCACTT	64.3333	88.1667	6.32576	6.95334	69	59	65	71	90.5	103	6.19498	6.356	6.42631	6.82737	6.96565	7.067	hsa-miR-873-3p	hsa-miR-127-3p	hsa-miR-361-3p	hsa-miR-1298-3p	hsa-miR-191-3p
ASCRP3007481	0.0290116	0.265362	1.54462	down	hsa_circRNA_100867	hsa_circ_0023249	exonic	chr11	-	68527036	68529155	NM_001876	CPT1A	GAACCTCATCAATTTCCACATTTCTTCCAAGTTCTCTTGCCCTGAGACGGTGGAACAGAG	104.833	151.667	7.25101	7.87826	120.5	85.5	108.5	114	155	186	7.18377	7.22527	7.344	7.59819	7.91628	8.12032	hsa-miR-515-5p	hsa-miR-519e-5p	hsa-miR-767-5p	hsa-miR-651-3p	hsa-miR-298
ASCRP3010710	0.0490299	0.303351	1.54072	down	hsa_circRNA_048164	hsa_circ_0048164	exonic	chr19	-	1089470	1089961	NM_002695	POLR2E	TACATCACCTACCGGCTGGTGCAGTAGCTACCGCCTGACAGTAAGCTCCGAGAGAACCAG	71.1667	104.5	6.63329	7.2569	70	66.5	77	90	105	118.5	6.29949	6.76118	6.8392	7.20945	7.22746	7.33378	hsa-miR-4485-5p	hsa-miR-197-3p	hsa-miR-4722-3p	hsa-miR-3972	hsa-miR-1202
ASCRP3004197	0.0390845	0.285432	1.5394	down	hsa_circRNA_401955		exonic	chr18	+	32386182	32392077	NM_001390	DTNA	CAGATCCTGTTTCTCCCAACAGGGAAGGCCATGGTAAAATTTCAGTATTTGCTGTCAAAA	622.333	507.5	9.36979	9.99216	452	324	1091	378	534.5	610	9.12167	9.27365	9.71407	9.58022	10.1456	10.2507	hsa-miR-1277-5p	hsa-miR-3064-5p	hsa-miR-642a-5p	hsa-miR-6504-5p	hsa-miR-141-5p
ASCRP3008311	0.0228066	0.260567	1.5378	down	hsa_circRNA_100031	hsa_circ_0009577	exonic	chr1	-	8525984	8674745	NM_012102	RERE	GAGGACGAAGTGGTCCACAACTCCCAGGCCTGTTGCAGATCTCCAACTCCTGCTTTGTGT	109.333	157.167	7.35625	7.97713	127	94	107	134	153	184.5	7.26526	7.45104	7.35246	7.94729	7.88481	8.09928	hsa-miR-105-5p	hsa-miR-16-5p	hsa-miR-424-5p	hsa-miR-107	hsa-miR-103a-3p
ASCRP3011609	0.0285511	0.265228	1.53565	down	hsa_circRNA_104745	hsa_circ_0005572	exonic	chr9	+	20758088	20770237	NM_017794	FOCAD	TCTGAAGGAGAAATCATCCTCATCCTTTGATAACTGTGCTTGAACACAGACCTGATTGCT	60.8333	85.1667	6.29541	6.91425	71	51	60.5	84	84.5	87	6.35519	6.10471	6.42631	7.10628	6.80286	6.83362	hsa-miR-30c-5p	hsa-miR-141-3p	hsa-miR-200a-3p	hsa-miR-30b-5p	hsa-miR-429
ASCRP3013485	0.00305016	0.215237	1.53526	down	hsa_circRNA_062400	hsa_circ_0062400	exonic	chr22	+	21271713	21308037	NM_005207	CRKL	TTTGTATATTGTCTCAATAAAACTTGCATCAGCCGGTGGTGGCGGCAGCCGGAGGGGGAG	101.167	142.667	7.19476	7.81325	125.5	87	91	133	150	145	7.21898	7.27584	7.08946	7.90095	7.88481	7.65399	hsa-miR-7843-5p	hsa-miR-4656	hsa-miR-6768-3p	hsa-miR-4436b-3p	hsa-miR-6511a-5p
ASCRP3000604	0.0400822	0.285802	1.534	down	hsa_circRNA_406336		exonic	chr3	+	122808014	122825688	NM_006810	PDIA5	AAGATCCTGGAGCCAAAGATGTTGTCCACCTTGACAGTGAAAAGGTGGTCCTGCCATCAT	41	53.3333	5.35653	5.97383	40	44	39	48	54	58	5.30754	5.51915	5.24291	5.78744	6.01921	6.11484	hsa-miR-2355-3p	hsa-miR-3138	hsa-miR-6832-3p	hsa-miR-7161-3p	hsa-miR-4768-5p
ASCRP3001270	0.0448585	0.295134	1.53393	down	hsa_circRNA_403101		exonic	chr4	-	25831719	25836945	NM_015187	SEL1L3	ACCACTAGCATTGGACAGGATTTGAAAAGCTACCACAATCAGACCATTAGATGTGGTTGC	42.8333	57	5.43796	6.05519	42.5	44	42	50	59	62	5.51072	5.4786	5.32455	5.871	6.1507	6.14387	hsa-miR-1248	hsa-miR-6878-3p	hsa-miR-1272	hsa-miR-1236-3p	hsa-miR-3126-3p
ASCRP3000948	0.0282769	0.265228	1.53267	down	hsa_circRNA_001646	hsa_circ_0001646	exonic	chr6	+	144843115	144854396	NM_007124	UTRN	AATTGTTGCAGAAGTGAAGGATAGGCAGCCAAGGCAATCCCTATTCAACAGAGGAAAATG	45	60.1667	5.59164	6.20768	44	47	44	59.5	61	60	5.46925	5.67359	5.63208	6.29699	6.18219	6.14387	hsa-miR-6888-3p	hsa-miR-93-3p	hsa-miR-8075	hsa-miR-4775	hsa-miR-892c-3p
ASCRP3012947	0.0377147	0.283281	1.53217	down	hsa_circRNA_104290	hsa_circ_0079166	exonic	chr7	+	2404006	2404164	NM_003751	EIF3B	TTCAGCTTATTGACTTCTCACCTTGTGAAAGAGATGGACAGAGACGTATGTGCGTTGGTC	55.6667	76.5	6.06262	6.6782	57	47	63	64.5	77	88	5.94862	5.83203	6.4072	6.55768	6.66394	6.81298	hsa-miR-146a-3p	hsa-let-7b-5p	hsa-miR-188-5p	hsa-miR-515-3p	hsa-miR-519e-3p
ASCRP3000859	0.0163164	0.242018	1.53044	down	hsa_circRNA_103469	hsa_circ_0004271	exonic	chr3	+	128984391	128985942	NM_016128	COPG1	AATGAAGAGATGTTACCCAGTATCTTGGTGTTGCTGAAGAGGGTGGCTTTGAGTATAAGC	78.5	114.167	6.78753	7.40148	83	70.5	82	93.5	123	126	6.55015	6.85424	6.95821	7.25063	7.54023	7.41358	hsa-miR-146b-3p	hsa-miR-383-3p	hsa-miR-576-3p	hsa-miR-502-5p	hsa-miR-509-3p
ASCRP3012926	0.0120729	0.240565	1.52848	down	hsa_circRNA_003605	hsa_circ_0003605	exonic	chr10	+	80961340	80976031	NM_020338	ZMIZ1	TTCACCCCGAAGTCTGCCGGCTGGACAACGTTCATGGCTCTCGGGTAGAACCTAGTGAAA	59.5	83.6667	6.25919	6.87129	69	53.5	56	72	84	95	6.31421	6.16148	6.30189	6.80012	6.87999	6.93378	hsa-miR-6829-5p	hsa-miR-6762-3p	hsa-miR-1273e	hsa-miR-4530	hsa-miR-6833-5p
ASCRP3000654	0.00094915	0.171206	1.5279	down	hsa_circRNA_100786	hsa_circ_0005974	exonic	chr11	+	34093272	34098189	NM_005898	CAPRIN1	AAGGAAAAACCTGTATGTGGAACCACCTGGTAAGCTTGATGATTACCAGGAACGAATGAA	46	61	5.69592	6.30747	49	47	42	59	62	62	5.78209	5.67359	5.63208	6.35626	6.29949	6.26665	hsa-miR-329-5p	hsa-miR-582-5p	hsa-miR-890	hsa-miR-552-3p	hsa-miR-99b-3p
ASCRP3007535	0.0280943	0.265228	1.5239	down	hsa_circRNA_104698	hsa_circ_0002965	exonic	chr8	-	141582910	141595410	NM_012154	AGO2	GAAGAATCTATACACAGCCATGCCCCTTCCGATTGGGAGGGACAAGCACTTGCACCTCCT	60.1667	78	6.13388	6.74165	80	47.5	53	83	72	79	6.56816	5.71549	6.11799	7.06993	6.5314	6.62363	hsa-miR-186-3p	hsa-miR-372-3p	hsa-miR-302a-3p	hsa-miR-302b-3p	hsa-miR-302c-3p
ASCRP3010580	0.00866835	0.239344	1.52382	down	hsa_circRNA_102795	hsa_circ_0004029	exonic	chr2	-	106761645	106782539	NM_025076	UXS1	TAACCACGACGTGGTGGAGCCCCTCTACATCGAGGCTGTTTGGGGCAACTTCGTTAATAT	46	58.6667	5.66695	6.27464	50	42	46	60	56	60	5.78209	5.44674	5.77201	6.39435	6.1507	6.27885	hsa-miR-29a-5p	hsa-miR-140-5p	hsa-miR-203a-5p	hsa-miR-668-5p	hsa-miR-302c-3p
ASCRP3008101	0.0006991	0.171206	1.52334	down	hsa_circRNA_101319	hsa_circ_0000524	exonic	chr14	-	23378691	23380612	NM_018107	RBM23	GAGACAAGCAAATCTGACAGGATGGCATCTGATGACTTTGACATAGTGATTGAGGCCATG	104.667	150	7.26425	7.87149	122	90.5	101.5	123	160	167	7.17639	7.35365	7.2627	7.7516	7.97907	7.8838	hsa-miR-138-5p	hsa-miR-135a-3p	hsa-miR-338-3p	hsa-miR-135b-5p	hsa-miR-135a-5p
ASCRP3003466	0.00306569	0.215237	1.52299	down	hsa_circRNA_104923	hsa_circ_0002303	exonic	chr9	-	128246721	128268696	NM_001006617	MAPKAP1	CAAAGTCAGCATGATCCACAGACTGCGATTCACAACCGACGTACAGCTAGGCCCTCAGTA	53.1667	75.3333	6.06339	6.6703	57.5	52	50	69.5	79	77.5	6.01747	6.16148	6.01121	6.68492	6.71254	6.61342	hsa-miR-622	hsa-miR-346	hsa-miR-93-5p	hsa-miR-302c-3p	hsa-miR-302a-3p
ASCRP3011196	0.0246401	0.261885	1.5223	down	hsa_circRNA_101407	hsa_circ_0032683	exonic	chr14	-	75590748	75590926	NM_033116	NEK9	TCACTTCATGGACAATACCACGCTGCTGATTGAGCTGGAATATTGTAATGGATGACTCAC	52.1667	69	5.92917	6.53542	63.5	47	46	62	71	74	6.07418	5.83203	5.88129	6.48655	6.5314	6.5883	hsa-miR-573	hsa-miR-503-5p	hsa-miR-34a-3p	hsa-miR-212-3p	hsa-miR-885-3p
ASCRP3003875	0.0253458	0.262556	1.52154	down	hsa_circRNA_402748		exonic	chr22	+	42271340	42276996	NM_004599	SREBF2	CACATCACAGATGCACAAGTCTGGCGTTCTGAGGAAGGCCATTGATTACATCAAATACTT	47.1667	62.1667	5.72893	6.33446	54	45.5	42	57.5	65	64	5.88203	5.79356	5.5112	6.29699	6.45267	6.25372	hsa-miR-4739	hsa-miR-149-5p	hsa-miR-7108-5p	hsa-miR-5000-3p	hsa-miR-4436a
ASCRP3004957	0.0373762	0.282269	1.5207	down	hsa_circRNA_000287	hsa_circ_0000287	exonic	chr11	+	34107610	34113603	NM_005898	CAPRIN1	CCAAGTAGAACAAACAGAGCTTCAGCAAGAACAGCTTCAAACAGGTGGTAAATTCACTCC	46.1667	62.3333	5.6319	6.23663	51	47	40.5	61	64	62	5.70715	5.83203	5.35652	6.35626	6.20976	6.14387	hsa-miR-3929	hsa-miR-6884-5p	hsa-miR-4478	hsa-miR-4419b	hsa-miR-6764-3p
ASCRP3003936	0.023082	0.260835	1.5203	down	hsa_circRNA_103180	hsa_circ_0007312	exonic	chr22	+	24698162	24709434	NM_015330	SPECC1L	CACCGTGGAGAACAAATCCAAGATTAGCACAGATTTGCTTGTAAATGCATCACGAAGAGG	54	72.3333	6.03254	6.63689	64	50	48	66	73	78	6.1699	6.07386	5.85385	6.65493	6.61331	6.64243	hsa-miR-19a-5p	hsa-miR-19b-1-5p	hsa-miR-19b-2-5p	hsa-miR-329-5p	hsa-miR-764
ASCRP3005150	0.00267198	0.215237	1.51866	down	hsa_circRNA_405807		exonic	chr19	-	52380534	52384130	NM_032679	ZNF577	CCCACAGTCAAATCTGTCCAGGTTCTGGCCTATAGGAACAAGACATTTTCAGTAATGGAA	46	61.6667	5.66945	6.27225	48.5	44.5	45	57	65	63	5.6885	5.71549	5.60437	6.23198	6.33105	6.25372	hsa-miR-6868-3p	hsa-miR-4511	hsa-miR-1237-3p	hsa-miR-4448	hsa-miR-4753-3p
ASCRP3003430	0.0177377	0.24239	1.51623	down	hsa_circRNA_104112	hsa_circ_0076522	exonic	chr6	+	43417159	43417272	NM_033450	ABCC10	CAAACGCTTTGCCAACAAGACAGTGCTGACCATTGCCCATAGATCCTGTGTATCGATGAG	63	90.8333	6.37976	6.98025	71	59	59	76	99	97.5	6.35519	6.44717	6.33692	6.80012	7.16494	6.9757	hsa-miR-383-3p	hsa-miR-511-5p	hsa-miR-646	hsa-miR-505-3p	hsa-miR-182-5p
ASCRP3010797	0.0139633	0.240565	1.51434	down	hsa_circRNA_017077	hsa_circ_0017077	exonic	chr1	-	235840390	235860572	NM_000081	LYST	TACTGTGTGTGATTCAGAGTCCTTTGTCATGGATAAAAGGCTTGAAATGGGGGGAATACG	98.3333	134.333	7.12621	7.7249	134	82	79	132	129	142	7.29934	7.13165	6.94764	7.88117	7.6158	7.67773	hsa-miR-374a-3p	hsa-miR-4679	hsa-miR-4504	hsa-miR-3170	hsa-miR-140-3p
ASCRP3004850	0.00310924	0.215237	1.51328	down	hsa_circRNA_405719		exonic	chr19	-	5214371	5220364	NM_002850	PTPRS	CATTCTGCGTCAGGACATTCTCTCTGCACAAGGAGCTATTTCATTGTGATGGTGCCACTG	60	84.1667	6.26113	6.85881	62	56	62	69	88	95.5	6.11946	6.21776	6.44617	6.6998	6.87999	6.99664	hsa-miR-3605-3p	hsa-miR-637	hsa-miR-4677-5p	hsa-miR-3620-5p	hsa-miR-1587
ASCRP3008334	0.00171786	0.182323	1.51205	down	hsa_circRNA_100556	hsa_circ_0003136	exonic	chr10	-	13375816	13387028	NM_012247	SEPHS1	GAGGAGTGGCTACCACTGTCTGCCAACCCAATGAATTTATCATGTGGATCCATAAAGAAC	46	52.3333	5.4195	6.016	47	45	46	54	51	52	5.61093	5.37856	5.26901	6.1844	5.94862	5.91498	hsa-miR-670-3p	hsa-miR-597-3p	hsa-miR-130b-5p	hsa-miR-140-5p	hsa-miR-125b-1-3p
ASCRP3004404	0.0211993	0.251938	1.5106	down	hsa_circRNA_101305	hsa_circ_0002807	exonic	chr13	+	114149816	114164739	NM_017905	TMCO3	CAGGTTCCTCATGGGCAGTGCTCGGGGTGACAAAGAAGCTGAAAATGTGTGTCTGACATG	70	100.167	6.60497	7.20009	84	65	61	87	106	107.5	6.66416	6.72445	6.42631	7.14336	7.2627	7.19421	hsa-miR-205-5p	hsa-miR-202-5p	hsa-miR-141-5p	hsa-miR-516b-5p	hsa-miR-130b-5p
ASCRP3007962	0.0394732	0.285802	1.50984	down	hsa_circRNA_100667	hsa_circ_0000255	exonic	chr10	-	103432671	103436193	NM_022039	FBXW4	GACGGCCAAGGATGACCAGTGTCCCAGTGAAGGAACGAGTGAAGGTGTCTCAGAACTGGA	72.3333	105.333	6.66479	7.25919	74	67	76	87	110	119	6.35519	6.82232	6.81687	7.18988	7.2627	7.32498	hsa-miR-660-3p	hsa-miR-217	hsa-miR-1298-3p	hsa-miR-15b-3p	hsa-miR-571
ASCRP3008147	0.0151462	0.242018	1.50699	down	hsa_circRNA_102378	hsa_circ_0003423	exonic	chr18	+	56601664	56621031	NM_018181	ZNF532	GAGAGATGTGTACATATCCCACGTGAGGAAGGAGCACGGGAAGAAGACTTGCACTATCTG	43.3333	54.5	5.39233	5.984	45	44	41	52	55	56.5	5.38883	5.51915	5.26901	5.95145	6.00028	6.00028	hsa-miR-29b-1-5p	hsa-miR-216a-3p	hsa-miR-449c-5p	hsa-miR-597-3p	hsa-miR-589-5p
ASCRP3000215	0.023486	0.260835	1.50647	down	hsa_circRNA_103868	hsa_circ_0072797	exonic	chr5	+	68915840	68916286	uc010ixi.1	SMA	AAAGCAGGTCTTTTCTACACAGGGAGAACATTTTGTGAATTCCTGGGTCCAGAGAGAATT	40.6667	52.1667	5.3774	5.96858	42	42	38	48.5	52	56	5.4291	5.37856	5.32455	5.89995	5.90881	6.09697	hsa-miR-215-3p	hsa-miR-22-5p	hsa-miR-512-3p	hsa-miR-532-3p	hsa-miR-616-3p
ASCRP3004374	0.0129755	0.240565	1.50641	down	hsa_circRNA_406223		sense overlapping	chr3	-	10354443	10357007	NM_030673	SEC13	CAGGGAGCCATTTAGTTCTGTCCAAAGTAGTGCCTGCAGAGGCACTGTGGGGGGTAAGTG	88.3333	122.667	6.97126	7.56237	111	76	78	120	118	130	7.04171	7.022	6.85008	7.68985	7.47768	7.51959	hsa-miR-6735-5p	hsa-miR-98-5p	hsa-let-7c-5p	hsa-let-7d-5p	hsa-let-7g-5p
ASCRP3012073	0.0292112	0.265362	1.50349	down	hsa_circRNA_036391	hsa_circ_0036391	exonic	chr15	-	76518189	76588078	NM_000126	ETFA	TGCAGATTTATTTAAGGCCTCATTGCTACGATTTCAGAGTACCCTGGTAATAGCTGAGCA	57.1667	76	6.09731	6.68562	66	52.5	53	69	76	83	6.19498	6.13436	5.96259	6.64199	6.66394	6.75093	hsa-miR-5089-3p	hsa-miR-1184	hsa-miR-6824-3p	hsa-miR-338-3p	hsa-miR-3680-3p
ASCRP3004591	0.0170914	0.242018	1.50194	down	hsa_circRNA_402670		exonic	chr21	-	44492094	44493451	NM_000071	CBS	CATCACCACACTGCCCCGATCCCATGACAGATTCTGTTGTCACGTCTCCTTACAGAGTTT	1612.5	1031.67	10.662	11.2488	1667	1080	2090.5	1301	888	906	11.1737	10.5434	10.2689	11.6115	11.1665	10.9685	hsa-miR-637	hsa-miR-3127-3p	hsa-miR-6756-3p	hsa-miR-6810-5p	hsa-miR-486-3p
ASCRP3005213	0.00618745	0.236882	1.50183	down	hsa_circRNA_103267	hsa_circ_0001258	exonic	chr22	+	50810448	50832564	NM_014678	PPP6R2	CCCCTGGACATGGAGGAGAAGGTCCGCTTCAAGTAAAGAGATTATAAATCTTCCACTGAA	83.3333	116.333	6.88242	7.46914	99	76	75	104.5	120.5	124	6.87309	6.99664	6.77752	7.46087	7.50253	7.44402	hsa-miR-646	hsa-miR-152-5p	hsa-miR-432-5p	hsa-miR-127-3p	hsa-miR-335-3p
ASCRP3005973	0.0261626	0.263045	1.5015	down	hsa_circRNA_100884	hsa_circ_0000339	exonic	chr11	-	73418464	73429763	NM_198896	RAB6A	CTAGTGCAAAAGCTGGATACAATGTAAAGCAGGTACGATTGCAATTATGGGACACAGCAG	60.6667	85.3333	6.3015	6.8879	75	54	53	78	90	88	6.42419	6.42483	6.05547	6.89207	6.93801	6.83362	hsa-miR-144-5p	hsa-miR-130b-5p	hsa-miR-216a-3p	hsa-miR-208a-5p	hsa-miR-181a-5p
ASCRP3003669	0.0305822	0.267305	1.50118	down	hsa_circRNA_104915	hsa_circ_0088485	exonic	chr9	+	127064214	127076264	NM_014397	NEK6	CAAGGCGAGGCAGGACTGTGTCAAGGAGATCGGCCTCTTGAAGTTCGTGCCCTCGTGAGG	48.6667	64.3333	5.78906	6.37516	56	44	46	63	65	65	5.97433	5.59535	5.7975	6.43223	6.38941	6.30383	hsa-miR-212-5p	hsa-miR-103a-2-5p	hsa-miR-503-5p	hsa-miR-507	hsa-miR-561-5p
ASCRP3010399	0.0280818	0.265228	1.50057	down	hsa_circRNA_101749	hsa_circ_0038366	exonic	chr16	+	19659105	19659204	NM_020314	C16orf62	GTTCTTGTGCAGTTGATTCATGTTTCCTTTGGCCGTGATTTTGAACAACAGCTGAGTTTT	40.3333	51.1667	5.31768	5.90319	42	39	40	45.5	52	56	5.4291	5.1994	5.32455	5.81616	5.90881	5.9846	hsa-miR-422a	hsa-miR-378a-3p	hsa-miR-378d	hsa-miR-631	hsa-miR-330-3p
