# Supplementary material for: Circular RNAs are differentially expressed in prostate cancer and are potentially associated with resistance to enzalutamide
Source: Sci Rep. 2019 Jul 24;9:10739. doi: 10.1038/s41598-019-47189-2 (PMC6656767; doi:10.1038/s41598-019-47189-2)
Supplement: Supplementary file 3 — Dataset 3 [file 41598_2019_47189_MOESM3_ESM.xlsx]

## Sheet: DOWN
# Fold Change cut-off: 1.5 # P-value cut-off: 0.05 # Condition pairs: lncapc9_vs_lncapcontrol # Column A: probeID it represents probe name. # Column B: P-value, P-value calculated from paired t-test. # Column C: FDR, FDR is calculated from Benjamini Hochberg FDR. # Column D: FC (abs), the absolute ratio (no log scale) of normalized intensities between two conditions. # Column E: Regulation, it de…
lncapc9_vs_lncapcontrol 1.5 fold down regulated CircRNAs
	P-value and FDR		Fold change and Regulation		Annotations										Group--Raw Intensity		Group--Normalized Intensity		Raw Intensity						Normalized Intensity						miRNA Binding Sites
probeID	P-value	FDR	FC (abs)	Regulation	circRNA	Alias	circRNA_type	chrom	strand	txStart	txEnd	best_transcript	GeneSymbol	Sequence	group-lncapc9(raw)	group-lncapcontrol(raw)	group-lncapc9(normalized)	group-lncapcontrol(normalized)	[lncapc9r1, lncapc9](raw)	[lncapc9r2, lncapc9](raw)	[lncapc9r3, lncapc9](raw)	[lncapcontrolr1, lncapcontrol](raw)	[lncapcontrolr3, lncapcontrol](raw)	[lncapcontrolr5, lncapcontrol](raw)	[lncapc9r1, lncapc9](normalized)	[lncapc9r2, lncapc9](normalized)	[lncapc9r3, lncapc9](normalized)	[lncapcontrolr1, lncapcontrol](normalized)	[lncapcontrolr3, lncapcontrol](normalized)	[lncapcontrolr5, lncapcontrol](normalized)	MRE1	MRE2	MRE3	MRE4	MRE5
ASCRP3009256	0.03503	0.473752	6.3857	down	hsa_circRNA_000543	hsa_circ_0000326	intronic	chr11	+	65272490	65272586	TCONS_l2_00004572	XLOC_l2_002352	GCTGGAGTAACTGGCATGTGAACAAGCTTTTTCTGTATTTACATACAAAGTCAGATCAGT	2217.83	6584	11.2682	13.943	3134	1100	2419.5	5638	7767	6347	11.7932	10.5288	11.4825	13.774	14.208	13.8471	hsa-miR-338-3p	hsa-miR-9-3p	hsa-miR-16-2-3p	hsa-miR-320b	hsa-miR-320a
ASCRP3003129	0.0244256	0.473752	6.11009	down	hsa_circRNA_100833	hsa_circ_0022383	exonic	chr11	+	61605249	61615756	NM_004265	FADS2	ATGTGAACATGCTGCACGTGTTTGTTCTGGGCGAATGGCAGCCCATCGAGGATGCCTTCC	620.333	1474.17	9.23602	11.8472	383.5	450	1027.5	850	1874.5	1698	8.35172	9.12349	10.2329	11.0376	12.4145	12.0895	hsa-miR-765	hsa-miR-495-3p	hsa-miR-665	hsa-miR-193b-5p	hsa-miR-124-5p
ASCRP3008877	0.0113072	0.473752	5.84903	down	hsa_circRNA_104259	hsa_circ_0078607	exonic	chr6	+	160819010	160831878	NM_021977	SLC22A3	GCAATGGGAAATACCTCTCATCAAATTACTCAGAGTTTGACCTTGTCTGTGTCAATGCGT	44.3333	162.667	5.46639	8.01458	45	45	43	123	155.5	209.5	5.55086	5.56877	5.27953	7.73552	7.94527	8.36296	hsa-miR-367-3p	hsa-miR-320b	hsa-miR-320a	hsa-miR-885-3p	hsa-miR-502-5p
ASCRP3013462	0.0370283	0.473752	5.77575	down	hsa_circRNA_002082	hsa_circ_0002082	sense overlapping	chr11	+	65271199	65272066	NR_002819	MALAT1	TTTGCTGGTGTATTTTTAGAAACTTTGTCTGCGAACACTCTTTAATGGACCAGATCAGGA	4524.67	14433.7	12.2791	14.8092	6684	2115	4775	12115	16850.5	14335.5	12.8717	11.563	12.4028	14.6697	15.0512	14.7066	hsa-miR-512-5p	hsa-miR-4773	hsa-miR-3611	hsa-miR-4742-3p	hsa-miR-6887-3p
ASCRP3013118	0.0298747	0.473752	4.04934	down	hsa_circRNA_100834	hsa_circ_0022392	exonic	chr11	+	61630443	61631258	NM_004265	FADS2	TTCTTCAACGACTGGTTCAGTGGACACCTTAACTTCCAGATTGAGCACCAGACCTGGCCT	1221	2212.17	10.3061	12.3238	1115.5	768	1779.5	1384	2509	2743.5	9.96996	9.9272	11.0211	11.7542	12.6456	12.5715	hsa-miR-873-5p	hsa-miR-23b-5p	hsa-miR-181a-2-3p	hsa-miR-93-3p	hsa-miR-299-3p
ASCRP3010336	0.00753723	0.473752	3.60383	down	hsa_circRNA_005855	hsa_circ_0005855	exonic	chr19	+	16198836	16199930	NM_003290	TPM4	GTTACTAACAATCTGAAATCTCTGGAGGCTGCATCTGAAAAGGTAGCTCGTAAGCTGGTC	39	99.3333	5.28113	7.13067	36.5	37	43.5	75	109	114	5.22454	5.18648	5.43239	6.80012	7.32112	7.27076	hsa-miR-3143	hsa-miR-6780a-3p	hsa-miR-4723-3p	hsa-miR-6892-3p	hsa-miR-6803-3p
ASCRP3007792	0.035951	0.473752	3.49662	down	hsa_circRNA_001691	hsa_circ_0001691	exonic	chr7	-	26233194	26236101	NM_002137	HNRNPA2B1	GACAACTATGGAGGAGGCAACTTTGGCTTTGGGGATTCACGTGGTGGCGGTGGAAATTTC	416	681.833	8.7435	10.5495	376.5	319.5	552	476	822.5	747	8.32711	8.583	9.32038	10.0178	11.048	10.5826	hsa-miR-5193	hsa-miR-6792-3p	hsa-miR-4691-5p	hsa-miR-6509-3p	hsa-miR-4776-3p
ASCRP3002882	0.047053	0.473752	3.45362	down	hsa_circRNA_403876		exonic	chr7	-	99001020	99002576	NM_014891	PDAP1	ATCTCTAGACTCAGATGAGAGTGAGGATGAAGAAGATGACTACCAGGAAGAAAGGGAGGC	424.667	691.5	8.75689	10.545	308	324	642	445	832	797.5	8.05267	8.61212	9.60589	9.87623	11.0785	10.6803	hsa-miR-4778-3p	hsa-miR-1184	hsa-miR-942-5p	hsa-miR-3127-5p	hsa-miR-5047
ASCRP3006487	0.00335447	0.473752	3.45292	down	hsa_circRNA_104577	hsa_circ_0003885	exonic	chr8	+	28570973	28575724	NM_001440	EXTL3	CTGACATTGGCGTCCCCATCATGGAGAGCAAGCCCTGGAGGTTCACTCTTTCAAGAAGTC	98.6667	218	6.74647	8.53428	103	90	103	158	235	261	6.62739	6.79408	6.81793	8.2101	8.71231	8.68044	hsa-miR-766-3p	hsa-miR-584-3p	hsa-miR-762	hsa-miR-103a-3p	hsa-miR-107
ASCRP3013396	0.0228263	0.473752	3.36161	down	hsa_circRNA_403517		exonic	chr5	+	179250857	179252226	NM_003900	SQSTM1	TTTCCTGAAGAACGTTGGGGAGAGTGTGGCAGCTGCCCTTAGCCCTCTGGAGAAAAAAGA	190.333	348.833	7.61497	9.36412	212	133	226	239.5	381.5	425.5	7.52938	7.33645	7.97907	8.88618	9.6003	9.60589	hsa-miR-660-5p	hsa-miR-5189-5p	hsa-miR-3187-5p	hsa-miR-151a-5p	hsa-miR-4664-5p
ASCRP3011085	0.00715066	0.473752	3.13581	down	hsa_circRNA_104258	hsa_circ_0078605	exonic	chr6	+	160819010	160828227	NM_021977	SLC22A3	TATTTGGAAAGGGGACGTGGATGACTTGCTACGTGATTGTTTGACCTTGTCTGTGTCAAT	43.1667	94.6667	5.41419	7.06303	45	41	43.5	72	99	113	5.43618	5.41808	5.38831	6.81395	7.14043	7.2347	hsa-miR-19b-3p	hsa-miR-153-3p	hsa-miR-19a-3p	hsa-miR-671-5p	hsa-miR-632
ASCRP3004858	0.0107382	0.473752	3.06687	down	hsa_circRNA_407092		exonic	chr8	-	89198704	89209535	NM_005941	MMP16	CATTGACAGGACAGAAATGGCAGCACAAGCACATCACTTACAGGTTTGGTTACAAAAGTA	49.3333	104.167	5.60905	7.22581	55	42	51	87	111	114.5	5.77041	5.44223	5.6145	7.08291	7.3382	7.25632	hsa-miR-4743-3p	hsa-miR-215-3p	hsa-miR-5011-3p	hsa-miR-6807-3p	hsa-miR-153-5p
ASCRP3009147	0.0156796	0.473752	2.94631	down	hsa_circRNA_101099	hsa_circ_0000417	exonic	chr12	+	69644908	69656342	NM_007007	CPSF6	GCGCGAATATCGTCATCGTTAGAAGGAAGCTGAATATGGTGGGCATGATCAGATAGATTT	221	359.5	7.83747	9.39638	190.5	162.5	310	228	385	465.5	7.4164	7.6655	8.43052	8.802	9.61853	9.76862	hsa-miR-665	hsa-miR-765	hsa-miR-328-5p	hsa-miR-323a-5p	hsa-miR-608
ASCRP3008139	0.00419415	0.473752	2.87269	down	hsa_circRNA_008389	hsa_circ_0008389	exonic	chr1	-	6727768	6741097	NM_018198	DNAJC11	GAGAGAGAGAGAAGAGAGGAGATTGCAGCAGCGAACCAATCCCAAGGCCTCTTCTGAAGA	552	745	9.19968	10.7221	555	607	494	696	801	738	8.86596	9.57734	9.15573	10.5858	11.0113	10.5691	hsa-miR-7111-3p	hsa-miR-6873-3p	hsa-miR-6769b-3p	hsa-miR-760	hsa-miR-1236-3p
ASCRP3007209	0.0231252	0.473752	2.70256	down	hsa_circRNA_061346	hsa_circ_0061346	exonic	chr21	-	27372329	27425664	NM_000484	APP	CTTTGACACAGAAGAGTACTGCATGGCCGTGTGTGGCAGCGCCATTGGTGAGTTTGTAAG	62.8333	119.333	6.03435	7.46868	72.5	58	58	90	121	147	6.12134	6.12009	5.86163	7.19975	7.50253	7.70376	hsa-miR-4778-3p	hsa-miR-5196-3p	hsa-miR-5193	hsa-miR-877-3p	hsa-miR-103a-2-5p
ASCRP3009408	0.019288	0.473752	2.68501	down	hsa_circRNA_103758	hsa_circ_0071196	exonic	chr4	-	151727422	151729550	NM_006726	LRBA	GGACACTTTTGGGTAGCCATGGACAAGAACTGCTTATAGAAGGAACAAGCAGTAGATCAT	140	231.833	7.20259	8.62751	121	110	189	153	262.5	280	6.82574	7.07167	7.71035	8.18363	8.87305	8.82586	hsa-miR-19b-3p	hsa-miR-19a-3p	hsa-miR-558	hsa-miR-1468-3p	hsa-miR-22-3p
ASCRP3006733	0.0378889	0.473752	2.68159	down	hsa_circRNA_000120	hsa_circ_0000120	exonic	chr1	+	117944807	118009049	NM_006699	MAN1A2	CTGGGGTCAGTGGAAGAGGAAGAACGTCTGAGAAATAAAATTCGAGCTGATCATGAGAAG	147	239.833	7.28381	8.7069	135	114	192	187.5	286	246	6.95786	7.17654	7.71703	8.47586	9.03922	8.60562	hsa-miR-5697	hsa-miR-1244	hsa-miR-26b-5p	hsa-miR-6873-3p	hsa-miR-3157-5p
ASCRP3011236	0.0466169	0.473752	2.66702	down	hsa_circRNA_001082	hsa_circ_0000792	sense overlapping	chr17	-	56409123	56409324	ENST00000579003	MIR142	TCAGGATCTTGGGCTGGTGGGGAGGCTGAAGGGCTGGGACTGAGGCTCTGGGGGAGTCAG	1784	1953.83	10.9349	12.3501	1760	1197	2395	2155	1877.5	1829	10.7257	10.6157	11.4632	12.3724	12.426	12.252	hsa-miR-378a-5p	hsa-miR-361-3p	hsa-miR-345-5p	hsa-miR-661	hsa-miR-329-3p
ASCRP3003749	0.0222217	0.473752	2.6606	down	hsa_circRNA_405965		exonic	chr2	-	135625089	135626611	ENST00000392929	CCNT2-AS1	CAATGAGAGAGAGAGAGAGGGTTACTTTGATGAGTGAGCAGATACCAGCAATCACAGGAA	387.667	524.833	8.67652	10.0883	358	445	360	510	558	506.5	8.25797	9.09834	8.67325	10.0893	10.2268	9.94868	hsa-miR-4298	hsa-miR-3714	hsa-miR-6072	hsa-miR-6768-3p	hsa-miR-519d-5p
ASCRP3010641	0.048156	0.473752	2.63337	down	hsa_circRNA_100130	hsa_circ_0011245	exonic	chr1	-	31447497	31454252	NM_014676	PUM1	TAATCAACAGACCACCCCACAGGCTCAGCAAGGACAGCAGCAGCTGTTCCAAAGACCTAA	828	940.667	9.75114	11.148	914	514	1056	1119	776	927	9.67722	9.31179	10.2644	11.4685	10.9439	11.0317	hsa-miR-646	hsa-miR-93-3p	hsa-miR-1301-3p	hsa-miR-875-3p	hsa-miR-503-5p
ASCRP3001500	0.0379115	0.473752	2.62642	down	hsa_circRNA_104852	hsa_circ_0006174	exonic	chr9	+	110064315	110068928	NM_002874	RAD23B	ACTAGCCCAACAGCAACTGACAGGCAAAATCCTCAATGATGATACTGCTCTCAAAGAATA	272.833	380	8.12769	9.52079	199	212.5	407	242.5	437	460.5	7.47488	8.04082	8.86737	8.94738	9.87298	9.742	hsa-miR-138-5p	hsa-miR-325	hsa-miR-593-3p	hsa-miR-512-3p	hsa-miR-766-5p
ASCRP3000476	0.0277752	0.473752	2.5833	down	hsa_circRNA_087856	hsa_circ_0087856	exonic	chr9	+	110062421	110084399	NM_002874	RAD23B	AACTACGACAGCAACAACTACAACAACAAGTTCTGGAGGTGAAAGCACTGAAAGAGAAGA	263.667	365	8.06552	9.43474	290	166	335	258	363	474	7.95017	7.67085	8.57556	9.00487	9.49529	9.80406	hsa-miR-3692-5p	hsa-miR-6511b-5p	hsa-miR-4763-3p	hsa-miR-4518	hsa-miR-1266-5p
ASCRP3004792	0.0414471	0.473752	2.51212	down	hsa_circRNA_089762	hsa_circ_0089762	exonic	chrM	-	7586	7982	uc022bqs.1	JA760602	CATGTGCCATGTCGCCTGGTTCTAGGAATAATGGGGGAAGTATGTAGGAGTTGAAGATTA	2731.33	3575.83	11.6779	13.0068	2855	1889	3450	3015.5	3973	3739	11.6682	11.3993	11.9661	12.7662	13.2842	12.9699	hsa-miR-554	hsa-miR-3129-3p	hsa-miR-4540	hsa-miR-7975	hsa-miR-335-3p
ASCRP3010305	0.042567	0.473752	2.50718	down	hsa_circRNA_001653	hsa_circ_0001568	intronic	chr6	+	349113	349256	ENST00000344450	DUSP22	GTGTGTGTGAGTGCACTTGTGTGTGGGTGACTAAGTGGATGCATGTGTGCCCCTGCACTC	306.167	418.667	8.32383	9.64989	218	364.5	336	313.5	570	372.5	7.59019	8.80574	8.57556	9.31886	10.2743	9.35654	hsa-miR-342-3p	hsa-let-7g-3p	hsa-miR-486-3p	hsa-miR-377-3p	hsa-miR-612
ASCRP3004091	0.00530455	0.473752	2.5024	down	hsa_circRNA_102468	hsa_circ_0002259	exonic	chr19	+	16192722	16192856	NM_003290	TPM4	CAGAAGCTGGAGGAGGCAGAAAAAGCTGCAGATGAGAGTGAGAGGCTGAAGGTGATGTGG	48.6667	88	5.64439	6.9677	47	44	55	79	93	92	5.57915	5.56877	5.78526	6.94791	7.03227	6.92294	hsa-miR-146b-3p	hsa-miR-132-5p	hsa-miR-339-5p	hsa-miR-544a	hsa-miR-128-1-5p
ASCRP3008860	0.0208337	0.473752	2.48216	down	hsa_circRNA_007148	hsa_circ_0007148	exonic	chr3	+	171851260	171969331	NM_022763	FNDC3B	GCAAGAAGCAGCCCAAAGTCGAATGATTCAGACTTGCAAGGTTATTCTCGTTCAAGTTAA	175.667	262.167	7.52318	8.83478	197	125	205	184.5	279	323	7.45322	7.30853	7.8078	8.472	8.98257	9.04977	hsa-miR-6785-5p	hsa-miR-1275	hsa-miR-490-3p	hsa-miR-1229-5p	hsa-miR-6088
ASCRP3007189	0.0281276	0.473752	2.47529	down	hsa_circRNA_104875	hsa_circ_0088059	exonic	chr9	-	114905750	114905903	NM_022486	SUSD1	CTTTCCACCCGACCACCGATGCCACATCATGCACAGACATAGATGAGTGTGAAGTTTCTG	1560	1667	10.7375	12.0451	1684	1036	1960	2002	1301	1698	10.6094	10.4365	11.1665	12.2871	11.778	12.0702	hsa-miR-323a-5p	hsa-miR-124-5p	hsa-miR-1271-3p	hsa-miR-181a-5p	hsa-miR-182-5p
ASCRP3009374	0.0353704	0.473752	2.45576	down	hsa_circRNA_001547	hsa_circ_0001874	intronic	chr9	-	95500310	95500614	ENST00000356884	BICD2	GGAAGTGGGCAGGGCAGTGGGTGGGAGGGTGCAGGCACTGGCCTGGGGCTGCTCTTCAAG	1645.83	1638.33	10.8229	12.1191	1588.5	1259	2090	1658	1573	1684	10.5227	10.7013	11.2446	12.0968	12.2194	12.0409	hsa-miR-661	hsa-miR-662	hsa-miR-593-5p	hsa-miR-103a-3p	hsa-miR-107
ASCRP3000550	0.0222906	0.473752	2.44194	down	hsa_circRNA_103514	hsa_circ_0006156	exonic	chr3	+	171965322	171969331	NM_022763	FNDC3B	AAGAAGCAGCCCAAAGTCGAATGATTCAGACTTGCAAGGTGATTGAAGATAGTACTGGAG	181.667	262	7.55621	8.84423	188	125	232	194	269	323	7.39689	7.26258	8.00916	8.52976	8.93916	9.06378	hsa-miR-147b	hsa-miR-510-5p	hsa-miR-15b-3p	hsa-miR-1323	hsa-miR-552-3p
ASCRP3005860	0.0464699	0.473752	2.43447	down	hsa_circRNA_104743	hsa_circ_0086490	exonic	chr9	-	20360739	20365742	NM_004529	MLLT3	CTACATCACGAACCTCCACCACCCTTACTAAAAACCAACAACAACCAGTCTGAACAACCC	1095	1159.5	10.1697	11.4533	1352	697	1236	1531	911.5	1036	10.2804	9.77157	10.457	11.9463	11.2343	11.1791	hsa-miR-136-5p	hsa-miR-335-3p	hsa-miR-608	hsa-miR-639	hsa-miR-762
ASCRP3007785	0.0369357	0.473752	2.423	down	hsa_circRNA_077007	hsa_circ_0077007	exonic	chr6	-	74229605	74230755	NM_001402	EEF1A1	GACAAAAGAACCATTGAAAAATTTGAGAAGGAGGCTGCTGAGCTTTTTCGCAACGGGTTT	97	154.833	6.66333	7.94013	78	85	128	112	188	164.5	6.21375	6.67108	7.10517	7.58803	8.32812	7.90423	hsa-miR-383-5p	hsa-miR-5009-5p	hsa-miR-218-2-3p	hsa-miR-8071	hsa-miR-3129-5p
ASCRP3007865	0.0289798	0.473752	2.41186	down	hsa_circRNA_402510		exonic	chr2	+	242283166	242287606	NM_004404	SEPT2	GACATGAATAAAGACCAGATCTTGCTGGAAAAAGAAGCTGAGGCTAGCATCCCATTCTCT	64.3333	112	6.0871	7.35724	66	55	72	82	136	118	6.02766	5.99218	6.24145	7.02492	7.70001	7.3468	hsa-miR-4436b-5p	hsa-miR-6742-3p	hsa-miR-3124-3p	hsa-miR-493-3p	hsa-miR-597-3p
ASCRP3010108	0.0118473	0.473752	2.40097	down	hsa_circRNA_061260	hsa_circ_0061260	exonic	chr21	-	11047480	11049621	NM_181704	BAGE4	GTCTTCAACGAATTATGAAATCTGTACCAACCAACGGCTGGAAATGCAAACGAAGGAAGA	37.3333	67.8333	5.17957	6.44318	33	37	42	59	74.5	70	5.02713	5.18648	5.32509	6.27345	6.69864	6.35746	hsa-miR-4720-5p	hsa-miR-4799-3p	hsa-miR-510-5p	hsa-miR-4277	hsa-miR-5000-3p
ASCRP3000482	0.0114045	0.473752	2.3997	down	hsa_circRNA_068465	hsa_circ_0068465	exonic	chr3	+	186504915	186505671	NM_001967	EIF4A2	AACTATATTCACAGGAATGGAAGTTGGATACACTTTGTGACTTGTACGAGACACTGACCA	84.6667	145.167	6.54714	7.80999	83	69	102	105.5	163	167	6.37077	6.46642	6.80423	7.49435	8.0013	7.93433	hsa-miR-3938	hsa-miR-1253	hsa-miR-6882-5p	hsa-miR-383-5p	hsa-miR-3191-5p
ASCRP3006221	0.020628	0.473752	2.35308	down	hsa_circRNA_075320	hsa_circ_0075320	exonic	chr5	+	179249957	179260782	NM_003900	SQSTM1	CTCCCGCCAGATGAGGACGGGGACTTGGTTGCCTTTTCCAGTGACGAGGAATTGACAATG	185.667	254	7.56476	8.79931	222	118	217	206.5	249	306.5	7.59463	7.19998	7.89968	8.62715	8.79382	8.97696	hsa-miR-660-3p	hsa-miR-4538	hsa-miR-7974	hsa-miR-6813-5p	hsa-miR-1238-3p
ASCRP3005782	0.0436315	0.473752	2.34469	down	hsa_circRNA_102433	hsa_circ_0006382	exonic	chr19	+	8520288	8528570	NM_005968	HNRNPM	CTAAACAAGCATAGTCTGAGCGGAAGACCACTGAAAGTCAAAGAATGAAGGAGAACGACC	72.3333	116.833	6.24114	7.47053	55	65	97	91.5	135	124	5.80754	6.19498	6.72089	7.27401	7.71745	7.42014	hsa-miR-567	hsa-miR-138-2-3p	hsa-miR-409-5p	hsa-miR-335-3p	hsa-miR-211-5p
ASCRP3010058	0.0306626	0.473752	2.3422	down	hsa_circRNA_405872		exonic	chr2	+	46067518	46070202	uc002ruu.3	PRKCE	GTCGGGTGAAGGGGCTGGTGAGGGTCAGCACTAGTGGTGAGAATTCTGGAGAACATTTTC	1676.33	1640.83	10.8959	12.1237	1781	1323	1925	1741	1624	1557.5	10.7535	10.7959	11.1382	12.1669	12.2768	11.9275	hsa-miR-6882-3p	hsa-miR-6761-5p	hsa-miR-450b-3p	hsa-miR-1236-3p	hsa-miR-6758-3p
ASCRP3001609	0.001151	0.350949	2.33729	down	hsa_circRNA_004390	hsa_circ_0004390	exonic	chr1	-	85331067	85331821	NM_012152	LPAR3	ACTGTCTTAGGATGTTCACTTCTCCACAATGAATGAGTGTCACTATGACAAGCACATGGA	116.5	177.333	6.97014	8.19498	130	105	114.5	151	180	201	6.93512	7.02374	6.95157	8.13332	8.19365	8.25797	hsa-miR-2682-5p	hsa-miR-6511a-5p	hsa-miR-198	hsa-miR-4692	hsa-miR-6780b-5p
ASCRP3008985	0.0174593	0.473752	2.33105	down	hsa_circRNA_101307	hsa_circ_0008539	exonic	chr13	+	114164552	114175048	NM_017905	TMCO3	GCATCTTCTAGGTGTGGAAGATTTCCTTACAAGGGCCGTGTTACATGACACTGTTAATGA	69.3333	113.333	6.20154	7.42252	77	55	76	90	118	132	6.26551	5.99218	6.34694	7.19975	7.49259	7.57522	hsa-miR-619-3p	hsa-miR-20b-3p	hsa-miR-218-5p	hsa-miR-151a-5p	hsa-miR-130a-3p
ASCRP3009102	0.0105662	0.473752	2.32675	down	hsa_circRNA_101308	hsa_circ_0031027	exonic	chr13	+	114164552	114193822	NM_017905	TMCO3	GCCTCCATAGGTGTGGAAGATTTCCTTACAAGGGCCGTGTTACATGACACTGTTAATGAT	77.6667	128.5	6.40035	7.61867	86	62	85	106	136.5	143	6.39747	6.23943	6.56416	7.46922	7.70906	7.67773	hsa-miR-139-3p	hsa-miR-143-3p	hsa-miR-876-5p	hsa-miR-641	hsa-miR-619-3p
ASCRP3009813	0.011807	0.473752	2.31495	down	hsa_circRNA_034642	hsa_circ_0034642	exonic	chr15	+	41191341	41196173	NM_020857	VPS18	GGTGGTGATGGAGGTGGAGAGCATTAAACTGTCTGCACTGCAGCTCTCACCTGCTGATTG	885.167	961.333	9.90455	11.1155	817.5	841	997	684	1076	1124	9.47896	10.0416	10.193	10.5196	11.5142	11.3127	hsa-miR-6836-5p	hsa-miR-6752-5p	hsa-miR-6791-3p	hsa-miR-1184	hsa-miR-4763-3p
ASCRP3004508	0.023872	0.473752	2.30388	down	hsa_circRNA_104854	hsa_circ_0087862	exonic	chr9	+	110068659	110081160	NM_002874	RAD23B	CAGTTTCAACAACCCTGACAGAGCAGTGGAGTATCTTTTAATGCCCAAAGCAGTGTCCAC	256	331.167	8.05876	9.26283	237	182	349	212.5	345	436	7.70001	7.83479	8.64148	8.70289	9.4175	9.66809	hsa-miR-325	hsa-miR-593-3p	hsa-miR-512-3p	hsa-miR-653-5p	hsa-miR-766-5p
ASCRP3000202	0.00328726	0.473752	2.29352	down	hsa_circRNA_102469	hsa_circ_0008432	exonic	chr19	+	16192722	16197350	NM_003290	TPM4	AAAGAGGCCAAGCACATTGCGGAAGAGGCTGACCGCAAATACGAGGAGGCTGAAGGTGAT	39.1667	67	5.24932	6.44689	37	39	41.5	58	71	72	5.17101	5.23008	5.34688	6.33354	6.56046	6.44667	hsa-miR-205-5p	hsa-miR-103a-2-5p	hsa-miR-146b-3p	hsa-miR-218-5p	hsa-miR-132-5p
ASCRP3009338	0.0262249	0.473752	2.28962	down	hsa_circRNA_071210	hsa_circ_0071210	exonic	chr4	-	151749331	151753128	NM_006726	LRBA	GGAACAACCCGTGCAGTTCAGATCTTTTGACAGGAGGATAGCAAACAAGCTCAATTTTTA	102	162.333	6.7973	7.9924	102	78	126	111.5	182.5	193	6.61164	6.64673	7.13352	7.56371	8.23289	8.18062	hsa-miR-138-5p	hsa-miR-29b-2-5p	hsa-miR-4693-3p	hsa-miR-6818-5p	hsa-miR-4722-5p
ASCRP3009290	0.0100697	0.473752	2.23857	down	hsa_circRNA_000178	hsa_circ_0000549	intronic	chr14	+	70236227	70236759	ENST00000394366	SRSF5	GCTTGACTAGCCTAGGGAAATAATAATAAAGCCTGTCTGTGTCGTTGGCCTTATGACGAG	81.8333	128	6.46636	7.62893	99	67	79.5	113	143	128	6.5707	6.39513	6.43324	7.59819	7.79189	7.49671	hsa-miR-545-3p	hsa-miR-424-5p	hsa-miR-149-5p	hsa-miR-15b-5p	hsa-miR-638
ASCRP3008140	0.01916	0.473752	2.19429	down	hsa_circRNA_000102	hsa_circ_0000102	intronic	chr1	-	109479800	109479932	ENST00000357393	AKNAD1	GAGAGAGAGATGAAATTGATTATAGACCTGATGGTGGAGCAGGTGATGCCGATTTCCATT	193.833	254.667	7.68252	8.81627	189.5	224	168	229	270	265	7.40213	8.09571	7.54971	8.802	8.94491	8.7019	hsa-miR-1296-3p	hsa-miR-194-3p	hsa-miR-3184-3p	hsa-miR-4753-3p	hsa-miR-412-3p
ASCRP3001988	0.0145466	0.473752	2.17345	down	hsa_circRNA_403236		exonic	chr4	-	146767107	146824367	NM_178835	ZNF827	AGCAAAGAGCACAATCATACAAAAGAAAACACCATCCGGACCACGACCAGATGTTAGTAG	51.8333	83.6667	5.77108	6.89107	54.5	52	49	75	85	91	5.85423	5.92275	5.53627	6.89207	6.8582	6.92294	hsa-miR-3689d	hsa-miR-6881-3p	hsa-miR-6865-5p	hsa-miR-6851-5p	hsa-miR-6134
ASCRP3001825	0.0115093	0.473752	2.16992	down	hsa_circRNA_013058	hsa_circ_0013058	exonic	chr1	-	85331067	85331842	uc001dkl.2	LPAR3	AGACGGTGATGACTGTCTTAGCTTCTTTAAATTTCTTTCTAGGATGTTCACTTCTCCACA	43	70.1667	5.37626	6.4939	45	43	41	63.5	73	74	5.41859	5.51915	5.19105	6.41406	6.51707	6.55058	hsa-miR-2682-5p	hsa-miR-6511a-5p	hsa-miR-198	hsa-miR-4692	hsa-miR-6780b-5p
ASCRP3008766	0.041481	0.473752	2.13582	down	hsa_circRNA_104853	hsa_circ_0087861	exonic	chr9	+	110068659	110074018	NM_002874	RAD23B	GATTCTTCTCGGTCAAACCTTTTTGAAGATGCAACGAGTGCACTTGCCCAAAGCAGTGTC	237	288.333	7.92052	9.01531	224	165	322	181	309	375	7.61301	7.66189	8.48665	8.45858	9.21654	9.3708	hsa-miR-325	hsa-miR-593-3p	hsa-miR-512-3p	hsa-miR-766-5p	hsa-miR-28-5p
ASCRP3004705	0.0482283	0.473752	2.12974	down	hsa_circRNA_102399	hsa_circ_0004891	exonic	chr19	+	1032390	1032695	NM_004368	CNN2	CATGACGCAGGTGCAGGTGTCTCTTCTCGCCCTGGCGGGGAAGACTCATGAACAAGCTAC	321.667	370.333	8.39374	9.48441	343.5	264	357.5	241.5	430.5	439	8.20575	8.30221	8.67325	8.91433	9.85947	9.67944	hsa-miR-329-5p	hsa-miR-500a-3p	hsa-miR-591	hsa-miR-138-5p	hsa-miR-431-3p
ASCRP3002396	0.0302573	0.473752	2.12742	down	hsa_circRNA_100976	hsa_circ_0002955	exonic	chr11	+	120346048	120348235	NM_015313	ARHGEF12	AGTCACTGGTTTGCAGAGTCCAGATTTATACACGTTGCTGCTGGAAGACATTCTTGTATT	68.3333	106.833	6.18621	7.27532	62	58	85	79.5	123	118	5.96399	6.08816	6.50649	6.94791	7.55306	7.32498	hsa-miR-103a-2-5p	hsa-miR-335-3p	hsa-miR-200b-5p	hsa-miR-744-3p	hsa-miR-130b-5p
ASCRP3003952	0.0285336	0.473752	2.10941	down	hsa_circRNA_000274	hsa_circ_0000919	intronic	chr19	-	19760861	19761115	ENST00000291503	ATP13A1	CACCTGGGTGGGTAGGGAGGTGAGGGCCTGGTGTGGGGTTTCCCAAGGAGAGCGCAATAG	2660.5	2927.83	11.6364	12.7132	2823	1871	3287.5	3048.5	2804	2931	11.6345	11.3827	11.8919	12.7837	12.7392	12.6167	hsa-miR-661	hsa-miR-612	hsa-miR-665	hsa-miR-491-3p	hsa-miR-490-3p
ASCRP3006435	0.0251663	0.473752	2.10921	down	hsa_circRNA_101860	hsa_circ_0003438	exonic	chr16	-	70294946	70296427	NM_001605	AARS	CTGAAAGTGGGGGATCAGGTCTGGCTGTTTATTGATGAGTATTTGAGAACACAGTGGCTA	120.5	165.333	6.97977	8.05647	139.5	95	127	126	186.5	183.5	7.01034	6.86116	7.06781	7.80459	8.25547	8.10936	hsa-miR-629-3p	hsa-miR-511-3p	hsa-miR-218-2-3p	hsa-miR-215-3p	hsa-miR-376c-5p
ASCRP3009578	0.0250728	0.473752	2.0864	down	hsa_circRNA_102939	hsa_circ_0003273	exonic	chr2	-	230723487	230744844	NM_004238	TRIP12	GGCCAAATTAGCAATGAATGGTAGTGTCTAGAAAGGGTATGTCCCTTCAAGAGAGAGGTG	62	94.3333	6.05659	7.11761	63	52	71	87	104	92	5.99737	5.97485	6.19756	7.16718	7.2627	6.92294	hsa-miR-627-3p	hsa-miR-514a-5p	hsa-miR-329-5p	hsa-miR-762	hsa-miR-298
ASCRP3010266	0.0306108	0.473752	2.08503	down	hsa_circRNA_103181	hsa_circ_0062603	exonic	chr22	+	24698162	24765288	NM_015330	SPECC1L	GTGGTGTCAGAAGAAAACAGAAGGCTATCAGATTTGCTTGTAAATGCATCACGAAGAGGC	62	93	5.97993	7.03999	66	53	67	73	101	105	6.03801	5.80481	6.09697	6.77563	7.19975	7.1446	hsa-miR-627-3p	hsa-miR-335-3p	hsa-miR-193b-5p	hsa-miR-635	hsa-miR-185-3p
ASCRP3007137	0.00259699	0.436876	2.07762	down	hsa_circRNA_402002		exonic	chr19	+	1270926	1274439	NR_023313	CIRBP	CTTGTCCCCTGCCGCCATGGCATCAGATGAAGGCAAACTTTTTGTTGGAGGGCTGAGTTT	285.333	330.667	8.22899	9.28392	309	252	295	256	344	392	8.05267	8.26779	8.3665	9.00487	9.40217	9.4447	hsa-miR-6762-3p	hsa-miR-6882-3p	hsa-miR-4685-5p	hsa-miR-574-5p	hsa-miR-1972
ASCRP3001751	0.0204114	0.473752	2.07178	down	hsa_circRNA_101859	hsa_circ_0040188	exonic	chr16	-	70292882	70296427	NM_001605	AARS	AGAAGGCTGAAGAGATTGCTAATGAGATGATTGAGGCAGCCAAGTATTTGAGAACACAGT	82.3333	123.833	6.47682	7.52769	79	69	99	92.5	140	139	6.29963	6.40995	6.72089	7.21982	7.76479	7.59847	hsa-miR-376c-5p	hsa-miR-376b-5p	hsa-miR-29b-2-5p	hsa-miR-433-3p	hsa-miR-629-3p
ASCRP3002434	0.00141142	0.396975	2.06614	down	hsa_circRNA_403250		exonic	chr4	+	152487289	152510078	NM_001109977	FAM160A1	AGTCTTGGCTCCTGCTCTCCATAAGGTTTTGGAAGGTGACAATGAAATGTGAAGAAGTTA	1151.67	1076.83	10.3435	11.3905	1288	1048	1119	900	1104	1226.5	10.193	10.4708	10.3667	11.1665	11.5301	11.4749	hsa-miR-4273	hsa-miR-7156-5p	hsa-miR-3154	hsa-miR-4638-3p	hsa-miR-3654
ASCRP3012298	0.0259374	0.473752	2.06518	down	hsa_circRNA_103757	hsa_circ_0008618	exonic	chr4	-	151719232	151738409	NM_006726	LRBA	TGGAATTGGTTATGCTACTGTGTTCTCAGAAGTGTCATTGTTGCAGCAAAAAAGTCAGCA	68.1667	107.333	6.20588	7.25214	58.5	61	85	77	125	120	5.90274	6.17978	6.5351	6.8582	7.55855	7.33967	hsa-miR-185-3p	hsa-miR-19b-3p	hsa-miR-497-3p	hsa-miR-19a-3p	hsa-miR-558
ASCRP3010769	0.0442352	0.473752	2.05902	down	hsa_circRNA_103193	hsa_circ_0008044	exonic	chr22	+	29682911	29683123	NM_005243	EWSR1	TACGGGCAGCAGACTATTCCTCTACACAGCCGACTAGTTATGATCAGAGCAGTTACTCTC	162.667	201.5	7.3868	8.42876	174	111	203	145.5	219	240	7.27231	7.10414	7.78395	8.11846	8.59823	8.56958	hsa-miR-656-5p	hsa-miR-30b-3p	hsa-miR-432-5p	hsa-miR-93-3p	hsa-miR-494-5p
ASCRP3012659	0.0405919	0.473752	2.038	down	hsa_circRNA_103756	hsa_circ_0004636	exonic	chr4	-	151719232	151729550	NM_006726	LRBA	TGTGGAATTGGTTATGCTACTGTGTTCTCAGGCAGTAGATCATCTAATGCAAAATTGCCC	63.6667	98.3333	6.05837	7.08552	55	56	80	76	114.5	104.5	5.79435	5.95732	6.42343	6.80012	7.3645	7.09195	hsa-miR-19b-3p	hsa-miR-19a-3p	hsa-miR-558	hsa-miR-1468-3p	hsa-miR-22-3p
ASCRP3004903	0.0118987	0.473752	2.02891	down	hsa_circRNA_030162	hsa_circ_0030162	exonic	chr13	-	45911303	45914319	uc001uzy.1	TPT1	CATTTGAGAGATGGTCAGTAGGACAGAAGGTAACATTGATGACTCGCTCATTGGTGGAAA	64.1667	95	6.08188	7.10259	67	53.5	72	84	98	103	6.01612	5.94165	6.28788	7.14336	7.08041	7.08399	hsa-miR-125a-3p	hsa-miR-548i	hsa-miR-1206	hsa-miR-218-5p	hsa-miR-548a-5p
ASCRP3009662	0.015414	0.473752	2.02575	down	hsa_circRNA_103044	hsa_circ_0004870	exonic	chr20	-	34302106	34313077	NM_004902	RBM39	GGGAACAACTGGTCGTCTTCAGTTAATGGCAAGACTTGCAGAGGAGAACCTATTGATAAT	80.1667	115.5	6.3967	7.41515	81.5	63	96	88.5	119.5	138.5	6.26551	6.21109	6.71348	7.1779	7.48422	7.58333	hsa-miR-145-5p	hsa-miR-380-3p	hsa-miR-623	hsa-miR-188-5p	hsa-miR-96-5p
ASCRP3004752	0.0319637	0.473752	2.02324	down	hsa_circRNA_000458	hsa_circ_0000458	exonic	chr12	+	124071293	124074996	NM_006815	TMED2	CATGGAAGTCCGGGAGAGAATACACAGAGCCAATTACAGGACCAGATAACAAAGGAATTT	79.6667	115.667	6.40061	7.41727	78	63.5	97.5	99	123	125	6.22762	6.22572	6.74849	7.31342	7.52482	7.41358	hsa-miR-3607-5p	hsa-miR-4768-5p	hsa-miR-6833-3p	hsa-miR-567	hsa-miR-6888-3p
ASCRP3000038	0.0482889	0.473752	2.01254	down	hsa_circRNA_092547	hsa_circ_0001445	exonic	chr4	+	144464661	144465125	NM_003601	SMARCA5	AAAACAAAAGGGAGGCTTGTGGATCAGAATCTGAACAAAATTGGGAAAGATGAAATGCTT	87.6667	124.333	6.55575	7.56477	78	74	111	105	139	129	6.20113	6.54945	6.91667	7.4506	7.77816	7.46555	hsa-miR-6740-3p	hsa-miR-4798-5p	hsa-miR-507	hsa-miR-1285-5p	hsa-miR-3664-5p
ASCRP3012480	0.0361158	0.473752	2.01071	down	hsa_circRNA_089763	hsa_circ_0089763	exonic	chrM	-	8366	14149	uc022bqt.1	JA760600	TGGGCCATACGGTAGTATTTAGTTGGGGCATTTATGTGATTAGGAGTAGGGTTAGGATGA	3694.5	3891.83	12.158	13.1657	3863	2858	4362.5	3312.5	4137	4226	12.1393	11.9989	12.3359	12.8949	13.3946	13.2077	hsa-miR-6803-3p	hsa-miR-6856-3p	hsa-miR-7111-3p	hsa-miR-454-5p	hsa-miR-670-3p
ASCRP3002483	0.00484089	0.473752	1.98707	down	hsa_circRNA_062610	hsa_circ_0062610	exonic	chr22	+	24761443	24765288	NM_015330	SPECC1L	AGTGGTGTCAGAAGAAAACAGAAGGCTATCAGTGTCTCGACGAAGTAGTGAAGAAGTGAA	62.1667	93.1667	6.04348	7.03413	63.5	55	68	77	100.5	102	5.96399	6.02665	6.1398	6.90789	7.15344	7.04105	hsa-miR-4659b-3p	hsa-miR-4659a-3p	hsa-miR-6754-5p	hsa-miR-6809-3p	hsa-miR-6856-5p
ASCRP3011708	0.00793712	0.473752	1.97281	down	hsa_circRNA_005161	hsa_circ_0005161	exonic	chr13	+	114174930	114188555	NM_017905	TMCO3	TCTTGGGAATATCTGCCTTTATCTTCTTAATGTTAACGGCGACATTGACTACAGCACCGT	55.6667	84	5.85972	6.83997	58	51	58	73	89	90	5.87943	5.88221	5.81752	6.68492	6.96565	6.86935	hsa-miR-548ay-3p	hsa-miR-4304	hsa-miR-8063	hsa-miR-876-5p	hsa-miR-641
ASCRP3011748	0.0129501	0.473752	1.97147	down	hsa_circRNA_101861	hsa_circ_0000714	exonic	chr16	-	70294946	70302282	NM_001605	AARS	TGAAAGTGGGGGATCAGGTCTGGCTGTTTATTGATGAGATATGTGTTGAGACGGATTCTC	136.333	175.167	7.20188	8.18115	143	121	145	140.5	198	187	7.06215	7.21238	7.3311	8.00597	8.40187	8.13561	hsa-miR-877-3p	hsa-miR-412-3p	hsa-miR-376b-3p	hsa-miR-376a-3p	hsa-miR-654-3p
ASCRP3005345	0.0270314	0.473752	1.9657	down	hsa_circRNA_009012	hsa_circ_0009012	sense overlapping	chr7	-	73114707	73115261	NM_004603	STX1A	CCTAGAAGCCACCCAAACTGCCACTCCACTCCAGCCTCAGGGTGCTTTCCTGAAGTCCTG	2031.33	1773.17	11.1597	12.1348	2745	1259	2090	2264.5	1427	1628	11.5548	10.6901	11.2343	12.4521	11.9793	11.9729	hsa-miR-6883-5p	hsa-miR-762	hsa-miR-6756-5p	hsa-miR-4763-3p	hsa-miR-6785-5p
ASCRP3007549	0.0343695	0.473752	1.95842	down	hsa_circRNA_100738	hsa_circ_0020816	exonic	chr11	-	2972488	3000467	NM_005969	NAP1L4	GAAGACGAGGATGATGCGGAAATTAACCCCAAGGGGATAAAAACATTCAGATGGCAGATC	110.667	150	6.88964	7.85933	93	91	148	116	164	170	6.46704	6.86116	7.34073	7.59819	8.03758	7.94222	hsa-miR-877-3p	hsa-miR-29b-1-5p	hsa-miR-29a-5p	hsa-miR-627-3p	hsa-miR-659-3p
ASCRP3010667	0.049369	0.473777	1.95331	down	hsa_circRNA_023610	hsa_circ_0023610	sense overlapping	chr11	+	75111737	75116733	NM_001005	RPS3	TACAAAGACATTTGTCGCTGATGGCATCTTCAAAGCTGAACTGAATGAGTTTCTTACTCG	109.833	149.833	6.87641	7.84233	110	80	139.5	107.5	173	169	6.70952	6.66405	7.25568	7.51413	8.07065	7.94222	hsa-miR-6848-5p	hsa-miR-3192-5p	hsa-miR-6846-5p	hsa-miR-3689b-3p	hsa-miR-3689c
ASCRP3007844	0.00245964	0.436341	1.92911	down	hsa_circRNA_008551	hsa_circ_0008551	sense overlapping	chr15	-	20874796	20886547	NR_027992	NBEAP1	GACAGTAGTGGCATTACACCTAAAGGATTAGTGCTACTCTTTCGGCATTCCTGGTTGAAC	50	75.3333	5.68193	6.62986	50	49	51	65	77	84	5.6429	5.71757	5.68532	6.50637	6.67161	6.7116	hsa-miR-3145-3p	hsa-miR-3662	hsa-miR-3171	hsa-miR-3924	hsa-miR-4775
ASCRP3012906	0.0199986	0.473752	1.91363	down	hsa_circRNA_103827	hsa_circ_0008621	exonic	chr5	-	43292575	43297268	NM_002130	HMGCS1	TTCAAACATAGCAACTGAGGGCTTCGTGGGACACATATGCAACATGCCTATGATTTTTAC	67.8333	96.6667	6.17064	7.10695	67	58	78.5	74	105	111	6.10101	6.07272	6.33818	6.80012	7.23727	7.28347	hsa-miR-411-5p	hsa-miR-625-3p	hsa-miR-129-5p	hsa-miR-205-5p	hsa-miR-532-5p
ASCRP3004402	0.0377846	0.473752	1.90924	down	hsa_circRNA_063089	hsa_circ_0063089	exonic	chr22	-	36680448	36702653	NM_002473	MYH9	CAGGTGGATGACGAGCGGAGGAACGCCGAGCAGTACAAGGACCAGTGGACCGCATCATCG	131.333	166.167	7.12985	8.06285	134	100	160	144	176	178.5	6.95254	6.96185	7.47518	8.01135	8.13638	8.04082	hsa-miR-4268	hsa-miR-5193	hsa-miR-766-3p	hsa-miR-6772-3p	hsa-miR-4691-5p
ASCRP3007746	0.0136364	0.473752	1.90771	down	hsa_circRNA_007059	hsa_circ_0007059	exonic	chr16	+	31733946	31734674	NM_001130913	ZNF720	GAATGTGAAGAGTGCAGAGACAGTAGCCATCCAGCCAGGGACTGTTGACATTCAGGGATG	79.5	110.833	6.42943	7.36127	84.5	66	88	96	121	115.5	6.36185	6.38095	6.54548	7.31342	7.49259	7.2778	hsa-miR-23a-3p	hsa-miR-6818-3p	hsa-miR-23b-3p	hsa-miR-6761-5p	hsa-miR-4740-3p
ASCRP3002567	0.00415921	0.473752	1.90065	down	hsa_circRNA_100422	hsa_circ_0015796	exonic	chr1	-	197621364	197627499	NM_144977	DENND1B	ATAACCACCCAGTACCAAAGGCAAATACTCCTGTAAATTTGAGTGTGTTACCTTCCCTGG	62.6667	91.1667	6.0539	6.9804	62	59	67	80.5	88	105	5.96399	6.07272	6.125	6.96088	6.87999	7.10032	hsa-miR-496	hsa-miR-145-5p	hsa-miR-876-3p	hsa-miR-1185-2-3p	hsa-miR-584-3p
ASCRP3001715	0.00512444	0.473752	1.89701	down	hsa_circRNA_059060	hsa_circ_0059060	exonic	chr2	+	242282406	242283312	NM_004404	SEPT2	AGAACCCAGAGCACAATGACTTTCTGAAGCTGAGAACCATGCTCATATTCTGGATGAAAT	75.8333	104.667	6.33828	7.262	79.5	66	82	83	110	121	6.25773	6.33367	6.42343	7.04881	7.32859	7.40861	hsa-miR-4787-5p	hsa-miR-138-1-3p	hsa-miR-5003-5p	hsa-miR-301a-5p	hsa-miR-217
ASCRP3012392	0.0259204	0.473752	1.87494	down	hsa_circRNA_100978	hsa_circ_0003302	exonic	chr11	+	120916382	120930794	NM_152715	TBCEL	TGGATGTTCCACAGGAAGAAGTGCCATTCAGCATTTTAAGAAAGAAAGATGGATCAACCT	63.6667	91	6.08193	6.98877	63	52	76	78	95	100	6.00731	5.84412	6.39435	6.8582	7.03227	7.07584	hsa-miR-651-3p	hsa-miR-298	hsa-miR-154-5p	hsa-miR-335-3p	hsa-miR-424-5p
ASCRP3003936	0.0110338	0.473752	1.86479	down	hsa_circRNA_103180	hsa_circ_0007312	exonic	chr22	+	24698162	24709434	NM_015330	SPECC1L	CACCGTGGAGAACAAATCCAAGATTAGCACAGATTTGCTTGTAAATGCATCACGAAGAGG	52	72.3333	5.73788	6.63689	49	51	56	66	73	78	5.57915	5.86407	5.77041	6.65493	6.61331	6.64243	hsa-miR-19a-5p	hsa-miR-19b-1-5p	hsa-miR-19b-2-5p	hsa-miR-329-5p	hsa-miR-764
ASCRP3000068	0.00628444	0.473752	1.8644	down	hsa_circRNA_060539	hsa_circ_0060539	exonic	chr20	-	43953928	43956055	NM_002999	SDC4	AAAAGATAATAAAACCTGGTACTTTCTAACTCTGATTGTGGGTGGCATCGTGGGCATCCT	97.5	126.167	6.69709	7.5958	121	75.5	96	118.5	127	133	6.84216	6.52821	6.72089	7.67085	7.57008	7.54647	hsa-miR-4756-5p	hsa-miR-4459	hsa-miR-4739	hsa-miR-3613-3p	hsa-miR-4747-5p
ASCRP3003415	0.0229818	0.473752	1.84785	down	hsa_circRNA_008817	hsa_circ_0008817	exonic	chr20	-	34317233	34320057	NM_004902	RBM39	CAAAAGTCCATTCAGAAAAGACAAGAGCCCTGTGAGGAGGAAAAAAAGCAAGAGCAGAAG	77.1667	105.667	6.37676	7.2626	83	61.5	87	90	112	115	6.32152	6.22572	6.58303	7.14336	7.37368	7.27076	hsa-miR-6885-3p	hsa-miR-6809-3p	hsa-miR-6844	hsa-miR-942-5p	hsa-miR-3160-5p
ASCRP3002577	0.0318644	0.473752	1.84627	down	hsa_circRNA_002545	hsa_circ_0002545	sense overlapping	chr10	-	126727565	126811437	NM_001329	CTBP2	ATAAGCACAAAGTCAAGAGACAGCGATTGGACAGAATTTGTGAAGCCTTAGACCAGAACA	72.6667	96.8333	6.23585	7.12046	78	56.5	83.5	78	103.5	109	6.2429	6.01172	6.45292	6.94791	7.21926	7.19421	hsa-miR-4739	hsa-miR-328-5p	hsa-miR-4685-5p	hsa-miR-4763-3p	hsa-miR-1273h-5p
ASCRP3010785	0.0442109	0.473752	1.84209	down	hsa_circRNA_103830	hsa_circ_0072389	exonic	chr5	-	43294157	43299077	NM_002130	HMGCS1	TACTCTCTTAAAGTCACACAAGATGCTACACCGGCTCTTTCACCATGCCTGGATCACTTC	141.5	172.5	7.24569	8.12703	155	110.5	159	123	194.5	200	7.16224	7.10414	7.4707	7.76868	8.35446	8.25797	hsa-miR-625-3p	hsa-miR-448	hsa-miR-532-5p	hsa-miR-587	hsa-miR-544a
ASCRP3000221	0.0314121	0.473752	1.84048	down	hsa_circRNA_104766	hsa_circ_0001851	exonic	chr9	-	33971648	33973235	NM_018449	UBAP2	AAAGCTAGTAGTTTGGGAAGCTGCTCAGAATGGTGCAGATGAGGGAACTGGATTTGGACG	129.167	161.667	7.11228	7.99237	123	100.5	164	119	179	187	6.85301	6.98483	7.49901	7.65924	8.17108	8.14679	hsa-miR-532-5p	hsa-miR-767-5p	hsa-miR-589-5p	hsa-miR-188-3p	hsa-miR-507
ASCRP3013595	0.00755745	0.473752	1.83876	down	hsa_circRNA_000500	hsa_circ_0000500	exonic	chr13	+	100909848	100925600	NM_000282	PCCA	TTTTTATTTCTTGGAAATGAATACAAGACTCCAGGCTACCCTGTCATGATCAAGGCCTCA	66.1667	90.6667	6.13061	7.00935	69	55.5	74	83.5	87.5	101	6.10101	5.99218	6.29865	7.03714	6.96565	7.02525	hsa-miR-4659a-3p	hsa-miR-4659b-3p	hsa-miR-876-5p	hsa-miR-1179	hsa-miR-197-3p
ASCRP3007780	0.04325	0.473752	1.83635	down	hsa_circRNA_104474	hsa_circ_0082179	exonic	chr7	+	128282270	128289036	NR_024368	LINC01000	GAATTTTCGTATACGTGGATTCCAGAGGGGTGACAGTGAAACCTGGATCTACCATGAAAG	353.833	347.667	8.50298	9.37982	371	238.5	452	297	329	417	8.30221	8.17316	9.03356	9.23273	9.34637	9.56036	hsa-miR-30b-3p	hsa-miR-512-5p	hsa-miR-20b-3p	hsa-miR-377-5p	hsa-miR-345-3p
ASCRP3007456	0.0343172	0.473752	1.83483	down	hsa_circRNA_101802	hsa_circ_0039216	exonic	chr16	+	46931559	46934702	NM_133443	GPT2	GAACAGCCTGGGGTATCAAAAAGCCATTCACAGAGGTCATCCGAGCCAACATCGGGGACG	182.833	204.667	7.54678	8.42243	223	121	204.5	161	202	251	7.61301	7.21953	7.8078	8.24177	8.41223	8.61328	hsa-miR-766-5p	hsa-miR-661	hsa-miR-596	hsa-miR-324-3p	hsa-miR-153-3p
ASCRP3010619	0.0101139	0.473752	1.83337	down	hsa_circRNA_018744	hsa_circ_0018744	exonic	chr10	+	74033914	74035797	NM_019058	DDIT4	TAATAAACATGTTTGTTAAAACAGTTCGGCTTCTACGCTCCGGCACTCTGAGTTCATCAG	79	104.333	6.35616	7.23067	98	60	79	95	96	122	6.5707	6.15086	6.34694	7.27401	7.07118	7.3468	hsa-miR-1224-3p	hsa-miR-5787	hsa-miR-762	hsa-miR-6787-3p	hsa-miR-6513-3p
ASCRP3012661	0.00893142	0.473752	1.82404	down	hsa_circRNA_100715	hsa_circ_0020353	exonic	chr10	-	126727565	126727724	NM_001329	CTBP2	TGTGGATAAGCACAAAGTCAAGAGACAGCGATTGGACAGAATTTGTGAAGGGTTCATAGT	70.5	96.5	6.23128	7.09842	69.5	60	82	81	101	107.5	6.10101	6.15086	6.44198	7.00274	7.14043	7.1521	hsa-miR-2113	hsa-miR-218-5p	hsa-miR-365b-5p	hsa-miR-383-5p	hsa-miR-570-5p
ASCRP3008865	0.00193377	0.421388	1.81072	down	hsa_circRNA_104597	hsa_circ_0084021	exonic	chr8	+	38801306	38803739	NM_021623	PLEKHA2	GCAAGATCACCGTGAGCATAGCTACCCCAAAACAGAAACCAAAAACTCCATTTTGCTTTG	67	90.3333	6.11886	6.97542	74	53	74	80	82	109	6.16625	5.88221	6.30811	6.94791	6.76845	7.2099	hsa-miR-659-3p	hsa-miR-548d-5p	hsa-miR-548c-5p	hsa-miR-651-3p	hsa-miR-548a-5p
ASCRP3005606	0.0476245	0.473752	1.80561	down	hsa_circRNA_102452	hsa_circ_0049462	exonic	chr19	+	11548696	11548945	NM_002743	PRKCSH	CGAGTACAACAGCGGCGTCATCTGTGAGAACACCTGCAAGCACGGCTGCCTGTCCTAATG	167	186.833	7.42384	8.27632	180	113	208	137.5	194	229	7.31111	7.12685	7.83354	7.98226	8.36511	8.4816	hsa-miR-21-3p	hsa-miR-1185-1-3p	hsa-miR-1185-2-3p	hsa-miR-181c-3p	hsa-miR-27a-5p
ASCRP3006397	0.0292972	0.473752	1.80301	down	hsa_circRNA_011448	hsa_circ_0011448	exonic	chr1	-	33272082	33276658	NM_003680	YARS	CTCTTATACCCCGGACTGCAGGAGGTTCTGGGGGAAGAGAAGCTGAAGGAGATACTGAAG	80.1667	105.167	6.41616	7.26657	85.5	61	94	94	107	114.5	6.37885	6.17978	6.68984	7.27401	7.2627	7.26299	hsa-miR-766-3p	hsa-miR-103a-2-5p	hsa-miR-6787-3p	hsa-miR-6821-5p	hsa-miR-4715-3p
ASCRP3004787	0.0100061	0.473752	1.79724	down	hsa_circRNA_100724	hsa_circ_0020460	exonic	chr10	+	128850944	128860040	NM_001380	DOCK1	CATGTCAGACCAGACCGTCCGGGTGAAGGAAGTTGACAAAAGTGTTGAAGAACTACGTGG	88	113.167	6.5576	7.40338	92	70	102	87.5	117.5	134.5	6.45317	6.44399	6.77563	7.16718	7.44935	7.59361	hsa-miR-767-3p	hsa-miR-582-5p	hsa-miR-29b-1-5p	hsa-miR-616-3p	hsa-miR-135a-5p
ASCRP3000158	0.0103029	0.473752	1.79622	down	hsa_circRNA_100885	hsa_circ_0004596	exonic	chr11	-	73418464	73429935	NM_002869	RAB6A	AAACTAGTGCAAAAGCTGGATACAATGTAAAGCAGATCAGGCTTCAGCTGTGGGATACTG	62.6667	86.6667	6.04078	6.88575	59	56	73	70	92	98	5.85423	6.02665	6.24145	6.6275	7.0437	6.98604	hsa-miR-130b-5p	hsa-miR-208a-5p	hsa-miR-181a-5p	hsa-miR-19a-5p	hsa-miR-105-3p
ASCRP3008951	0.0421584	0.473752	1.78717	down	hsa_circRNA_102787	hsa_circ_0001055	exonic	chr2	-	100623093	100625394	NM_002285	AFF3	GCAGGGGGAGTGTCTATGAACCAGATAGAAATGCATTACGGAGGAAAGAACGAGAAAGAA	67.6667	90.3333	6.21621	7.05389	61	66	76	85	90	96	5.95039	6.36787	6.33037	7.14336	7.03227	6.98604	hsa-miR-296-3p	hsa-miR-661	hsa-miR-130b-5p	hsa-miR-152-5p	hsa-miR-632
ASCRP3000625	0.0279719	0.473752	1.78674	down	hsa_circRNA_101418	hsa_circ_0032825	exonic	chr14	-	81297486	81307112	NM_152446	CEP128	AAGCACATTTGGCATCACAAGTAGAGGCACTAAAGAAACAAGAAGCTAAAGCAGATGAGC	64.5	86.6667	6.1013	6.93863	68	56.5	69	74	98	88	6.11074	6.04155	6.15163	6.80012	7.16494	6.85084	hsa-miR-204-5p	hsa-miR-211-5p	hsa-miR-511-5p	hsa-miR-30d-3p	hsa-miR-382-5p
ASCRP3003219	0.0477084	0.473752	1.78592	down	hsa_circRNA_103754	hsa_circ_0071174	exonic	chr4	-	151656409	151729550	NM_006726	LRBA	ATTCACAGACATGCGGAATTTGAGGCAGTAGATCATCTAATGCAAAATTGCCCTCAGTTC	77.8333	104.833	6.39954	7.23621	65	65	103.5	83.5	113	118	6.03801	6.32152	6.8391	7.03714	7.37368	7.29781	hsa-miR-205-5p	hsa-miR-19b-3p	hsa-miR-19a-3p	hsa-miR-558	hsa-miR-654-3p
ASCRP3010660	0.0408444	0.473752	1.78187	down	hsa_circRNA_103436	hsa_circ_0006884	exonic	chr3	+	119219541	119232566	NM_016589	TIMMDC1	TAATTGGAGCCTTGCTGGGTGAACAGCAGAGAATTTCAAAGGACCTTGCTAATATCTGTA	103.333	127.5	6.79481	7.6282	100	79	131	115	130	137.5	6.61164	6.62942	7.14336	7.61413	7.64127	7.6292	hsa-miR-363-3p	hsa-miR-32-5p	hsa-miR-501-3p	hsa-miR-600	hsa-miR-502-3p
ASCRP3012086	0.021676	0.473752	1.76986	down	hsa_circRNA_100632	hsa_circ_0018905	exonic	chr10	+	76910271	76928416	NM_144660	SAMD8	TGCAGTGTACTGGAAAGGCAGCGGAGGAGGAAATGGCAGGTCCTAATCAACTCTGCATTC	87.6667	108.667	6.52689	7.35052	109	68	86	103	117	106	6.69812	6.36787	6.51468	7.4506	7.43151	7.16946	hsa-miR-505-5p	hsa-miR-16-1-3p	hsa-miR-636	hsa-miR-141-5p	hsa-miR-626
ASCRP3005614	0.0236406	0.473752	1.76814	down	hsa_circRNA_000926	hsa_circ_0001022	sense overlapping	chr2	+	65473318	65492309	NM_005722	ACTR2	CGAGTTTTGAAGGGTGATGTGGAAAAACTTTCTGCCTTATTTTTTGAACAATTGAGCAAA	62	85	6.05105	6.87328	54.5	58	73.5	64	97	94	5.74347	6.08816	6.32152	6.61018	7.10774	6.90192	hsa-miR-619-5p	hsa-miR-212-5p	hsa-miR-153-5p	hsa-miR-600	hsa-miR-645
ASCRP3008940	0.0448446	0.473752	1.76576	down	hsa_circRNA_100014	hsa_circ_0005907	exonic	chr1	-	1735857	1770677	NM_002074	GNB1	GCAGGACACACAGACAAATTTACATGTATTGGAGACCAGACCAGAAGCCCTTCTGAATTA	245.667	253.667	7.98102	8.80131	295	163	279	196	253	312	7.98187	7.66189	8.2993	8.55813	8.83297	9.01284	hsa-miR-660-3p	hsa-miR-152-3p	hsa-miR-764	hsa-miR-148b-3p	hsa-miR-30c-1-3p
ASCRP3010672	0.0311601	0.473752	1.76408	down	hsa_circRNA_405668		sense overlapping	chr18	+	21293889	21294036	NM_198129	LAMA3	TACAACAGAGTCAACCTCACCTTGGATCTGGGGCAGTTCTGTGACTATTGCAATTCTGAA	68.8333	89.3333	6.16078	6.9797	83.5	55	68	77	95	96	6.31435	5.99218	6.17581	6.89207	7.08041	6.96661	hsa-miR-1294	hsa-miR-1224-5p	hsa-miR-8089	hsa-miR-550b-2-5p	hsa-miR-5100
ASCRP3005173	0.00400134	0.473752	1.75455	down	hsa_circRNA_103024	hsa_circ_0003426	exonic	chr20	+	32207322	32211102	NM_005093	CBFA2T2	CCCAGTCCAGAGAGAACTCAACAGTGACAATTGAGGAATTCCACTGTAAGCTCCAAGAAG	117.167	142	6.96521	7.77631	130.5	86	135	120	132	174	6.92822	6.74097	7.22644	7.70812	7.65261	7.9682	hsa-miR-214-3p	hsa-miR-761	hsa-miR-377-5p	hsa-miR-584-3p	hsa-miR-581
ASCRP3004404	0.000919184	0.337562	1.7368	down	hsa_circRNA_101305	hsa_circ_0002807	exonic	chr13	+	114149816	114164739	NM_017905	TMCO3	CAGGTTCCTCATGGGCAGTGCTCGGGGTGACAAAGAAGCTGAAAATGTGTGTCTGACATG	77.3333	100.167	6.40366	7.20009	83	73	76	87	106	107.5	6.34627	6.50845	6.35626	7.14336	7.2627	7.19421	hsa-miR-205-5p	hsa-miR-202-5p	hsa-miR-141-5p	hsa-miR-516b-5p	hsa-miR-130b-5p
ASCRP3008948	0.00439133	0.473752	1.73426	down	hsa_circRNA_103755	hsa_circ_0071185	exonic	chr4	-	151682934	151729550	NM_006726	LRBA	GCAGGCCTTGCTTTTATCGAACTTGTCAATGAAGGAAGGCAGTAGATCATCTAATGCAAA	57.6667	79	5.9455	6.73982	52	52	69	61.5	83.5	92	5.70338	5.95732	6.17581	6.41406	6.84932	6.9561	hsa-miR-19b-3p	hsa-miR-19a-3p	hsa-miR-558	hsa-miR-1468-3p	hsa-miR-22-3p
ASCRP3005973	0.0461622	0.473752	1.72872	down	hsa_circRNA_100884	hsa_circ_0000339	exonic	chr11	-	73418464	73429763	NM_198896	RAB6A	CTAGTGCAAAAGCTGGATACAATGTAAAGCAGGTACGATTGCAATTATGGGACACAGCAG	64	85.3333	6.0982	6.8879	58	56	78	78	90	88	5.85423	6.05662	6.38375	6.89207	6.93801	6.83362	hsa-miR-144-5p	hsa-miR-130b-5p	hsa-miR-216a-3p	hsa-miR-208a-5p	hsa-miR-181a-5p
ASCRP3003638	0.0241547	0.473752	1.72398	down	hsa_circRNA_103829	hsa_circ_0072387	exonic	chr5	-	43294157	43297268	NM_002130	HMGCS1	CAAGATGCTACACCGGGGCTTCGTGGGACACATATGCAACATGCCTATGATTTTTACAAG	65.8333	91.3333	6.16051	6.94625	59	57.5	81	68.5	101.5	104	5.87943	6.13592	6.46617	6.6275	7.15344	7.05779	hsa-miR-625-3p	hsa-miR-129-5p	hsa-miR-532-5p	hsa-miR-548c-3p	hsa-let-7c-5p
ASCRP3005757	0.0107911	0.473752	1.70029	down	hsa_circRNA_404935		exonic	chr11	+	113933932	113935290	NM_006006	ZBTB16	CGTGTGTGGGGTCGAGCTTCCTGATAACGAGGCTGTGGAGCAGCACAGCCTCCTCTATTG	124.667	146.5	7.05942	7.82519	123.5	122	128.5	118	175	146.5	6.84216	7.23828	7.09782	7.63878	8.12495	7.71185	hsa-miR-6764-5p	hsa-miR-1915-3p	hsa-miR-760	hsa-miR-3124-3p	hsa-miR-6741-3p
ASCRP3001602	0.0351769	0.473752	1.6942	down	hsa_circRNA_101068	hsa_circ_0026349	exonic	chr12	+	52385646	52385777	NM_004302	ACVR1B	ACTGGTGGCAGAGTTATGAGGAGTCCATGAAGAATATCAGCTGCCATATTACGACTTAGT	51.1667	68.1667	5.71253	6.47313	52.5	44	57	61	71.5	72	5.71716	5.54309	5.87733	6.43223	6.5772	6.40995	hsa-let-7f-1-3p	hsa-let-7b-3p	hsa-miR-450a-2-3p	hsa-miR-149-3p	hsa-miR-98-3p
ASCRP3002452	0.0369596	0.473752	1.69238	down	hsa_circRNA_100886	hsa_circ_0003908	exonic	chr11	-	73418464	73431944	NM_002869	RAB6A	AGTGCAAAAGCTGGATACAATGTAAAGCAGGCAACAATTGGCATTGACTTTTTATCAAAA	67.8333	88.6667	6.19397	6.95303	60.5	58	85	72	98	96	5.93952	6.13592	6.50649	6.77563	7.10774	6.9757	hsa-miR-130b-5p	hsa-miR-378a-5p	hsa-miR-208a-5p	hsa-miR-181a-5p	hsa-miR-19a-5p
ASCRP3009114	0.0323143	0.473752	1.68791	down	hsa_circRNA_100040	hsa_circ_0009594	exonic	chr1	-	8674619	8684439	NM_012102	RERE	GCCTGTAGGGACTGTGTGTATATCGAGAGTCGGAGGCCAAACACACCGTATTTCATCTGT	102.667	122	6.78317	7.53841	113	74	121	102.5	127	136.5	6.76212	6.56466	7.02273	7.44239	7.5895	7.58333	hsa-miR-571	hsa-miR-377-3p	hsa-miR-637	hsa-miR-661	hsa-miR-330-3p
ASCRP3012531	0.0211553	0.473752	1.68343	down	hsa_circRNA_085278	hsa_circ_0085278	exonic	chr8	-	103846416	103848618	NM_015878	AZIN1	TGGTGGAGGATTCACGGGAACTGAATTTCAATTGGAAGAGGGTCTTACTACATATTGCAA	53.3333	69.8333	5.79228	6.54368	49.5	48	62.5	59.5	75	75	5.74347	5.66903	5.96434	6.41406	6.64002	6.57697	hsa-miR-6720-5p	hsa-miR-22-5p	hsa-miR-944	hsa-miR-3913-3p	hsa-miR-7850-5p
ASCRP3008763	0.0229867	0.473752	1.683	down	hsa_circRNA_101325	hsa_circ_0031288	exonic	chr14	+	23793346	23793498	NM_004643	PABPN1	GATTCTACAGTGGTTTTAACAGCAGGCCCCGGGGTCGCGTCTACAGGTGATCCCAAAACG	67	86	6.16326	6.91429	62	60	79	74	91	93	5.99737	6.08816	6.40424	6.80012	7.00898	6.93378	hsa-miR-323a-5p	hsa-miR-497-3p	hsa-miR-370-3p	hsa-miR-589-5p	hsa-miR-510-3p
ASCRP3007282	0.0247121	0.473752	1.67307	down	hsa_circRNA_001880	hsa_circ_0001880	exonic	chr9	+	110084263	110087285	NM_002874	RAD23B	GAAAAAGAAGCTATAGAAAGGGGAATCCCTGGAGATAGAGAAAGTCAGGCTGTGGTTGAC	155	168	7.34351	8.086	148	113	204	139	158	207	7.10327	7.11545	7.81181	7.98873	7.95109	8.31817	hsa-miR-4691-5p	hsa-miR-6792-3p	hsa-miR-548ax	hsa-miR-4691-3p	hsa-miR-548ao-5p
ASCRP3000464	0.0443253	0.473752	1.67263	down	hsa_circRNA_004087	hsa_circ_0004087	exonic	chr16	-	80718434	80719026	NM_152342	CDYL2	AACGGGCTCGGTTGAAAGGATTGTAGACAAGAGGAAGAACAAGAAAGGAAAATGGGAGTA	95.1667	114.167	6.6904	7.43251	82	85.5	118	95.5	121	126	6.30687	6.7493	7.01503	7.30138	7.54023	7.45593	hsa-miR-3907	hsa-miR-4709-3p	hsa-miR-6773-3p	hsa-miR-6881-3p	hsa-miR-660-5p
ASCRP3013371	0.0107142	0.473752	1.67096	down	hsa_circRNA_017449	hsa_circ_0017449	exonic	chr10	+	1125950	1151181	uc001igg.1	WDR37	TTTCAGGGACCCCTCCATCCACTCGTACGTAGAGAAATCGACACTCTTAATGAACGTTTA	1653.5	1256.67	10.8785	11.6191	2072.5	1287	1601	1313	1130	1327	11.0317	10.7367	10.867	11.6345	11.6069	11.6161	hsa-miR-6504-5p	hsa-miR-92a-2-5p	hsa-miR-6834-5p	hsa-miR-6737-5p	hsa-miR-3064-5p
ASCRP3011360	0.00558914	0.473752	1.66805	down	hsa_circRNA_100722	hsa_circ_0020397	exonic	chr10	+	128768965	128926028	NM_001380	DOCK1	TCCATGGGACGAGATTCTGAACTCATTCTTTTTATAACTATGATGCCAGAGGAGCGGATG	60	77	5.97175	6.70991	56	56	68	65	81	85	5.78328	5.99218	6.1398	6.54278	6.81386	6.7731	hsa-miR-132-3p	hsa-miR-196a-5p	hsa-miR-138-2-3p	hsa-miR-136-5p	hsa-miR-103a-2-5p
ASCRP3006168	0.0130287	0.473752	1.66307	down	hsa_circRNA_406769		sense overlapping	chr6	+	37897734	37898352	NM_021943	ZFAND3	CTCATTCAAATCACCTCGGGTCCAGCAAGACTATGAATCTCTGTTCCAAATGCTTTGCTG	80.8333	98.1667	6.41061	7.14445	94	58	90.5	91	91	112.5	6.50312	6.12009	6.60862	7.1779	7.02076	7.2347	hsa-miR-651-3p	hsa-miR-382-3p	hsa-miR-4676-3p	hsa-miR-3133	hsa-miR-6830-5p
ASCRP3009718	0.0260734	0.473752	1.65862	down	hsa_circRNA_104246	hsa_circ_0002987	exonic	chr6	+	158850767	158873300	NM_020245	TULP4	GGGCTGAAAGGTGAGTGATTTCACGTGGAGCCATGATGGAACTCAAGCACTTATTTCCTA	44.1667	57.5	5.42358	6.15356	44.5	40	48	51	59.5	62	5.53509	5.32455	5.41109	6.02476	6.18219	6.25372	hsa-miR-455-3p	hsa-miR-611	hsa-miR-199b-5p	hsa-miR-511-5p	hsa-miR-302c-3p
ASCRP3005545	0.0362186	0.473752	1.65231	down	hsa_circRNA_037447	hsa_circ_0037447	exonic	chr16	-	2147728	2147985	NM_000296	PKD1	CCTTTGTTGGACAGATGAAGAGTGACTTGTTTCTGGATGATTCTAAGAGGTGGCTGGGAG	77.8333	100	6.41579	7.14027	69.5	68	96	82	109	109	6.08425	6.43463	6.72848	6.94791	7.30344	7.16946	hsa-miR-770-5p	hsa-miR-4533	hsa-miR-4692	hsa-miR-6515-3p	hsa-miR-7847-3p
ASCRP3004334	0.0407887	0.473752	1.65159	down	hsa_circRNA_006795	hsa_circ_0006795	sense overlapping	chr16	-	19717913	19722762	NM_001012991	KNOP1	CAGGAGAACGAGAAACAGACACGGACTTAGAGGTGGTGTTGGAAAAAAAAGGCAACATGG	129.667	147	7.09673	7.82059	127	100	162	107	159.5	174.5	6.86448	6.9361	7.48962	7.48685	7.95675	8.01817	hsa-miR-7110-3p	hsa-miR-3162-3p	hsa-miR-3679-3p	hsa-miR-6826-3p	hsa-miR-4758-3p
ASCRP3011716	0.00668655	0.473752	1.649	down	hsa_circRNA_104153	hsa_circ_0004058	exonic	chr6	+	87925620	87928449	NM_015021	ZNF292	TCTTTCCCAGGAACCATTGGATAAGGATAAAGACACTCCTAGAATATGCAGAGAAATGGA	58.6667	76	5.95381	6.6754	58	52	66	67	78	83	5.85423	5.88221	6.125	6.61018	6.68492	6.73109	hsa-miR-545-5p	hsa-miR-204-3p	hsa-miR-556-5p	hsa-miR-23a-5p	hsa-miR-136-5p
ASCRP3011914	0.0210984	0.473752	1.64382	down	hsa_circRNA_401275		exonic	chr14	-	68126447	68129252	NM_006370	VTI1B	TGAGCATATGAAGAAAAGAAGAAATTGATCAGGGATTTTGATGAAAAGCAACAGGAAGCA	44	60.3333	5.45274	6.16979	43	40	49	57	65	59	5.48916	5.37085	5.4982	6.09505	6.29949	6.11484	hsa-miR-335-3p	hsa-miR-6890-5p	hsa-miR-5705	hsa-miR-6791-3p	hsa-miR-5193
ASCRP3000351	0.0334404	0.473752	1.64359	down	hsa_circRNA_100093	hsa_circ_0004808	exonic	chr1	-	22047528	22048257	NM_032236	USP48	AACAAAGCAACGGAAAGATGAACGGTAGCACCTTAAATAAAGTGAAAGCCCTGTGTAAGG	64.5	82.6667	6.12015	6.837	64	54	75.5	71	91	86	5.99737	6.04155	6.32152	6.6998	6.99821	6.81298	hsa-miR-22-5p	hsa-miR-617	hsa-miR-30e-3p	hsa-miR-544a	hsa-miR-30a-3p
ASCRP3013321	0.000960412	0.337562	1.6398	down	hsa_circRNA_101278	hsa_circ_0004217	exonic	chr13	-	77791974	77818086	NM_015057	MYCBP2	TTTAATGGATGGACAGGTCTTCACATTTGGAAGTTTTTCTGATCTGTGGTTGTGGTTCCG	73.1667	91.1667	6.30896	7.02248	74	64.5	81	77.5	92	104	6.20113	6.32152	6.40424	6.94791	7.0437	7.07584	hsa-miR-2113	hsa-miR-489-3p	hsa-miR-217	hsa-miR-22-5p	hsa-miR-219a-1-3p
ASCRP3005088	0.0281922	0.473752	1.6391	down	hsa_circRNA_008623	hsa_circ_0008623	exonic	chr1	+	151212430	151215043	NM_003557	PIP5K1A	CCAGTTTCTCACCTCTAGTTGGAGAGACTTTGCAAATGCTAACTACAAGGACACTGTCTC	78	97.1667	6.37976	7.09267	82	69	83	74.5	97.5	119.5	6.32942	6.36787	6.44198	6.83996	7.06296	7.37507	hsa-miR-6859-5p	hsa-miR-653-3p	hsa-miR-4257	hsa-miR-4792	hsa-miR-6855-5p
ASCRP3009983	0.0213251	0.473752	1.63852	down	hsa_circRNA_104468	hsa_circ_0082139	exonic	chr7	+	127447537	127484477	NM_014390	SND1	GTCACCATTGGAGGAATGATAAGAACAAGAAACTGCGTCCCCTGTATGACATTCCTTACA	256.5	255.333	8.07786	8.79025	281	202	286.5	185	257	324	7.93375	7.96155	8.3383	8.45858	8.85229	9.0599	hsa-miR-891a-3p	hsa-miR-130a-5p	hsa-miR-371a-5p	hsa-miR-518c-5p	hsa-miR-593-3p
ASCRP3001459	0.0298957	0.473752	1.63817	down	hsa_circRNA_020354	hsa_circ_0020354	exonic	chr10	-	126799558	126799662	NM_001329	CTBP2	ACGGACAGCCCATCGTGTGAACTATAGAGTTTGTGGACAGATTTATATTGGGTTTCATCA	68.6667	86.3333	6.21848	6.93056	59.5	61.5	85	73	92	94	5.91498	6.19498	6.54548	6.77563	7.00898	7.00708	hsa-miR-4741	hsa-miR-205-5p	hsa-miR-6876-3p	hsa-miR-4719	hsa-miR-618
ASCRP3004317	0.0488122	0.473752	1.63629	down	hsa_circRNA_104808	hsa_circ_0087357	exonic	chr9	-	86293355	86301070	NM_013438	UBQLN1	CAGGAACCAATGCTGAGTGCTGCACAAGAGCAGTTTAAGGAAGAAATCTCTAAACGTTTT	70.6667	90.8333	6.24211	6.95254	66	57	89	70	98	104.5	6.07402	6.08816	6.56416	6.61018	7.12429	7.12314	hsa-miR-345-5p	hsa-miR-296-3p	hsa-miR-505-3p	hsa-miR-624-3p	hsa-miR-218-1-3p
ASCRP3010354	0.0361711	0.473752	1.63593	down	hsa_circRNA_103499	hsa_circ_0001355	exonic	chr3	+	157839891	157841780	NM_016625	RSRC1	GTTCAGAGGTCTAGGTCAAAAAGCAGAACAAGAAGAAATGGGACGTCGGTCATCAGATAC	110.667	128.167	6.89906	7.60917	109	86	137	94	139	151.5	6.70952	6.77703	7.21064	7.28519	7.76479	7.77753	hsa-miR-516b-5p	hsa-miR-151a-5p	hsa-miR-769-5p	hsa-miR-505-5p	hsa-miR-567
ASCRP3004316	0.0407174	0.473752	1.6352	down	hsa_circRNA_092568	hsa_circ_0001689	exonic	chr7	-	26232870	26232993	NM_002137	HNRNPA2B1	CAGGAACATGGGGGGACCATATGGTGGAGGAAATTATGGAAGTGGAAATTACAATGATTT	81.8333	100.333	6.48181	7.19128	80.5	75	90	81	116	104	6.28466	6.50845	6.65232	7.02492	7.45697	7.09195	hsa-miR-4716-5p	hsa-miR-3074-5p	hsa-miR-6826-3p	hsa-miR-6777-3p	hsa-miR-205-5p
ASCRP3009101	0.0436197	0.473752	1.63256	down	hsa_circRNA_101309	hsa_circ_0007404	exonic	chr13	+	114188359	114193822	NM_017905	TMCO3	GCCTCCATAGCATTGTCGTGGAAGTTCTCCGAATCCTGGTTTTGATTGGTCAGATTCTTT	71.5	88	6.24251	6.94965	84	59.5	71	74	92	98	6.37077	6.13592	6.22084	6.77563	7.03227	7.04105	hsa-miR-139-3p	hsa-miR-876-5p	hsa-miR-641	hsa-miR-502-5p	hsa-miR-1-5p
ASCRP3005572	0.0188159	0.473752	1.6288	down	hsa_circRNA_001946	hsa_circ_0001660	sense overlapping	chr6	+	158850767	158852695	NM_020245	TULP4	CGAATCTGGGGTGAGTGATTTCACGTGGAGCCATGATGGAACTCAAGCACTTATTTCCTA	47.3333	60	5.55738	6.26119	49	41.5	51.5	56	61	63	5.61227	5.393	5.66688	6.27345	6.28368	6.22645	hsa-miR-619-5p	hsa-miR-335-3p	hsa-miR-766-5p	hsa-miR-1271-3p	hsa-miR-377-3p
ASCRP3002478	0.00959841	0.473752	1.62547	down	hsa_circRNA_002106	hsa_circ_0000053	exonic	chr1	-	36826821	36828257	ENST00000473733	STK40	AGTGGGATTTCTGGAAATAATGCAAAGAGAGCTGGACCATTCATCCTTGAGAACATCAGT	66.6667	82.8333	6.17031	6.87117	69	56	75	74	84.5	90	6.13281	6.05662	6.32152	6.80012	6.89047	6.92294	hsa-miR-212-5p	hsa-miR-328-3p	hsa-miR-605-5p	hsa-miR-888-5p	hsa-miR-384
ASCRP3000193	0.0167349	0.473752	1.62467	down	hsa_circRNA_002961	hsa_circ_0002961	exonic	chr8	+	98698895	98703416	NM_178812	MTDH	AAAGACTGGGGAAGGAGTTGGAGTGACCGTTCAATATTTTCTGGCATTGTCAAAGAAAAA	67.8333	85	6.18719	6.88734	70	54	79.5	80	84	91	6.15116	6.02665	6.38375	6.92213	6.83796	6.90192	hsa-miR-335-3p	hsa-miR-19b-2-5p	hsa-miR-19b-1-5p	hsa-miR-495-5p	hsa-miR-136-5p
ASCRP3005544	0.0140108	0.473752	1.62446	down	hsa_circRNA_401539		exonic	chr16	+	15029016	15029254	uc002dcx.4	NPIP	CCTTTGCTGGACAGATGAAGAGTGACTTGTTTCTGGATGATTCTAAGAGGTGGCTGGGAG	73.8333	94	6.35062	7.05058	69	68.5	84	74	106	102	6.11074	6.43463	6.50649	6.80012	7.28463	7.067	hsa-miR-770-5p	hsa-miR-4533	hsa-miR-6515-3p	hsa-miR-4692	hsa-miR-520a-5p
ASCRP3010743	0.0138287	0.473752	1.62353	down	hsa_circRNA_103437	hsa_circ_0008394	exonic	chr3	+	119222378	119222868	NM_016589	TIMMDC1	TACCGAAATAAAGATGCCTTAAGCCATTTTGTAATTGCAGGAGCAATCTGCACATCGTGC	84	102.667	6.52414	7.22328	85	71	96	86.5	108	113.5	6.39747	6.45404	6.72089	7.08291	7.30344	7.28347	hsa-miR-766-3p	hsa-miR-506-5p	hsa-miR-181d-5p	hsa-miR-181b-5p	hsa-miR-181a-5p
ASCRP3000761	0.0321989	0.473752	1.62132	down	hsa_circRNA_060540	hsa_circ_0060540	exonic	chr20	-	43953928	43959204	NM_002999	SDC4	AATAAAACCTGGTACTTTCTAAGTGCCTCTAGATAACCATATCCCTGAGAGGGCAGGGTC	79	94.3333	6.40491	7.10207	94	67	76	100.5	81	101.5	6.51647	6.36787	6.33037	7.38397	6.81386	7.10838	hsa-miR-4756-5p	hsa-miR-4459	hsa-miR-4739	hsa-miR-3613-3p	hsa-miR-4747-5p
ASCRP3013229	0.0227183	0.473752	1.61915	down	hsa_circRNA_100718	hsa_circ_0002669	exonic	chr10	+	128768965	128798571	NM_001380	DOCK1	TTGGAGTGGCTGCTTTTTATAACTATGATGCCAGAGGAGCGGATGAACTTTCTTTACAGA	69.8333	88.6667	6.27009	6.96533	63	64	82.5	76	94	96	6.05662	6.26906	6.4846	6.8582	7.07118	6.96661	hsa-miR-196b-5p	hsa-miR-196a-5p	hsa-miR-651-3p	hsa-miR-103a-2-5p	hsa-miR-136-5p
ASCRP3009637	0.000768209	0.337562	1.61453	down	hsa_circRNA_008359	hsa_circ_0008359	exonic	chr11	+	86778735	86802437	NM_022918	TMEM135	GGCTGCTCACAATTTATATGGCCAACTTGATTGCAGCAATTCTCCGGAAACGGAAATTAG	57.5	76	5.94492	6.63604	60	48.5	64	70	70	88	5.92568	5.78407	6.125	6.65493	6.45267	6.80051	hsa-miR-1244	hsa-miR-3922-5p	hsa-miR-508-3p	hsa-miR-6868-5p	hsa-miR-4441
ASCRP3009665	0.0150215	0.473752	1.61314	down	hsa_circRNA_029409	hsa_circ_0029409	exonic	chr12	+	129410903	129469509	uc001uhy.1	GLT1D1	GGGAAGGGCGTGTTTTTAAATTAATAAAGTGTGTCACCATTAGCCATACGAGATTAACCA	95.6667	113	6.70003	7.3899	92	104	91	94	128	117	6.44692	7.04456	6.60862	7.25997	7.57008	7.33967	hsa-miR-10b-3p	hsa-miR-6764-5p	hsa-miR-6756-5p	hsa-miR-6819-3p	hsa-miR-663a
ASCRP3004308	0.0467515	0.473752	1.6115	down	hsa_circRNA_101070	hsa_circ_0026512	exonic	chr12	+	53413693	53416411	NM_001417	EIF4B	CAGCTTTGATGACTACCCACCTAGAAGAGGTGATGATAGCTTTGGAGACAATCAGTGCAG	91.8333	106.833	6.5971	7.28551	105	67.5	103	93	111	116.5	6.65341	6.33367	6.80423	7.21982	7.32859	7.30812	hsa-miR-612	hsa-miR-372-5p	hsa-miR-101-5p	hsa-miR-491-3p	hsa-miR-605-5p
ASCRP3005213	0.0312025	0.473752	1.61148	down	hsa_circRNA_103267	hsa_circ_0001258	exonic	chr22	+	50810448	50832564	NM_014678	PPP6R2	CCCCTGGACATGGAGGAGAAGGTCCGCTTCAAGTAAAGAGATTATAAATCTTCCACTGAA	102.5	116.333	6.78075	7.46914	101.5	86	120	104.5	120.5	124	6.61792	6.72228	7.00206	7.46087	7.50253	7.44402	hsa-miR-646	hsa-miR-152-5p	hsa-miR-432-5p	hsa-miR-127-3p	hsa-miR-335-3p
ASCRP3009397	0.0365365	0.473752	1.61089	down	hsa_circRNA_008122	hsa_circ_0008122	exonic	chr19	+	23316881	23318845	NM_001277403	ZNF730	GGAATTTGAAGACACATGATATGGTAGCCAAACCCCCAGGGAGCGTTGACATTTAGAGAT	70.6667	84.1667	6.18878	6.87665	88	63	61	75	82	95.5	6.37885	6.19498	5.99252	6.8582	6.83796	6.93378	hsa-miR-1324	hsa-miR-7113-5p	hsa-miR-198	hsa-miR-7-5p	hsa-miR-520a-5p
ASCRP3008027	0.00591739	0.473752	1.61062	down	hsa_circRNA_101237	hsa_circ_0003489	exonic	chr13	+	26974589	26975761	NM_001260	CDK8	GACTTATCATGACCTCAGACTATCAGCTTCAGAAGCTGCTTACCATGGACCCAATAAAGC	54	68.1667	5.84668	6.5343	57	46	59	62	68.5	74	5.90274	5.75996	5.87733	6.50637	6.54595	6.55058	hsa-let-7c-5p	hsa-miR-98-5p	hsa-let-7a-5p	hsa-let-7b-5p	hsa-miR-615-5p
ASCRP3006469	0.0455582	0.473752	1.60499	down	hsa_circRNA_004954	hsa_circ_0004954	exonic	chr17	-	1451589	1456443	NM_006224	PITPNA	CTGAATATACACGAGAAAGCCTGGAATGCTTACCCCTACTGCAGAACCGTATCAAGTGGG	125.333	139.167	7.07362	7.75619	130	96	150	109.5	147	161	6.92213	6.90028	7.39847	7.54849	7.86772	7.85235	hsa-miR-193b-3p	hsa-miR-193a-3p	hsa-miR-3922-3p	hsa-miR-3176	hsa-miR-5088-5p
ASCRP3006049	0.026365	0.473752	1.60025	down	hsa_circRNA_104150	hsa_circ_0077216	exonic	chr6	-	84055891	84117620	NM_002395	ME1	CTCAAGAATGTCTGCCTGTCATTCTGGATGTGGGAACCGAAAATGAGGACTTGGCCTTTA	62	79.1667	6.08355	6.76185	58	56	72	74	79	84.5	5.90274	6.07272	6.27519	6.80012	6.68492	6.80051	hsa-miR-216a-3p	hsa-miR-769-5p	hsa-miR-182-5p	hsa-miR-188-3p	hsa-miR-146b-5p
ASCRP3004013	0.0353385	0.473752	1.59389	down	hsa_circRNA_100036	hsa_circ_0009582	exonic	chr1	-	8555122	8684439	NM_012102	RERE	CACTGAACACAACTGTGTGTATATCGAGAGTCGGAGGCCAAACACACCGTATTTCATCTG	94.3333	109.333	6.64934	7.32189	106.5	69.5	107	98	113	117	6.66491	6.44399	6.8391	7.344	7.3382	7.28347	hsa-miR-105-5p	hsa-miR-16-5p	hsa-miR-424-5p	hsa-miR-15a-5p	hsa-miR-377-3p
ASCRP3003098	0.0383163	0.473752	1.5872	down	hsa_circRNA_100841	hsa_circ_0022589	exonic	chr11	+	62651928	62651997	NM_002394	SLC3A2	ATGGGTTCCAGGTTCGGGACATAGAGAATCTGAAGGATGCTCTGGAGTTTTGGCTGCAAG	77.8333	90.6667	6.36145	7.02794	88	60	85.5	75	95	102	6.40995	6.17978	6.49462	6.89207	7.10774	7.08399	hsa-miR-490-3p	hsa-miR-619-3p	hsa-miR-615-3p
ASCRP3011886	0.0113311	0.473752	1.58583	down	hsa_circRNA_101270	hsa_circ_0003441	exonic	chr13	+	61013821	61041513	NM_030794	TDRD3	TGAGAAATGGGAGTTACAGAGAGTATCTTTCAGATGAAGGCATTGAAGCTTGCACAAGCT	58.5	71.6667	5.93315	6.59839	53	52.5	70	62	73	80	5.73174	5.90347	6.16423	6.46852	6.64002	6.68662	hsa-miR-424-5p	hsa-miR-153-5p	hsa-miR-125a-5p	hsa-miR-891b	hsa-miR-27b-5p
ASCRP3001605	0.0495487	0.474107	1.58542	down	hsa_circRNA_100977	hsa_circ_0002089	exonic	chr11	+	120347369	120348235	NM_015313	ARHGEF12	ACTGGTTTGCAGAGTCCAGATAACAAAGCTTTATTCGTCATTTCCATGTCAGACAATGGC	91.1667	103	6.60477	7.26964	104.5	67.5	101.5	89	110	110	6.63695	6.39513	6.78224	7.22826	7.35539	7.22527	hsa-miR-103a-2-5p	hsa-miR-335-3p	hsa-miR-130b-5p	hsa-miR-339-3p	hsa-miR-605-5p
ASCRP3005797	0.0412344	0.473752	1.58181	down	hsa_circRNA_001846	hsa_circ_0000520	sense overlapping	chr14	-	20811436	20811559	NR_002312	RPPH1	CTAACAGGGCTCTCCCTGAGCTTCGGGGAGGGAAGCTCATCAGTGGGGCCACGAGCTGAG	28430	30994.5	14.9954	15.6569	26900	21067	37323	28342.5	29218	35423	14.8975	14.8115	15.277	15.6638	15.6432	15.6638	hsa-miR-328-3p	hsa-miR-1296-5p	hsa-miR-146b-3p	hsa-miR-330-5p	hsa-miR-608
ASCRP3010029	0.0223024	0.473752	1.57769	down	hsa_circRNA_100720	hsa_circ_0020394	exonic	chr10	+	128768965	128860040	NM_001380	DOCK1	GTCCGGGTGAAGCTTTTTATAACTATGATGCCAGAGGAGCGGATGAACTTTCTTTACAGA	68.6667	80.8333	6.14207	6.79988	64	60	82	66.5	86	90	5.97433	6.08816	6.36371	6.6275	6.92131	6.85084	hsa-miR-103a-2-5p	hsa-miR-132-3p	hsa-miR-196a-5p	hsa-miR-138-2-3p	hsa-miR-136-5p
ASCRP3009584	0.0429247	0.473752	1.57445	down	hsa_circRNA_102163	hsa_circ_0045219	exonic	chr17	-	61838273	61842207	NM_020198	CCDC47	GGCCAGTGAGTGATCAAGTGGAGGGAGATACTGAGAGTGAACCATATGATGATGAAGAAT	57.6667	70.3333	5.89414	6.54899	57	51	65	66.5	76.5	68	5.83165	5.84412	6.00663	6.59159	6.67161	6.38375	hsa-miR-193b-3p	hsa-miR-516b-5p	hsa-miR-1264	hsa-miR-559	hsa-miR-193a-3p
ASCRP3005292	0.00198666	0.421388	1.56983	down	hsa_circRNA_103114	hsa_circ_0003323	exonic	chr21	-	27326903	27328069	NM_000484	APP	CCGAGGAGATTCAGGATGAAGTTGCCTCGTCACGTGTTCAATATGCTAAAGAAGTATGTC	41.3333	52.1667	5.3107	5.96131	44	40	40	51	55	50.5	5.45456	5.32455	5.153	6.07369	5.94862	5.86163	hsa-miR-147b	hsa-miR-450b-3p	hsa-miR-873-3p	hsa-miR-509-5p	hsa-miR-592
ASCRP3003929	0.00323978	0.473752	1.56346	down	hsa_circRNA_063179	hsa_circ_0063179	exonic	chr22	+	37328806	37330036	NM_000395	CSF2RB	CACCGAGTCGGTCCAGATGGCCCCTCCATCCCTCAACGTGACCAAGGATGGAGACAGCTA	1030.67	778.833	10.1417	10.7865	1215	842	1035	787	694.5	855	10.1268	10.0545	10.2438	10.8436	10.6762	10.8395	hsa-miR-5699-3p	hsa-miR-6515-5p	hsa-miR-7974	hsa-miR-6840-3p	hsa-miR-136-5p
ASCRP3008142	0.0471857	0.473752	1.55977	down	hsa_circRNA_402094		exonic	chr19	+	37838091	37838774	NM_181786	HKR1	GAGAGAGGAGAGAAAATGTCCACTGGACCTCTGTCCAGGCGTTCGTGGCATTCAGGGATG	108.667	120.833	6.88666	7.52799	112	121	93	116	128.5	118	6.75417	7.19998	6.70582	7.63061	7.57828	7.37507	hsa-miR-766-3p	hsa-miR-6860	hsa-miR-4653-5p	hsa-miR-612	hsa-miR-3183
ASCRP3000525	0.0145324	0.473752	1.55771	down	hsa_circRNA_001985	hsa_circ_0001985	exonic	chr3	-	33450727	33467233	NM_014517	UBP1	AAGAAAAGTATCAGCCGTCCTATGATACCACAATCCTCACAGAGTGATGTCTTGGCATTG	97.6667	110.167	6.70936	7.34878	100	77	116	90.5	112	128	6.54118	6.59706	6.98982	7.21982	7.34752	7.479	hsa-miR-335-3p	hsa-miR-138-5p	hsa-miR-6805-3p	hsa-miR-8075	hsa-miR-5096
ASCRP3007344	0.0458289	0.473752	1.55608	down	hsa_circRNA_063623	hsa_circ_0063623	exonic	chr22	+	42289120	42290941	NM_004599	SREBF2	GAAACCTCAGGCCAAGAAGAAGGCTGGAGACCAGGAAGAAGAGAGCTGAGCTACTTCCTC	106.5	117	6.81985	7.45777	114.5	77	128	100	120	131	6.75417	6.58542	7.11997	7.35652	7.48422	7.53258	hsa-miR-766-3p	hsa-miR-6732-5p	hsa-miR-6752-5p	hsa-miR-4270	hsa-miR-6764-5p
ASCRP3003206	0.00110749	0.348573	1.55216	down	hsa_circRNA_400277		exonic	chr1	+	84662298	84663507	NM_002731	PRKACB	ATTATGTGGAACTCCAGAGTATTTGGCTCCAGAAATAATTCTCAGCAAGTGAGCCCCATG	77.3333	90.3333	6.37051	7.00478	79	72	81	79	95	97	6.27373	6.45404	6.38375	6.94791	7.08041	6.98604	hsa-miR-516b-5p	hsa-miR-518c-5p	hsa-miR-6874-3p	hsa-miR-329-5p	hsa-miR-4802-5p
ASCRP3000696	0.0267083	0.473752	1.54484	down	hsa_circRNA_103224	hsa_circ_0063329	exonic	chr22	-	38894089	38894578	NM_006386	DDX17	AAGGGGAGATGGCCCAATCAATATGTAATGGATGTGTTGATGGATCAGCACTTTACAGAA	139.167	148.5	7.2374	7.86486	134.5	135	148	126	160	159.5	6.97425	7.36609	7.37187	7.7914	7.97532	7.82787	hsa-miR-889-5p	hsa-miR-876-3p	hsa-miR-221-5p	hsa-miR-605-5p	hsa-miR-191-5p
ASCRP3004691	0.0124672	0.473752	1.54366	down	hsa_circRNA_006004	hsa_circ_0006004	sense overlapping	chr2	-	33810309	33810378	NM_015475	FAM98A	CATGAACAAGGAGGCGGGAGAGGTGGACGTGGTGGCTATGAACATTCCTCATACGGAGGA	2813.33	2010.83	11.7563	12.3827	3251	2333	2856	2342	1904	1786.5	11.8784	11.6875	11.703	12.5064	12.4353	12.2063	hsa-miR-6791-3p	hsa-miR-6878-3p	hsa-miR-6829-3p	hsa-miR-6781-3p	hsa-miR-5193
ASCRP3003348	0.0433162	0.473752	1.54084	down	hsa_circRNA_101553	hsa_circ_0000614	exonic	chr15	+	64410315	64411053	NM_003099	SNX1	ATTTGACAGTCGGTATAACTGATCCTGAGAAGATAGATGCCACAGTGGAGCTATCCTTGG	48.8333	61	5.60074	6.22447	48	42.5	56	55	65	63	5.53509	5.41808	5.84906	6.09505	6.29949	6.27885	hsa-miR-26b-3p	hsa-miR-22-5p	hsa-miR-644a	hsa-miR-765	hsa-miR-660-3p
ASCRP3007525	0.0150342	0.473752	1.53652	down	hsa_circRNA_101938	hsa_circ_0041252	exonic	chr17	-	1437392	1461853	NM_006224	PITPNA	GAAGAAGAGACGAAGAGACAGCTGGATGAATCGAGTAATCCTGCCTGTGTCTGTAGATGA	86.3333	99.5	6.53473	7.1544	89	71	99	80.5	103	115	6.41764	6.42343	6.76313	7.02492	7.18197	7.25632	hsa-miR-19b-2-5p	hsa-miR-22-3p	hsa-miR-193b-3p	hsa-miR-193a-3p	hsa-miR-612
ASCRP3002954	0.0242744	0.473752	1.53263	down	hsa_circRNA_102315	hsa_circ_0000835	exonic	chr18	+	19345732	19359646	NM_020774	MIB1	ATGACATTGTAGTACAGTATCCAAGTGGCAATAGGCATCAAGCATGATGGAACCATGTGT	69.1667	80.6667	6.20574	6.82175	66	57.5	84	69	82	91	6.03801	6.07272	6.50649	6.67032	6.84932	6.9456	hsa-miR-145-3p	hsa-miR-141-5p	hsa-miR-541-5p	hsa-miR-212-5p	hsa-miR-876-5p
ASCRP3003417	0.036402	0.473752	1.53178	down	hsa_circRNA_089863	hsa_circ_0089863	exonic	chrX	+	9905173	9905725	NM_001649	SHROOM2	CAAAATCCCCTCTCCTAGAAGCACAGAGGAGAGAATTGAGCGGGTGATGGACAACAACAC	1043.67	786.5	10.1745	10.7897	1147	868	1116	643	756	960.5	10.0324	10.1356	10.3554	10.4063	10.876	11.0867	hsa-miR-3191-5p	hsa-miR-4763-3p	hsa-miR-3151-5p	hsa-miR-328-5p	hsa-miR-942-5p
ASCRP3009246	0.0280857	0.473752	1.52029	down	hsa_circRNA_006606	hsa_circ_0006606	exonic	chr12	-	58142964	58143287	NM_000075	CDK4	GCTGCTGCTGGCCTCTCTTCTGTGGAAACTCTGAAGCCGACCAGTTGGGCAAAATCTTTG	643	524.167	9.44078	10.0451	616	579	734	381	587.5	604	9.035	9.50308	9.78425	9.59069	10.3059	10.2387	hsa-miR-486-3p	hsa-miR-518c-5p	hsa-miR-6775-5p	hsa-miR-6787-5p	hsa-miR-744-5p
ASCRP3012248	0.000386152	0.337562	1.51748	down	hsa_circRNA_404994		intronic	chr12	-	39061910	39062584	ENST00000331366	CPNE8	TGCTTCTTGAAACCACCGTGCCCGGACCATTATGTGTTTTTTTCATAATTAGACACATGA	127.667	133.333	7.07813	7.67981	145	100	138	116	124	160	7.06215	6.92258	7.24967	7.65924	7.54665	7.83354	hsa-miR-548a-5p	hsa-miR-4803	hsa-miR-802	hsa-miR-548as-5p	hsa-miR-4765
ASCRP3003307	0.00765134	0.473752	1.51687	down	hsa_circRNA_007245	hsa_circ_0007245	exonic	chr11	+	32118689	32120074	NM_002901	RCN1	ATTGTGGTTTTGGAAGATTGTTGATCGAATCGACAATGATGGGGATGGCTTTGTCACTAC	53.8333	68.1667	5.84156	6.44266	54	49.5	58	60	72	72.5	5.78328	5.86407	5.87733	6.29699	6.56046	6.47053	hsa-miR-384	hsa-miR-5087	hsa-miR-1301-3p	hsa-miR-630	hsa-miR-449c-5p
ASCRP3008366	0.0452131	0.473752	1.51409	down	hsa_circRNA_092405	hsa_circ_0000525	intronic	chr14	+	23778198	23778449	ENST00000553781	BCL2L2-PABPN1	GAGGGATCACGCCTATAGGTGTGGCTGGGGGCCAGGAGAGCAGGAACAGAACAGAGAAAT	72.3333	84	6.28617	6.88462	76	61.5	79.5	78	88	86	6.25	6.19498	6.41354	6.94791	6.95504	6.75093	hsa-miR-4436b-5p	hsa-miR-6887-3p	hsa-miR-6736-3p	hsa-miR-6828-3p	hsa-miR-7110-3p
ASCRP3009455	0.0163625	0.473752	1.50912	down	hsa_circRNA_075650	hsa_circ_0075650	exonic	chr6	-	13632601	13659064	NM_005493	RANBP9	GGAGAGACTGTGGCAAGAACACTGCAAACAAAAAAATGTTGAAGTTACATGGGAATTGGT	47.1667	57	5.56088	6.15459	43	45.5	53	52	61	58	5.43618	5.54309	5.70338	6.09505	6.22484	6.14387	hsa-miR-7107-3p	hsa-miR-6744-3p	hsa-miR-376c-5p	hsa-miR-376b-5p	hsa-miR-4529-3p
ASCRP3007488	0.0214138	0.473752	1.50595	down	hsa_circRNA_058361	hsa_circ_0058361	exonic	chr2	+	220110200	220111598	NR_026909	STK16	GAACGGGGTGCTAAGCATGAGGCCTGGCTGCTGCTACCATTCTTCAAGAGCACTGCTTCC	88.1667	100.833	6.57257	7.16325	95	70.5	99	82	104.5	116	6.52714	6.43463	6.75593	7.04881	7.19975	7.24117	hsa-miR-4709-3p	hsa-miR-3934-3p	hsa-miR-6810-3p	hsa-miR-484	hsa-miR-4651
ASCRP3011166	0.0329108	0.473752	1.50424	down	hsa_circRNA_100245	hsa_circ_0005354	exonic	chr1	+	59787207	59844509	NM_018291	FGGY	TCACAGCACGGTGGAGGAACTGCAATGTCTGGTGGAGAACAGAAACCAGAGAGGTACTAT	80.5	90.3333	6.41992	7.00896	85.5	62	94	76	93	102	6.33818	6.23943	6.68216	6.92213	7.02076	7.08399	hsa-miR-449b-3p	hsa-miR-218-5p	hsa-miR-545-3p	hsa-miR-150-5p	hsa-miR-298
ASCRP3007409	0.0366074	0.473752	1.50387	down	hsa_circRNA_406612		exonic	chr5	+	64096074	64100213	NM_005869	CWC27	GAAATCAGTCAGCCGCAGAGCATGAAGGGCAAAAGCAAAAGTAGTCATGACTTGCTTAAG	45.5	54.8333	5.47016	6.05884	54.5	40	42	66	52.5	46	5.80754	5.27784	5.32509	6.54278	5.94862	5.68511	hsa-miR-4325	hsa-miR-4436b-5p	hsa-miR-543	hsa-miR-1277-5p	hsa-miR-4775
ASCRP3001693	0.0276546	0.473752	1.50033	down	hsa_circRNA_401220		exonic	chr14	-	23550956	23559842	NM_014977	ACIN1	AGAAACCAAGGAAAGGAGAAAGACGATCATCTAGGGTCAGACAGATTGGTGAGGAAATGA	70.5	79.3333	6.20282	6.7881	78	59.5	74	71	84	83	6.22762	6.07272	6.30811	6.76404	6.84932	6.75093	hsa-miR-3180-5p	hsa-miR-29b-2-5p	hsa-miR-4695-5p	hsa-miR-6830-3p	hsa-miR-654-3p

## Sheet: Sheet2
# Fold Change cut-off: 1.5 # P-value cut-off: 0.05 # Condition pairs: lncapc9_vs_lncapcontrol # Column A: probeID it represents probe name. # Column B: P-value, P-value calculated from paired t-test. # Column C: FDR, FDR is calculated from Benjamini Hochberg FDR. # Column D: FC (abs), the absolute ratio (no log scale) of normalized intensities between two conditions. # Column E: Regulation, it de…
lncapc9_vs_lncapcontrol 1.5 fold up regulated CircRNAs
	P-value and FDR		Fold change and Regulation		Annotations										Group--Raw Intensity		Group--Normalized Intensity		Raw Intensity						Normalized Intensity						miRNA Binding Sites
probeID	P-value	FDR	FC (abs)	Regulation	circRNA	Alias	circRNA_type	chrom	strand	txStart	txEnd	best_transcript	GeneSymbol	Sequence	group-lncapc9(raw)	group-lncapcontrol(raw)	group-lncapc9(normalized)	group-lncapcontrol(normalized)	[lncapc9r1, lncapc9](raw)	[lncapc9r2, lncapc9](raw)	[lncapc9r3, lncapc9](raw)	[lncapcontrolr1, lncapcontrol](raw)	[lncapcontrolr3, lncapcontrol](raw)	[lncapcontrolr5, lncapcontrol](raw)	[lncapc9r1, lncapc9](normalized)	[lncapc9r2, lncapc9](normalized)	[lncapc9r3, lncapc9](normalized)	[lncapcontrolr1, lncapcontrol](normalized)	[lncapcontrolr3, lncapcontrol](normalized)	[lncapcontrolr5, lncapcontrol](normalized)	MRE1	MRE2	MRE3	MRE4	MRE5
ASCRP3003660	0.0297348	0.473752	4.67675	up	hsa_circRNA_045697	hsa_circ_0045697	exonic	chr17	+	73736438	73753899	NM_000213	ITGB4	CAAGGACCCAGCCTTTGTTCTGCACTTAATAAATGGTTTTGCTACTGCTATGCCCTACGG	732.667	107	9.51996	7.29445	1196	560	442	93	94.5	133.5	10.1109	9.44901	8.99997	7.31342	7.0437	7.52624	hsa-miR-6724-5p	hsa-miR-6773-5p	hsa-miR-6756-5p	hsa-miR-6803-5p	hsa-miR-4763-3p
ASCRP3001535	0.00880888	0.473752	3.96798	up	hsa_circRNA_001233	hsa_circ_0000463	antisense	chr12	-	132609079	132609271	NR_003290	EP400NL	ACTCCTTTCCCTGTGCTTTCCGATACTCACCACCAGGACTGTGACTTCCTGAATGCACTG	2680.83	410.833	11.6555	9.6671	2444	2792.5	2806	390	381.5	461	11.3451	11.9532	11.6682	9.63572	9.60739	9.75821	hsa-miR-627-5p	hsa-miR-550a-5p	hsa-miR-515-3p	hsa-miR-499a-3p	hsa-miR-550a-3-5p
ASCRP3012763	0.0254445	0.473752	3.52055	up	hsa_circRNA_026462	hsa_circ_0026462	exonic	chr12	-	53068519	53069224	uc001sav.1	KRT1	TTAAACTCCCCATTTCCTTGTTTTGCTGCAATAAACTGCATTTGAAATTCGTGGCAGCTA	758.333	147.833	9.68271	7.86691	856	796	623	150.5	129	164	9.57734	9.96772	9.50308	8.17011	7.57828	7.85235	hsa-miR-22-3p	hsa-miR-1908-3p	hsa-miR-1275	hsa-miR-6501-5p	hsa-miR-6829-3p
ASCRP3009826	0.00543731	0.473752	3.45811	up	hsa_circRNA_101707	hsa_circ_0000673	exonic	chr16	-	11940357	11940700	NM_015659	RSL1D1	GGTTCTTGCAGATTATCTCCCTCCAAACTCTAAAGAAGGAATATAAATCCTATGAAGCCA	2281.67	403.667	11.4243	9.63427	2441	2421	1983	380	408	423	11.3312	11.7625	11.1791	9.58022	9.72593	9.59666	hsa-miR-33a-3p	hsa-let-7f-2-3p	hsa-miR-25-5p	hsa-miR-203a-3p	hsa-miR-1185-2-3p
ASCRP3005932	0.00181496	0.421388	3.23471	up	hsa_circRNA_407059		intronic	chr8	-	38287206	38287466	ENST00000326324	FGFR1	CTACTTCTCCGTCAATCCCAGCCCTGGGGAGCCCCTGTGGAAGTGGAGTCCTTCCTGGTC	1609.67	311.5	10.8542	9.16057	2096	1337	1396	317	281.5	336	11.0658	10.8247	10.6721	9.34431	9.02218	9.11522	hsa-miR-1184	hsa-miR-4734	hsa-miR-7156-3p	hsa-miR-412-3p	hsa-miR-3130-3p
ASCRP3009345	0.00768487	0.473752	3.08983	up	hsa_circRNA_001676	hsa_circ_0000423	exonic	chr12	-	80180153	80183460	ENST00000550903	PPP1R12A	GGAACTAACAGATCTTAAATTACAGTTGGAAAAGGCCACCCAGCCCTGTAAGACCAGTAA	819.333	165.833	9.67041	8.04288	1357	543	558	192	130.5	175	10.2872	9.38325	9.34074	8.46719	7.66763	7.99382	hsa-miR-15b-3p	hsa-miR-627-3p	hsa-miR-208a-5p	hsa-miR-29b-1-5p	hsa-miR-96-3p
ASCRP3005770	0.0190196	0.473752	2.91402	up	hsa_circRNA_047641	hsa_circ_0047641	exonic	chr18	-	46783379	46798673	NM_017653	DYM	CGTTCTCTCCATCAGTATGCTGCCCAGAGGATCATCAGGTTTTACCAATTCTTGAGATTC	1605.67	332	10.8382	9.29521	1591.5	1943.5	1282	252	368	376	10.5166	11.4547	10.5434	8.99501	9.52754	9.36309	hsa-miR-6888-5p	hsa-miR-5189-5p	hsa-miR-628-5p	hsa-miR-3187-5p	hsa-miR-7843-3p
ASCRP3004831	0.00808959	0.473752	2.77648	up	hsa_circRNA_003550	hsa_circ_0003550	exonic	chr4	-	10099334	10105610	NM_017491	WDR1	CATTCAAGTTCAAGTTCACAATTGGCAACCCAGCCCTTGCTGACATCTACACAGAGCACG	813	180.5	9.67758	8.20432	1314.5	540.5	584	197	153.5	191	10.2473	9.38639	9.39907	8.54868	7.90236	8.16192	hsa-miR-6734-3p	hsa-miR-6842-3p	hsa-miR-4685-3p	hsa-miR-4701-5p	hsa-miR-642a-3p
ASCRP3006436	0.0136347	0.473752	2.76302	up	hsa_circRNA_101998	hsa_circ_0042435	exonic	chr17	+	20149238	20209395	NM_001033553	SPECC1	CTGAAAGTGTAGGCATCAAACCCAGCCTGACCTGTGGATGAAGAGCCAGAGTCCTCTGAG	365.333	90	8.47999	7.01374	570	276	250	97	77	96	8.93161	8.38862	8.11975	7.33205	6.71254	6.99664	hsa-miR-637	hsa-miR-365a-5p	hsa-miR-581	hsa-miR-193a-5p	hsa-miR-514a-5p
ASCRP3009080	0.0348433	0.473752	2.75403	up	hsa_circRNA_400059	hsa_circ_0092289	intronic	chr20	-	17595565	17595865	ENST00000246043	RRBP1	GCCCTCCTGCGCTGTCGAAATGTGAAGCATGTAGAACGTGAAGTGCGTTCCTCAGCCACA	1820.83	391.833	11.0553	9.59371	1965	1943	1554.5	395	348.5	432	10.9228	11.447	10.7959	9.69545	9.42743	9.65824	hsa-miR-762	hsa-miR-185-3p	hsa-miR-329-3p	hsa-miR-29a-3p	hsa-miR-521
ASCRP3005515	0.038579	0.473752	2.64725	up	hsa_circRNA_100629	hsa_circ_0005164	exonic	chr10	+	76598440	76603236	NM_012330	KAT6B	CCTTCTACCCCATGAGAAAGACCAGATTTGCCTGAAGACCTGGATAATCTCCATTTTTGT	701.833	174.667	9.55838	8.15388	820	737.5	548	167	152.5	204.5	9.50636	9.85544	9.31334	8.3001	7.89057	8.27098	hsa-miR-302b-5p	hsa-miR-22-5p	hsa-miR-758-5p	hsa-miR-494-5p	hsa-miR-204-3p
ASCRP3010053	0.0239276	0.473752	2.57011	up	hsa_circRNA_104158	hsa_circ_0007217	exonic	chr6	-	100895143	100901720	NM_005068	SIM1	GTCGCTCCTCCAGGCCACACTGTATCGTCAGCGTCAACTATGTCCTCACGGCTCGGCGAG	1553.67	367	10.8155	9.45364	1794.5	1483	1383.5	379	312	410	10.7794	11.0211	10.6459	9.59069	9.23273	9.53748	hsa-miR-323a-5p	hsa-miR-493-5p	hsa-miR-584-3p	hsa-miR-516b-5p	hsa-miR-17-3p
ASCRP3005164	0.0098325	0.473752	2.50178	up	hsa_circRNA_057948	hsa_circ_0057948	exonic	chr2	+	208420351	208425096	NM_004379	CREB1	CCCAGCCATCAGTTATTCAGTCTCCACAAGTCCAAACAGTTCAGGTAACTAAATGACCAT	273.333	82.5	8.15479	6.83183	318	274	228	77	83	87.5	8.09443	8.3665	8.00343	6.89207	6.77955	6.82387	hsa-miR-4505	hsa-miR-378g	hsa-miR-203b-3p	hsa-miR-5787	hsa-miR-3692-5p
ASCRP3013409	0.0331117	0.473752	2.45243	up	hsa_circRNA_005086	hsa_circ_0005086	exonic	chr12	+	121002874	121004783	NM_014868	RNF10	TTTCTCCTCTCAGCAGAAGTCCAGGTTCCCATGCAGGATGTTCGACAGCGTCACAGATAT	573	156.5	9.24595	7.95174	551	630	538	145.5	167	157	8.85535	9.62624	9.25626	8.04082	8.04259	7.77181	hsa-miR-5009-5p	hsa-miR-422a	hsa-miR-8058	hsa-miR-6847-5p	hsa-miR-6761-5p
ASCRP3006208	0.00802	0.473752	2.44935	up	hsa_circRNA_404959		exonic	chr12	+	7301567	7303659	NM_014718	CLSTN3	CTCCCACAGAAACTCCAGTGCTTCAGCGAAGAGTCCTGCGTCTCCATCCCTGAAGTGGAG	4260.33	908.5	12.3714	11.079	3766	4257	4758	799	843	1083.5	12.1069	12.6167	12.3905	10.8941	11.095	11.2479	hsa-miR-6848-5p	hsa-miR-6081	hsa-miR-6720-5p	hsa-miR-5591-5p	hsa-miR-6165
ASCRP3007077	0.0398696	0.473752	2.37935	up	hsa_circRNA_002761	hsa_circ_0002761	exonic	chr3	-	185407142	185407415	NM_006548	IGF2BP2	CTTGACCATAAAGAACATCACTAAGCAGACCCAGTCCCGAGCCATGGAGAAGCTAAGCGG	500.333	135.167	8.94331	7.69274	779.5	393.5	328	129	122.5	154	9.39658	8.90566	8.5277	7.81076	7.48422	7.78325	hsa-miR-1237-5p	hsa-miR-3179	hsa-miR-6810-5p	hsa-miR-4290	hsa-miR-328-5p
ASCRP3006423	0.0493305	0.473777	2.32859	up	hsa_circRNA_104598	hsa_circ_0002754	exonic	chr8	-	41905895	41907225	NM_001099412	KAT6A	CTCTTTCCTGTTTACCTCCAGTGTCCCTTCTTCCACATGAAAAGGATAAGGATTCTTTCT	1653	409.333	10.8864	9.66692	1589	1873.5	1496.5	391	382	455	10.5085	11.3915	10.7591	9.65379	9.61853	9.72845	hsa-miR-374a-3p	hsa-miR-541-5p	hsa-miR-383-3p	hsa-miR-501-5p	hsa-miR-145-5p
ASCRP3003945	0.0153298	0.473752	2.31348	up	hsa_circRNA_101536	hsa_circ_0035482	exonic	chr15	+	59376327	59377984	NM_017610	RNF111	CACCTCCTCGACTTCATCACTTACAATTAGGAGCTCTTCCTTTAATGGCGGGCACATGAA	822.667	223.167	9.81072	8.60066	1034.5	747.5	686	235	193.5	241	9.86932	9.89299	9.66986	8.85382	8.38432	8.56384	hsa-miR-562	hsa-miR-584-3p	hsa-miR-647	hsa-miR-668-3p	hsa-miR-766-3p
ASCRP3008591	0.0154593	0.473752	2.29171	up	hsa_circRNA_103664	hsa_circ_0003534	exonic	chr4	-	76902524	76903190	NM_018115	SDAD1	GATCTTCTCTCCTGCAATCATACCGTATTGGATCCAGATCTGCGAATGTTTCTACAGCAG	2310.33	575.5	11.4232	10.2268	2245	2419	2267	431.5	601	694	11.1609	11.7542	11.3545	9.84614	10.3772	10.457	hsa-miR-514a-5p	hsa-miR-526b-5p	hsa-miR-499a-3p	hsa-miR-185-5p	hsa-miR-330-5p
ASCRP3006230	0.0227756	0.473752	2.27354	up	hsa_circRNA_062980	hsa_circ_0062980	exonic	chr22	+	32871223	32881196	NM_001033024	FBXO7	CTCCGCTACTCTCACCTGTGTGCCTTTGGGAAACCTGATTGTTGTAAATGGGCCAAGTGC	3388.67	821	12.0489	10.864	2945	3675	3546	664	762	1037	11.703	12.4028	12.0409	10.477	10.9253	11.1896	hsa-miR-3171	hsa-miR-4666b	hsa-miR-6771-5p	hsa-miR-6787-3p	hsa-miR-509-3-5p
ASCRP3007663	0.0326831	0.473752	2.19133	up	hsa_circRNA_001359	hsa_circ_0000157	intronic	chr1	-	169663839	169664181	ENST00000236147	SELL	GAAGTGGGGCAGGGAGAGTATGGGAGCCAGAGGAACATCATTATCTAATAAGTCACCTAA	2013.5	523.333	11.1357	10.0038	3373.5	1584	1083	641	524	405	11.9366	11.1478	10.3225	10.3985	10.1285	9.48451	hsa-miR-130b-5p	hsa-miR-182-5p	hsa-miR-888-3p	hsa-miR-451a	hsa-miR-877-3p
ASCRP3001644	0.022144	0.473752	2.18998	up	hsa_circRNA_100604	hsa_circ_0009172	exonic	chr10	-	70218860	70229920	NR_102264	DNA2	ACTTCCCTCAGATGCAGCTCTCTCTATTTCAGAAGAAAGTGGTAGCTTCCTTTCCAAGAA	2350.17	612.333	11.4599	10.329	2214	2511.5	2325	580	597	660	11.1229	11.8327	11.4241	10.2329	10.3707	10.3833	hsa-miR-578	hsa-miR-21-3p	hsa-miR-642a-5p	hsa-miR-607	hsa-miR-138-5p
ASCRP3005517	0.017733	0.473752	2.18005	up	hsa_circRNA_404646		exonic	chr1	-	208315673	208391347	NM_025179	PLXNA2	CCTTCTCCATTGATCAGCGCTACCTGTACGTCATGTCTGAGAGACAGAATCATGTGAGGG	794.167	233	9.75743	8.63307	810.5	841	731	164	238	297	9.46391	10.047	9.76136	8.27098	8.70091	8.92733	hsa-miR-3918	hsa-miR-4726-5p	hsa-miR-4640-5p	hsa-miR-6762-5p	hsa-miR-423-5p
ASCRP3010803	0.0316066	0.473752	2.13825	up	hsa_circRNA_104595	hsa_circ_0008016	exonic	chr8	-	38287199	38287466	NM_015850	FGFR1	TACTTCTCCGTCAATGTTTCAGCCCAGCCCTGGGGAGCCCCTGTGGAAGTGGAGTCCTTC	1810.67	466.167	11.004	9.90761	2566	1335	1531	468	404	526.5	11.4313	10.8143	10.7665	9.98886	9.71818	10.0158	hsa-miR-412-3p	hsa-miR-363-5p	hsa-miR-608	hsa-miR-564	hsa-miR-196b-3p
ASCRP3013012	0.0332946	0.473752	2.12235	up	hsa_circRNA_101179	hsa_circ_0028912	exonic	chr12	+	121004627	121009094	NM_014868	RNF10	TTCCCTTCCTTTGCCCAGACCCAGAAGTCCACATTCCCCTCGAGAATCTACAGCAGTTTC	3623.67	907.5	12.1592	11.0735	3798	3381	3692	1051	739.5	932	12.1181	12.2793	12.0801	11.3545	10.8179	11.048	hsa-miR-765	hsa-miR-422a	hsa-miR-874-5p	hsa-miR-186-3p	hsa-miR-328-3p
ASCRP3007050	0.0323967	0.473752	2.1088	up	hsa_circRNA_066536	hsa_circ_0066536	exonic	chr3	-	71739160	71759635	NM_173359	EIF4E3	CTTCTGCCCCACATAACTTTTAAAGCAGTATTTTATAAACATCCCTCCCTGGTGCCACAG	1039.17	306.833	10.1811	9.10463	1275	1016	826.5	361.5	289	270	10.1761	10.4283	9.93869	9.48245	9.06859	8.76285	hsa-miR-519d-5p	hsa-miR-6845-3p	hsa-miR-6735-5p	hsa-miR-6876-3p	hsa-miR-4279
ASCRP3006559	0.0277585	0.473752	2.02834	up	hsa_circRNA_405551		exonic	chr17	-	19823348	19839743	NM_007202	AKAP10	CTGATGTAAGGAAATCAAAAGGTACTTCTCCCTCCAAGCCACACATCCTCTTGGATTTGA	1923	555.5	11.1691	10.1488	2224	1762	1783	649	483	534.5	11.1478	11.3385	11.0211	10.4147	10.0055	10.0262	hsa-miR-6895-5p	hsa-miR-378i	hsa-miR-1236-3p	hsa-miR-6736-5p	hsa-miR-892b
ASCRP3005752	0.008951	0.473752	1.99479	up	hsa_circRNA_023115	hsa_circ_0023115	exonic	chr11	+	67351934	67352712	NM_000852	GSTP1	CGTGGAGGACCTCCGCTGCAAATACATCTCCCTCATCTACACCAACTATGCCGCTGCGCG	1644	467	10.906	9.90981	1998	1538	1396	430	494	477	10.9685	11.0867	10.663	9.82154	10.0659	9.842	hsa-miR-1976	hsa-miR-1237-3p	hsa-miR-6848-5p	hsa-miR-6736-5p	hsa-miR-4710
ASCRP3004980	0.0492457	0.473777	1.95757	up	hsa_circRNA_405708		exonic	chr18	+	77193578	77211816	NM_006162	NFATC1	CCACAACTTCCTGCAGGACTCCAAGGTCATTTTCGTGGAGAAAGCCCCAGCCCGACCCTG	10287.3	2643	13.5859	12.6168	14149.5	6135.5	10577	3012.5	1970	2946.5	14.1482	13.101	13.5085	12.7571	12.4698	12.6237	hsa-miR-4481	hsa-miR-6875-3p	hsa-miR-4745-5p	hsa-miR-6827-3p	hsa-miR-4722-5p
ASCRP3001038	0.0214531	0.473752	1.93399	up	hsa_circRNA_008584	hsa_circ_0008584	intronic	chr18	+	7754370	7755918	ENST00000332175	PTPRM	ACACAAAACTTGTTCTCCCTCTAGTGTTCCACTTGCACAGGGGTACTTGAATCTAAAACA	1191	361.833	10.391	9.43946	1314	1311	948	272	424	389.5	10.2567	10.7896	10.1268	9.07718	9.80619	9.435	hsa-miR-5195-3p	hsa-miR-4441	hsa-miR-4270	hsa-miR-1207-5p	hsa-miR-4763-3p
ASCRP3009985	0.042619	0.473752	1.90479	up	hsa_circRNA_104423	hsa_circ_0001721	exonic	chr7	+	90355880	90356126	NM_012395	CDK14	GTCACCTAAAGTTAGGCGGCACTCCAGCCCCAGCTCGATATGTGTCACAAAGATGTCTAC	645.167	213.333	9.4042	8.47457	872	546	517.5	235.5	170.5	234	9.60889	9.39658	9.20713	8.86348	8.07065	8.48957	hsa-miR-301a-5p	hsa-miR-371a-3p	hsa-miR-29b-1-5p	hsa-miR-221-5p	hsa-miR-372-3p
ASCRP3003921	0.0362046	0.473752	1.84991	up	hsa_circRNA_100529	hsa_circ_0000206	exonic	chr10	+	1130342	1142186	NM_014023	WDR37	CACCCCAGCCTGTTGCTGACACTAGTATTGTCTCCAGCTTTAAGACCACGACATCGAGAG	502.667	170.5	9.01289	8.12544	687	456	365	150	171.5	190	9.19674	9.13905	8.70289	8.1556	8.05879	8.16192	hsa-miR-488-5p	hsa-miR-511-5p	hsa-miR-489-3p	hsa-miR-449c-5p	hsa-miR-892b
ASCRP3006203	0.0189161	0.473752	1.84164	up	hsa_circRNA_059665	hsa_circ_0059665	exonic	chr20	-	25288601	25300954	NM_015600	ABHD12	CTCCATTCACTAATATCCGCGAAGAAGCTAAGAGCCATCCATTTTCAGTGGCACACCGTC	375.333	130.333	8.54008	7.65909	565	282.5	278.5	141.5	139.5	110	8.89594	8.41768	8.30662	8.02073	7.74664	7.2099	hsa-miR-6764-3p	hsa-miR-6824-3p	hsa-miR-1238-5p	hsa-miR-3606-5p	hsa-miR-216b-5p
ASCRP3007269	0.0430857	0.473752	1.8409	up	hsa_circRNA_405412		intronic	chr15	-	83627726	83628060	ENST00000560374	HOMER2	CTTTTGATAGGGGTGTCCGCCCCAGTCCTACACCCACTTCATGCCTTCTGTGAGAAGCTG	971	316.833	10.0379	9.15747	1303.5	773.5	836	395	244	311.5	10.2206	9.94436	9.94868	9.69545	8.77496	9.00201	hsa-miR-6783-3p	hsa-miR-1915-5p	hsa-miR-1343-3p	hsa-miR-3929	hsa-miR-622
ASCRP3007040	0.0433259	0.473752	1.84012	up	hsa_circRNA_103387	hsa_circ_0065932	exonic	chr3	+	51675764	51677990	NM_015106	RAD54L2	CTTCTCTCTACAAGCCAGAGTCTTTCCACCTTGGCTCTCATCGAGGAATTCCTTGGAAAA	773	260.833	9.7339	8.8541	725	856	738	219	262.5	301	9.29159	10.0961	9.81399	8.73294	8.88197	8.94738	hsa-miR-342-5p	hsa-miR-502-5p	hsa-miR-516a-3p	hsa-miR-516b-3p	hsa-miR-619-5p
ASCRP3005370	0.0383924	0.473752	1.82774	up	hsa_circRNA_006941	hsa_circ_0006941	exonic	chr19	-	11526612	11527733	NM_001035223	RGL3	CCTCAGGTGTGGACAGGCTCCCAGCCCCATTGCCAATACCTTCCTCCACTATCGAACCAG	2477.17	744.333	11.5464	10.6763	3103	2095	2233.5	829	596	808	11.7542	11.5464	11.3385	10.9624	10.3407	10.7257	hsa-miR-5685	hsa-miR-6786-5p	hsa-miR-6791-5p	hsa-miR-1236-3p	hsa-miR-127-5p
ASCRP3004704	0.0280601	0.473752	1.80503	up	hsa_circRNA_402799		exonic	chr3	+	19498259	19498474	NM_144633	KCNH8	CATGACCTCACATACAACCTCCGAGAAGGTCATGAGAGTGATGGAAAGGGGATTTAATTG	89	46.6667	6.56328	5.71125	109	67	91	46	46	48	6.71695	6.30894	6.66394	5.60527	5.7017	5.82679	hsa-miR-3682-3p	hsa-miR-27b-3p	hsa-miR-601	hsa-miR-297	hsa-miR-27a-3p
ASCRP3009454	0.0126213	0.473752	1.80231	up	hsa_circRNA_069821	hsa_circ_0069821	exonic	chr4	+	57138486	57138658	NM_020722	KIAA1211	GGAGACCCTGGAAGACAATCTAAGACAAGAAGAAGGGAGGCAAATTCCAGCCTTTTAAAA	70.6667	39.6667	6.24751	5.39766	77	59	76	42	39	38	6.2429	6.13592	6.36371	5.35652	5.46827	5.36821	hsa-miR-1182	hsa-miR-6830-3p	hsa-miR-514a-5p	hsa-miR-6770-5p	hsa-miR-628-5p
ASCRP3007431	0.0229121	0.473752	1.76598	up	hsa_circRNA_000129	hsa_circ_0000129	exonic	chr1	-	151145974	151149507	ENST00000491094	VPS72	GAAATGTGTGACATTGCAGACTTGATCCTGCTCCCTCGGTGTCTGCATTGACTCCTCATG	971.333	331.5	10.0869	9.26646	1157	933	824	340.5	308	346	10.0622	10.2667	9.93195	9.41908	9.20157	9.17872	hsa-miR-4665-5p	hsa-miR-1275	hsa-miR-5088-5p	hsa-miR-3138	hsa-miR-6756-5p
ASCRP3009084	0.0248233	0.473752	1.75801	up	hsa_circRNA_101721	hsa_circ_0038095	exonic	chr16	+	16126965	16150152	NM_004996	ABCC1	GCCCTTTCTGAATCCCTGCCCAGAGTCCAGCGCTTCCTTCCTGTCGAGGATCACCTTCTG	9074.67	2845.5	13.5029	12.689	9349	8936	8939	2721.5	2658	3157	13.5229	13.7105	13.2753	12.637	12.7149	12.7149	hsa-miR-185-3p	hsa-miR-643	hsa-miR-134-3p	hsa-miR-432-5p	hsa-miR-380-5p
ASCRP3013489	0.0360752	0.473752	1.75033	up	hsa_circRNA_032154	hsa_circ_0032154	exonic	chr14	-	63881857	63888812	NM_006246	PPP2R5E	TTTGTATTACAGGTATCTTGCAATATATTCAGAACTCTCCCTCCTAGTGACAGCAATGAA	1621.17	518.167	10.8725	10.0649	2060	1531.5	1272	524	494.5	536	11.023	11.0658	10.5288	10.1039	10.0584	10.0324	hsa-miR-4760-3p	hsa-miR-595	hsa-miR-4762-3p	hsa-miR-588	hsa-miR-181b-5p
ASCRP3006357	0.0346965	0.473752	1.73232	up	hsa_circRNA_003201	hsa_circ_0003201	exonic	chr4	+	6998051	7006651	NM_020773	TBC1D14	CTCTGAAGTGGAGAACGAAGAAATCTCCCAGCAAAACCAGCTGAAGAAGCTCAGAAGCAC	97.5	50.1667	6.67122	5.87852	127	90.5	75	52	48	50.5	6.89047	6.80168	6.32152	5.89995	5.90881	5.82679	hsa-miR-103a-2-5p	hsa-miR-7157-3p	hsa-miR-5008-3p	hsa-miR-6737-3p	hsa-miR-6830-3p
ASCRP3005563	0.035118	0.473752	1.72619	up	hsa_circRNA_006491	hsa_circ_0006491	exonic	chr18	+	42281139	42281797	NM_015559	SETBP1	CGAAGGAGGAAGAAAGAAGCCACTCCAAAAAGAAGTTGCAGATCTGATCTCTTCTGAACA	260	107	8.06347	7.27588	287	182	311	91	109	121	7.95626	7.79893	8.43522	7.18988	7.2627	7.37507	hsa-miR-6829-3p	hsa-miR-6846-5p	hsa-miR-6875-3p	hsa-miR-3127-3p	hsa-miR-1976
ASCRP3005867	0.000438954	0.337562	1.72576	up	hsa_circRNA_103923	hsa_circ_0073647	exonic	chr5	-	115837905	115840678	NM_020796	SEMA6A	CTACATTGCTGCTAGGGTGAAGTAGAGAAATAAAGTCTCCCCGCTGAACTACTATGAGGT	1269	412.5	10.4598	9.67255	1753	1077	977	449	406.5	382	10.718	10.4993	10.1621	9.89819	9.73305	9.38639	hsa-miR-429	hsa-miR-23b-5p	hsa-miR-200b-3p	hsa-miR-105-3p	hsa-miR-656-5p
ASCRP3006430	0.00949823	0.473752	1.69886	up	hsa_circRNA_100051	hsa_circ_0009792	exonic	chr1	-	11181302	11182183	NM_004958	MTOR	CTGAAAAGCCCCAGCTCCGAGCATCCAGAGATACGCTGTCATCCCTTTATCGACCAACTC	1545	498.5	10.758	9.99339	2038	1239.5	1357.5	546	425	524.5	10.9951	10.663	10.6157	10.1574	9.82154	10.0013	hsa-miR-491-5p	hsa-miR-544a	hsa-miR-27b-3p	hsa-miR-27a-3p	hsa-miR-431-3p
ASCRP3007912	0.0155015	0.473752	1.68991	up	hsa_circRNA_401117		exonic	chr12	+	133721019	133728490	NM_015394	ZNF10	GACCCATCCTGCTTTGTCTCCTCAGCACTCTGCTGTCACTCAAGGAAGTATCATCAAGAA	3376.83	1020	12.0426	11.2857	3202	3429.5	3499	844	1025	1191	11.8261	12.3107	11.991	11.0211	11.418	11.418	hsa-miR-4677-5p	hsa-miR-6733-3p	hsa-miR-199a-5p	hsa-miR-578	hsa-miR-657
ASCRP3007443	0.0242415	0.473752	1.67817	up	hsa_circRNA_101460	hsa_circ_0034067	exonic	chr15	+	22925975	22926065	NM_014608	CYFIP1	GAACAAGCCACCGTCCACTCTAGCATGCCAAATTTCAACACTAACTTTGAAGACAGAAAT	341	132.333	8.4466	7.69971	435	323	265	142	138	117	8.53317	8.58803	8.2186	8.02073	7.75342	7.32498	hsa-miR-802	hsa-miR-586	hsa-miR-7-2-3p	hsa-miR-7-1-3p	hsa-miR-105-5p
ASCRP3004852	0.029384	0.473752	1.61638	up	hsa_circRNA_101975	hsa_circ_0008310	exonic	chr17	+	7849045	7849304	NM_053051	CNTROB	CATTCTTTCCAGCCCCTGGAGCCCAAACCAGACCTCACTTCATCCACAGGCTCCTCCTGC	1062.17	374.167	10.1573	9.46452	1502	797.5	887	461	288	373.5	10.4708	9.98127	10.0198	9.96548	9.061	9.36707	hsa-miR-23a-5p	hsa-miR-423-5p	hsa-miR-875-3p	hsa-miR-877-3p	hsa-miR-30b-3p
ASCRP3002685	0.039724	0.473752	1.60715	up	hsa_circRNA_100796	hsa_circ_0021727	exonic	chr11	+	35222628	35226187	NM_000610	CD44	ATATCGCCAAACACCCAAAGAAGACTCCCATTCGACAACAGGGACAGCTGTTTCAACCAC	229	97.3333	7.84137	7.15686	308	235	144	90	109	93	8.04855	8.14896	7.32661	7.20945	7.3382	6.92294	hsa-miR-23a-5p	hsa-miR-23b-5p	hsa-miR-218-5p	hsa-miR-433-3p	hsa-miR-494-5p
ASCRP3008590	0.0288204	0.473752	1.59838	up	hsa_circRNA_101740	hsa_circ_0008616	exonic	chr16	+	19619499	19628130	NM_020314	C16orf62	GATCTTCCAGTGCATCTCCTACCATGCCCCCGAGATCACTTTTCTCCAGAGAATGCAAAT	1801.83	635.833	11.0693	10.3926	2073.5	1604	1728	696.5	581	630	11.048	11.1791	10.9806	10.5649	10.2905	10.3225	hsa-miR-766-5p	hsa-miR-146a-3p	hsa-miR-455-3p	hsa-miR-432-3p	hsa-miR-32-3p
ASCRP3009096	0.0169764	0.473752	1.59096	up	hsa_circRNA_058191	hsa_circ_0058191	exonic	chr2	+	217363519	217366188	NM_000998	RPL37A	GCCTATAATAAATGGGTTAATTTATGTAACAAACTTCCGCTCGTCCGCCTAATACCGCGC	547	208.333	9.09874	8.42885	844	352	445	228	161	236	9.55083	8.73566	9.00975	8.802	7.9682	8.51635	hsa-miR-4739	hsa-miR-4661-3p	hsa-miR-6077	hsa-miR-4269	hsa-miR-5580-5p
ASCRP3006919	0.0204503	0.473752	1.56543	up	hsa_circRNA_102334	hsa_circ_0007117	exonic	chr18	-	23612362	23637706	NM_005637	SS18	CTTATGGATATGACCAGCCACCCACACAGAATATGCCTATGGGTCCTGGAGGGATGAATC	169.667	80.6667	7.45167	6.80511	226	157	126	91	84	67	7.63683	7.61301	7.10517	7.1779	6.87999	6.35746	hsa-miR-370-3p	hsa-miR-608	hsa-miR-323a-5p	hsa-miR-93-3p	hsa-miR-647
ASCRP3010000	0.0145085	0.473752	1.55824	up	hsa_circRNA_100630	hsa_circ_0005235	exonic	chr10	+	76602357	76603236	NM_012330	KAT6B	GTCAGCCTTCTACCCCATGAGAAAGACCAGGTCTTGATTTCCCAGTTAAAGATGTTCTTC	687.167	267.5	9.54315	8.90323	797	626.5	638	239	253.5	310	9.435	9.62085	9.57361	8.88618	8.82586	8.99766	hsa-miR-22-5p	hsa-miR-758-5p	hsa-miR-494-5p	hsa-miR-410-5p	hsa-miR-302b-5p
ASCRP3013033	0.0271413	0.473752	1.5523	up	hsa_circRNA_056159	hsa_circ_0056159	exonic	chr2	+	113856936	113891590	uc002tix.1	IL1RN	TTCCTGTGACTTCAGCTCTGTTTTACAATAAAATCTTGAAAATGCAGCTCCCATGCAGCC	149.667	71.3333	7.26202	6.62761	197	129	123	67	72	75	7.43767	7.30138	7.047	6.67032	6.58887	6.62363	hsa-miR-4695-5p	hsa-miR-6751-5p	hsa-miR-6775-5p	hsa-miR-2467-3p	hsa-miR-1205
ASCRP3010245	0.0137832	0.473752	1.54375	up	hsa_circRNA_103112	hsa_circ_0001178	exonic	chr21	+	17135209	17138460	NM_013396	USP25	GTGGGAAGCCAAGCAGATACAACACCAGCAGACGTTTTTGAATCAACTGAGAGAAATTAC	96.6667	55.5	6.65356	6.02713	94.5	79.5	116	52	55	59.5	6.47513	6.54945	6.9361	5.84336	6.05432	6.1837	hsa-miR-651-3p	hsa-miR-520d-3p	hsa-miR-370-3p	hsa-miR-93-3p	hsa-miR-20b-3p
ASCRP3010495	0.00748379	0.473752	1.53842	up	hsa_circRNA_103777	hsa_circ_0001461	exonic	chr4	-	187627716	187630999	NM_005245	FAT1	GTTTTCAAAATAGGTGAAGAGACAGATTCCCGACAGTTAAGCAATGGGGAGACATTTGGC	108.167	58.8333	6.84568	6.22423	121.5	81	122	55.5	57	64	6.83815	6.66405	7.03486	6.16453	6.1507	6.35746	hsa-miR-329-5p	hsa-miR-626	hsa-miR-135b-5p	hsa-miR-548a-3p	hsa-miR-657
ASCRP3005313	0.0245536	0.473752	1.53514	up	hsa_circRNA_000662	hsa_circ_0001171	antisense	chr20	-	55844499	55844644	uc010gir.3	BC037891	CCGGTCTCTTTAGGTCTTGGATATGAAGAGCATGTTGTCTCTTCCTCTTGCATGAGAAAA	86.3333	52.5	6.52787	5.90951	102	78	79	53	49.5	55	6.57697	6.56466	6.44198	5.97711	5.7668	5.9846	hsa-miR-627-3p	hsa-miR-296-3p	hsa-miR-122-3p	hsa-miR-598-3p	hsa-miR-563
ASCRP3010575	0.00100077	0.337562	1.51874	up	hsa_circRNA_102802	hsa_circ_0056048	exonic	chr2	-	112101637	112101814	uc002the.2	LOC541471	TAACAGCAACATGGCTCTGCCGACTTCCAGTTCTGGAACAAGATGGTTAAACTCATTTTT	58.8333	40.6667	5.98367	5.38079	60	58	58.5	44	40	38	5.97433	6.05662	5.92005	5.38518	5.41603	5.34116	hsa-miR-877-5p	hsa-miR-423-5p	hsa-miR-627-3p	hsa-miR-204-5p	hsa-miR-552-5p
ASCRP3012345	0.0345165	0.473752	1.5187	up	hsa_circRNA_002722	hsa_circ_0002722	exonic	chr14	+	71867510	71884913	ENST00000554126	SIPA1L1	TGGAGCAAATGGTCTTAAAACATTTTGGAAAAAGTTGAAGCTCTCCTTTTCTACCCTCCT	171.667	80.6667	7.46784	6.865	226.5	136.5	152	76	71	95	7.63018	7.39006	7.38327	6.94791	6.64002	7.00708	hsa-miR-4650-3p	hsa-miR-4773	hsa-miR-3132	hsa-miR-3140-3p	hsa-miR-32-3p
ASCRP3007613	0.0498202	0.474107	1.5168	up	hsa_circRNA_040773	hsa_circ_0040773	exonic	chr16	-	87448881	87452507	NM_015144	ZCCHC14	GAAGCTCAAGACCCAGCTGGAGCTGGAAAAGTCCTGGCAATCCCTCCCTTTCTAAAGTAG	603	239.333	9.30654	8.70551	814	525	470	265	207	246	9.48882	9.34074	9.09006	9.061	8.46387	8.59166	hsa-miR-5589-5p	hsa-miR-4778-3p	hsa-miR-3622b-5p	hsa-miR-3605-5p	hsa-miR-5704
ASCRP3001508	0.0453039	0.473752	1.51443	up	hsa_circRNA_101486	hsa_circ_0034682	exonic	chr15	+	41535864	41555081	NM_007236	CHP1	ACTCAACAGCCGAAGCAACAAACTGCACTTTTCCCACAGTCAAATCACTCGCCTCTACAG	328.5	132.833	8.30879	7.71002	508	260.5	217	141	122	135.5	8.73566	8.29799	7.89273	8.04082	7.53435	7.5549	hsa-miR-518c-5p	hsa-miR-875-3p	hsa-miR-335-3p	hsa-miR-148a-5p	hsa-miR-148b-5p
